# Supplementary material for: Relationships between soil and leaf mineral composition are element‐specific, environment‐dependent and geographically structured in the emerging model Arabidopsis halleri
Source: New Phytol. 2016 Oct 13;213(3):1274–86. doi: 10.1111/nph.14219 (PMC5248639; doi:10.1111/nph.14219)
Supplement: Supplementary file 2 — Notes S1 List of sampled populations. Notes S2 Leaf and soil data for each sampled plant individual. Notes S3 Results from principal component analyses (PCA) to test for a possible influence of sampling date on leaf composition. Notes S5 Leaf Zn and Cd concentrations of plant individuals cultivated in a Zn‐ and Cd‐amended soil mix under controlled conditions. [file NPH-213-1274-s002.xlsx]

## Sheet: Notes S1
Supporting Information Notes S1 List of sampled populations.
Site Name	Short Site Name	Country	Area	GPS Coordinates	Altitude (m)	Site Description	Population Size (estimated)	Soil Cluster (based on extractable Cd, Cu, Pb and Pb)
Altenberg an der Rax	Alte	Austria	Styria	N 47° 40' 46.1'' E 015° 36' 45.8''	1416	Meadow close to woods and next to a road	5-50	Non-metalliferous
Arieșeni	Arie	Romania	Alba County	N 46° 28' 08.6'' E 022° 44' 21.8''	927	Meadow next to woods	5-50	Non-metalliferous
Arnoldstein	Arno	Austria	Carinthia	N 46° 32' 55.0'' E 013° 42' 04.5''	571	Shady lawn/meadow	50-500	Non-metalliferous
Auby	Auby	France	Nord-Pas-de-Calais	N 50.40568° E 003.08385°	23	Meadow/lawn close to a Zinc smelter	>5000	Metalliferous
Bad Gastein	Gast	Austria	Salzburg	N 47° 08' 02.5'' E 013° 07' 36.3''	953	Lawn next to woods	50-500	Non-metalliferous
Bad Gottleuba-Berggießhübel	Gott	Germany	Saxony	N 50° 50.740' E 013° 59.685'	361	Meadows next to a creek	50-500	Non-metalliferous
Bad Rippoldsau-Schapbach	Gste	Germany	Baden-Wurttemberg	N 48° 24' 48.6'' E 008° 19' 41.7''	502	Meadow/lawn next to woods	50-500	Non-metalliferous
Baia Mare-Str. Barajului	Bara	Romania	Maramures County	N 47° 41' 19.7'' E 023° 37' 34.2''	282	Lawn next to houses and above heaps and mine waste	50-500	Metalliferous
Băile Borșa	Bors	Romania	Maramures County	N 47° 41' 57.9'' E 024° 43' 27.1''	872	Meadow next to a creek	5-50	Metalliferous
Bestwig	Best	Germany	Sauerland	N 51° 18.525' E 008° 24.578'	464	Meadows next to Zn and Pb mining heaps	>5000	Metalliferous
Biella	Biel	Italy	Piedmont	N 45° 35' 55.3'' E 008° 00' 02.0''	831	Meadow close to woods	50-500	Non-metalliferous
Biely Kríž	Kriz	Czech Rep.	Moravian-Silesian	N 49° 29' 38.0'' E 018° 32' 30.8''	877	Lawn next to woods and a house	50-500	Non-metalliferous
Blaibach	Blai	Germany	Bayern	N 49° 09.830' E 012° 47.759'	382	Lawn at the Rege river bank	50-500	Non-metalliferous
Blankenrode	Blan	Germany	Nordrhein-Westfalen	N 51.53175° E 008.90446°	408	Meadow/lawn around a mining ditch	500-5000	Metalliferous
Blidari	Blid	Romania	Maramures County	N 47° 48' 30.5'' E 023° 37' 01.7''	599	Forest meadow	50-500	Metalliferous
Botoş	Boto	Romania	Suceava County	N 47° 31' 39.3'' E 025° 12' 04.3''	919	Meadow close to woods and next to a road	5-50	Non-metalliferous
Braunschweig	Brau	Germany	Harz Mountains	N 52° 17' 17.8'' E 010° 29' 59.8''	69	Meadows at the river/creek border	5-50	Metalliferous
Brillon	Alme	Germany	Sauerland	N 51.46687° E 008.60870°	301	Meadow/lawn next to woods	>5000	Non-metalliferous
Bukowno	Buko	Poland	Silesian	N 50° 17' 00.4'' E 19° 29' 05.5''	321	Meadows around mining waste	50-500	Metalliferous
Burbach	Burb	Germany	Siegerland	N 50° 44.524' E 008° 03.207'	409	Meadow/lawn next to woods	50-500	Metalliferous
Carena	Care	Switzerland	Ticino	N 46° 10' 03.3'' E 009° 05' 31.5''	954	Meadow/lawn on rocks and next to woods	50-500	Non-metalliferous
Casateia-Gasteig	Casa	Italy	South Tyrol	N 46° 52' 42.0'' E 011° 24' 20.8''	999	Meadow on rocks and next to woods, close to a creek	50-500	Non-metalliferous
Castle Rabenstein	Rabe	Austria	Styria	N 47° 14' 58.5'' E 015° 18' 32.2''	431	Meadows around mining waste	500-5000	Metalliferous
Cave del Predil	Cave	Italy	Friuli-Venezia Giulia	N 46° 26' 24.0 E 013° 33' 57.2''	926	Old mining area	50-500	Metalliferous
Celerina	Cele	Switzerland	Graubunden	N 46° 30' 48.8'' E 009° 51' 01.0''	1829	Alpine lawn	5-50	Non-metalliferous
Čenkov	Lita	Czech rep.	Central Bohemian	N 49° 46' 17.3'' E 014° 00' 23.0''	405	Meadows at the river/creek border	50-500	Metalliferous
Cham	Cham	Germany	Bayern	N 49° 13.148' E 012° 40.312'	368	Lawn at the Rege river bank	5-50	Non-metalliferous
Civiasco	Civi	Italy	Piedmont	N 45° 48' 46.2'' E 008° 18' 22.1''	726	Meadow on rocks and next to woods	500-5000	Non-metalliferous
Clausthal-Zellerfeld	Clau	Germany	Harz Mountains	N 51° 48' 08.8'' E 010° 18' 11.1''	483	Meadows next to Ag/Zn/Pb mining heaps	500-5000	Metalliferous
Croglio	Crog	Switzerland	Ticino	N 45.98750° E 008.83951°	297	Meadow next to a garden	5-50	Non-metalliferous
Dealu Negru	Deal	Romania	Cluj County	N 46° 43' 53.0'' E 023° 02' 16.8''	893	Meadow next to a creek	5-50	Non-metalliferous
Eckertal	Ecke	Germany	Harz Mountains	N 51° 52.742' E 010° 38.310'	284	Forest meadow	50-500	Metalliferous
Évin-Malmaison	Evin	France	Nord-Pas-de-Calais	N 50.42945° E 003.02304°	26	Meadow/lawn next to woods	>5000	Metalliferous
Falkenstein	Falk	Germany	Harz Mountains	N 51° 39' 56.0'' E 011° 09' 30.4''	276	Meadows at the river/creek border	50-500	Metalliferous
Firiza	Firi	Romania	Maramures County	N 47° 43' 14.0'' E 023° 36' 36.0''	415	Meadow close to woods and next to a road	500-5000	Metalliferous
Fort Fun	Fort	Germany	Sauerland	N 51° 18' 26.4'' E 008° 26' 29.1''	596	Forest meadow	50-500	Non-metalliferous
Freiberg	Frei	Germany	Saxony	N 50° 55.563' E 013° 21.928'	409	Next to gardens and next to a road	5-50	Metalliferous
Frisanco	Fris	Italy	Friuli-Venezia Giulia	N 46° 12' 50.3'' E 012° 43' 14.4''	478	Meadow next to a road	50-500	Non-metalliferous
Fundu Moldovei	Fund	Romania	Suceava County	N 47° 31' 39.7'' E 025° 25' 39.4''	735	Meadow close to woods and next to a road	5-50	Non-metalliferous
Gailitz	Gail	Austria	Carinthia	N 46° 33' 39.9'' E 013° 41' 13.2''	559	Lawn/meadows close to a Zn smelter	5-50	Metalliferous
Galmeikogel - Annarotte	Anna	Austria	Lower Austria	N 47° 50' 54.5'' E 015° 23' 24.6''	947	Lawn next to woods	50-500	Non-metalliferous
Gelnica	Geln	Slovakia	Western Carpathians	N 48° 51' 22.9'' E 020° 55' 13.0''	454	Meadows at the Cu mining heaps	5-50	Metalliferous
Geroldsgrun	Gero	Germany	Thuringia	N 50° 23.323' E 011° 34.148'	634	Lawn/meadow at forest border	>5000	Non-metalliferous
Golino	Goli	Switzerland	Ticino	N 46° 10.644' E 008 43.097'	278	Meadow/lawn next to woods	50-500	Non-metalliferous
Gutenstein-Zellenbach	Zell	Austria	Lower Austria	N 47° 52' 30.8'' E 015° 50' 18.1''	547	Lawn next to woods, close to a creek	5-50	Non-metalliferous
Haidmühle	Haid	Germany	Bayern	N 48° 49.709' E 013° 46.564'	827	Lawn next to a street and houses	50-500	Non-metalliferous
Halsbrücke	Hals	Germany	Saxony	N 50° 57.488' E 013° 20.653'	310	Meadow close to a creek	50-500	Metalliferous
Hamburg	Hamb	Germany	Lower Saxony	N 53° 27' 32.6'' E 009° 53' 31.7''	39	Lawn/meadow around houses	50-500	Non-metalliferous
Hartelsberg	Hart	Austria	Styria	N 46° 47' 12.2'' E 014° 54' 19.3''	892	Meadow close to woods and next to a road	50-500	Non-metalliferous
Haufenreith	Hauf	Austria	Styria	N 47° 15' 38.0'' E 015° 31' 30.5''	628	Meadow around the ruins of a Zn/Pb ore processing facility	>5000	Metalliferous
Hofamt	Hofa	Austria	Lower Austria	N 47° 53' 32.9'' E 015° 37' 08.5''	502	Meadow under woods, close to a creek	5-50	Non-metalliferous
Hohnstein	Hohn	Germany	Saxony	N 50° 59.050 E 014° 06.313'	196	Meadows next to a creek	50-500	Non-metalliferous
Hölle	Holl	Germany	Saxony	N 50° 22.376' E 011° 41.424'	504	Meadow close to a creek	5-50	Non-metalliferous
Horská Kvilda	Hors	Czech Rep.	Plzen-Bohemia	N 49° 03.426' E 013° 33.410'	1069	Meadow/lawn next to woods	50-500	Non-metalliferous
Hostinné	Host	Czech Rep.	Hradec Kralove	N 50° 32' 25.5'' E 015° 42' 36.4''	368	Lawns next to houses	5-50	Non-metalliferous
Hulli	Hull	Switzerland	Bern	N 46° 53' 08.6'' E 007° 50' 42.3''	1140	Lawn/meadow close to woods	50-500	Non-metalliferous
Idrija	Isid	Slovenia	Upper Carniola	N 46° 03.292' E 014° 03.003'	939	Meadow close to woods and next to a road	5-50	Non-metalliferous
Ingeringgraben	Inge	Austria	Styria	N 47° 19' 48.1'' E 014° 40' 28.8''	1170	Lawn/meadow close to woods	50-500	Non-metalliferous
Intragna	Intr	Switzerland	Ticino	N 46° 10.752' E 008° 42.269'	283	Meadow/lawn next to woods	5-50	Non-metalliferous
Jizerka	Jize	Czech Rep.	Karlovy Vary	N 50° 48' 41.1'' E 015° 21' 08.9''	908	Meadow/lawn next to woods	500-5000	Non-metalliferous
Judenburg	Jude	Austria	Styria	N 47° 08' 50.0'' E 014° 37' 50.6''	872	Meadow close to woods and to a road	50-500	Non-metalliferous
Katowice	Kato	Poland	Silesian	N 50° 17' 13.8'' E 19° 01' 34.9''	299	Meadows around mining waste	50-500	Metalliferous
Kletno	Klet	Poland	Lower Silesian	N 50° 14' 38.8'' E 016° 50' 54.1''	758	Uranium mining heaps	50-500	Metalliferous
Kohlanger	Kohl	Austria	Styria	N 47° 44' 20.1'' E 015° 26' 36.2''	993	Meadow under woods, close to a creek	500-5000	Non-metalliferous
Koralpe	Kora	Austria	Styria	N 46° 48' 18.4'' E 014° 56' 54.7''	1642	Mountain meadow/lawn	5-50	Non-metalliferous
Košice	Kosi	Slovakia	Western Carpathians	N 48° 45' 57.0'' E 021° 07' 47.1''	636	Lawn next to woods	5-50	Non-metalliferous
Kowari	Kowa	Poland	Lower Silesian	N 50° 45' 31.1'' E 15° 50' 48.2''	730	Forest meadow	5-50	Non-metalliferous
Kranjska Gora	Kran	Slovenia	Julian Alps	N 46° 26' 23.0'' E 013° 45' 46.9''	1222	Mountain lawn close to woods	5-50	Non-metalliferous
Krauchthal-Hueb	Hueb	Switzerland	Bern	N 46° 59' 36.8'' E 007° 32' 10.8''	670	Forest meadow	500-5000	Non-metalliferous
Kreuztal-Müsen	Muse	Germany	Siegerland	N 50° 58.820' E 008° 02.090'	389	Forest meadow	50-500	Metalliferous
Krompachy	Krom	Slovakia	Volovec Mountains	N 48° 55' 19.1'' E 020° 53' 58.5''	376	Meadow close to woods and in front of a Cu smelter	500-5000	Metalliferous
Kubova Huť	Kubo	Czech Rep.	Plzen-Bohemia	N 48° 59.047' E 013° 46.068'	1052	Meadow next to woods	50-500	Non-metalliferous
Kudowa-Zdrój	Kudo	Poland	Lower Silesian	N 50° 27' 30.5'' E 16° 18' 01.0''	663	Meadows next to a road	50-500	Non-metalliferous
Lacul Balea	Bale	Romania	Fagaras Mountains	N 45° 36' 11.79" E 24° 36' 55.27"	2046	Meadow/lawn next to glacial lake	5-50	Non-metalliferous
Lacul Beliș	Beli	Romania	Apuseni Mountains	N 46° 39' 04.7'' E 023° 02' 21.8''	1152	Forest meadow	5-50	Non-metalliferous
Lacul Capra	Capr	Romania	Fagaras Mountains	N 45° 36' 3.73" E 24° 37' 38.34"	2250	Meadow/lawn next to glacial lake	5-50	Non-metalliferous
Lana di Dentro	Lana	Italy	South Tyrol	N 46° 29' 35.1'' E 010° 53' 22.3''	1376	Meadow/lawn on next to woods and close to a creek	50-500	Non-metalliferous
Langelsheim	Lang	Germany	Harz Mountains	N 51.94870° E 010.34884°	187	Mining waste	>5000	Metalliferous
Lautenthal	Laut	Germany	Harz Mountains	N 51° 51' 45.3'' E 010° 18' 00.4''	390	Meadows next to Ag/Zn/Pb mining heaps	>5000	Metalliferous
Lgota	Lgot	Poland	Silesian	N 50° 11' 56.3'' E 19° 32' 24.1''	476	Forest meadow close to heaps and old Pb/Zn mines	50-500	Metalliferous
Lionza	Lion	Switzerland	Ticino	N 46.16081° E 008.61537°	721	Meadow/lawn next to woods	5-50	Non-metalliferous
Littfeld	Litt	Germany	Siegerland	N 51.00540° E 008.006606°	388	Old mining area	>5000	Metalliferous
Lobnica	Lobn	Slovenia	Lower Styria	N 46° 31.335' E 015° 31.248'	624	Lawn/Meadow close to woods and next to a road	50-500	Non-metalliferous
Lozio	Lozi	Italy	Lombardy	N 45° 59' 07.2'' E 010° 16' 25.9''	1173	Forest meadow	5-50	Non-metalliferous
Lusevera	Luse	Italy	Friuli-Venezia Giulia	N 46° 15' 22.2'' E 013° 16' 57.3''	625	Forest meadow	50-500	Non-metalliferous
Łysa Polana	Lysa	Poland	Tatra Mountains	N 49° 15' 58.2'' E 20° 07' 00.6''	995	Forest meadow	5-50	Non-metalliferous
Malenovice	Male	Czech Rep.	Moravian-Silesian	N 49° 33' 53.3'' E 018° 25' 20.5''	594	Forest meadow	5-50	Non-metalliferous
Malmedy	Malm	Belgium	Wallonia	N 50° 29.724' E 006° 04.156'	649	Meadow/lawn next to woods	50-500	Non-metalliferous
Medzev	Medz	Slovakia	Kosice-okolie District	N 48° 45' 08.2'' E 020° 53' 47.0''	589	Meadow close to woods and next to a road	5-50	Non-metalliferous
Miasteczko Śląskie	Mias	Poland	Silesian	N 50° 30' 12.7'' E 18° 56' 08.7''	302	Meadows close to a Zn smelter	>5000	Metalliferous
Miedzianka	Anka	Poland	Lower Silesian	N 50° 52' 30.8'' E 015° 56' 50.3''	514	Meadows next to Cu mining heaps	5-50	Non-metalliferous
Mina Suior	Suio	Romania	Maramures County	N 47° 40' 51.5'' E 023° 47' 39.6''	783	Meadow at the entrance of a mine and close to heaps	>5000	Metalliferous
Moldova-Suliţa	Mold	Romania	Suceava County	N 47° 40' 49.1'' E 025° 13' 13.8''	1051	Meadow next to a creek	5-50	Non-metalliferous
Mortagne-du-Nord	Mort	France	Nord-Pas-de-Calais	N 50.49377° E 003.45634°	19	Meadow/lawn close to woods	>5000	Metalliferous
Mt. Hochobir	Hoch	Austria	Carinthia	N 46° 30' 10.4'' E 014° 30' 38.1''	1617	Lawn/meadows around mining heaps	>5000	Metalliferous
Munții Gutâi	Guta	Romania	Maramures County	N 47° 41' 41'' E 023° 46' 37.1''	901	Meadow close to woods and next to a road	500-5000	Metalliferous
Muntii Retezat	Rete	Romania	Retezat Mountains	N 45° 24' 47.9'' E 022° 53' 15.55''	1287	Meadow next to woods	5-50	Non-metalliferous
Muntii Rodnei	Rodn	Romania	Maramures County	N 47° 37' 17.0'' E 024° 49' 47.9''	1075	Forest meadow	5-50	Non-metalliferous
Mutters	Mutt	Austria	Tyrol	N 47° 13' 46.6'' E 011° 22' 46.9''	807	Lawn next to woods	5-50	Non-metalliferous
Netphen	Netp	Germany	Siegerland	N 50° 57.772' E 008° 05.103'	348	Wet meadow/lawn next to woods	5-50	Non-metalliferous
Neunbrunnen	Neun	Austria	Salzburg	N 47° 22' 33.5'' E 012 47' 52.6''	771	Meadow/lawn next to woods	50-500	Non-metalliferous
Niederfischbach	Nied	Germany	Rhineland-Palatinate	N 50° 50.535' E 007° 53.760'	334	Meadow/lawn next to woods	>5000	Metalliferous
Nordenham	Nord	Germany	Lower Saxony	N 53.50832° E 008.50423°	1	Meadow/lawn close to a Zinc smelter	>5000	Metalliferous
Oker	Oker	Germany	Harz Mountains	N 51° 53.731' E 010° 28.983'	231	Meadow/forest next to a mine	5-50	Metalliferous
Paisco Loveno	Pais	Italy	Lombardy	N 46° 03' 20.0'' E 010° 14' 34.7''	1217	Meadow on rocks and next to woods	500-5000	Non-metalliferous
Passau	Pass	Germany	Bayern	N 48° 35' 02.5'' E 013° 27' 55.4''	320	Meadow on rocks and next to woods, close to a river	5-50	Non-metalliferous
Passo del Tonale	Tona	Italy	Trentino-Alto Adige	N 46° 15' 37.1'' E 010° 36' 26.8''	1795	Meadow close to woods and next to a road	5-50	Non-metalliferous
Pec pod Sněžkou	Velk	Czech Rep.	Hradec Kralove	N 50° 41' 28.9'' E 15° 47' 18.2''	915	Forest meadow	5-50	Non-metalliferous
Pernink	Pern	Czech Rep.	Karlovy Vary	N 50° 21' 54.0'' E 012° 47' 32.8''	867	Meadow/lawn next to woods and close to a creek	50-500	Non-metalliferous
Ponte Nossa	Noss	Italy	Lombardy	N 45° 51' 33.5'' E 009° 52' 36.1''	470	Meadow close to a river	500-5000	Metalliferous
Pontresina	Punt	Switzerland	Graubunden	N 46° 27' 51.5'' E 009 53' 05.0''	1872	Meadow next to woods	5-50	Non-metalliferous
Poschiavo	Posc	Switzerland	Graubunden	N 46.33476° E 010.05280°	1155	Meadow/lawn next to woods	50-500	Non-metalliferous
Prandegg	Degg	Austria	Upper Austria	N 48° 24' 50.1'' E 014° 40' 06.0''	710	Forest meadow	>5000	Non-metalliferous
Preintal	Prei	Austria	Lower Austria	N 47° 47' 42.3'' E 015° 42' 54.6''	601	Meadow next to a creek	5-50	Non-metalliferous
Prevalje	Prev	Slovenia	Carinthia	N 46° 32' 32.60", E 014° 54' 10.60"	422	Lawn next to river and to woods	500-5000	Metalliferous
Příbram	Prib	Czech rep.	Central Bohemian	N 49° 42' 37.1'' E 13° 59' 19.5''	472	Meadows close to Pb industrial heaps	50-500	Metalliferous
Rarău	Rara	Romania	Suceava County	N 47° 28' 36.3'' E 025° 32' 20.5''	937	Forest meadow	5-50	Non-metalliferous
Regenstauf	Rege	Germany	Bayern	N 49° 11' 07.3'' E 012° 10' 27.7''	416	Meadow/lawn next to woods	50-500	Non-metalliferous
Reichenstein	Reic	Austria	Upper Austria	N 48° 23' 16.8'' E 014° 35' 44.8''	423	Meadow next to a creek	500-5000	Non-metalliferous
Reith im Alpbachtal	Reit	Austria	Tyrol	N 47° 25' 11.2'' E 011° 52' 00.8''	527	Lawn next to woods	50-500	Non-metalliferous
Rodacherbrunn	Rdhb	Germany	Thuringia	N 50° 25.597' E 011° 33.561'	658	Meadow/lawn next to woods	50-500	Non-metalliferous
Rohrmoos-Untertal	Rohr	Austria	Styria	N 47° 18' 54.6'' E 013° 41' 14.1''	1084	Meadow close to woods and close to a old Ni smelter	50-500	Non-metalliferous
Rosenkogel	Rose	Austria	Styria	N 46° 53' 59.3'' E 015° 10' 08.3''	993	Meadow close to woods and to a road	50-500	Non-metalliferous
Rothwein-Poppermig	Popp	Austria	Styria	N 46° 40' 41.3'' E 015° 07' 18.4''	944	Meadow close to woods and next to a road	50-500	Non-metalliferous
Runding	Rund	Germany	Bayern	N 49° 12.500' E 012° 44.781'	388	Lawn next to woods and close to a road	5-50	Non-metalliferous
Saarbrücken	Saar	Germany	Saarland	N 49° 15' 41.4'' E 007° 03' 18.3''	259	Meadow/lawn next to woods	50-500	Non-metalliferous
Sabbia	Sabb	Italy	Piedmont	N 45° 51' 40.0'' E 008° 14' 37.6''	643	Meadow on rocks and next to woods	50-500	Non-metalliferous
Sankt Lambrecht	Lamb	Austria	Styria	N 47° 03' 47.5'' E 014° 17' 00.1''	1071	Mountain meadow/lawn	5-50	Non-metalliferous
Sankt Leonhard	Sank	Italy	South Tyrol	N 46° 47' 43.4'' E 011° 13' 25.2''	886	Meadow on rocks and next to woods	5-50	Non-metalliferous
Sarentino	Sare	Italy	Trentino-Alto Adige	N 46° 43' 55.6'' E 011° 26' 00.9''	1510	Lawn	50-500	Non-metalliferous
Schellerhau	Sche	Germany	Saxony	N 50° 47.477' E 013° 39.848'	598	Meadow close to a creek	5-50	Non-metalliferous
Schwoich	Achr	Austria	Tyrol	N 47° 32' 50.6'' E 012° 07' 54.1''	590	Meadow/lawn next to woods	50-500	Non-metalliferous
Schierke	Schi	Germany	Harz Mountains	N 51° 45.373' E 010° 41.527'	597	Lawn	5-50	Non-metalliferous
Sieben Quellen	Quel	Austria	Styria	N 47° 40' 52.2'' E 015° 33' 47.2''	800	Meadow close to woods and next to a road	50-500	Non-metalliferous
Sieber	Sieb	Germany	Harz Mountains	N 51° 40' 45.0'' E 010° 23' 08.3''	305	Meadows at the river/creek border	50-500	Metalliferous
Sovodenj	Sovo	Slovenia	Upper Carniola	N 46° 04' 56.1'' E 014° 03' 47.6''	534	Forest meadow close to street and buildings	5-50	Non-metalliferous
Stara Fužina	Fuzi	Slovenia	Julian Alps	N 46° 16' 59.3'' E 013° 53' 23.0''	531	Lawn next to a creek/river	5-50	Non-metalliferous
Steinbachrotte	Stei	Austria	Lower Austria	N 47° 56' 18.0'' E 015° 26' 02.3''	806	Forest meadow next to an Old mine	500-5000	Metalliferous
Stojnci	Stoj	Slovenia	Lower Styria	N 46° 22.401' E 015° 59.801'	207	Forest meadow	5-50	Non-metalliferous
Stutenkamm	Stut	Germany	Thuringia	N 50.41014° E 011.55604°	642	Lawn/meadow at forest border	50-500	Non-metalliferous
Szczytna	Szcz	Poland	Lower Silesian	N 50° 26' 52.1'' E 16° 25' 19.7''	682	Forest meadow	5-50	Non-metalliferous
Tarnowskie Góry	Stza	Poland	Silesian	N 50° 30' 22.1'' E 18° 51' 17.2''	274	Meadow around water pond	50-500	Metalliferous
Thermalbad Wiesenbad	Star	Germany	Saxony	N 50° 37.174' E 013° 01.473'	459	Lawn/meadow at forest border	50-500	Non-metalliferous
Tihuƫa	Tihu	Romania	Bistrita-Nasaud County	N 47° 14' 25.9'' E 025° 01' 14.9''	1118	Forest meadow	5-50	Non-metalliferous
Timau	Tima	Italy	Friuli-Venezia Giulia	N 46° 35' 06.8'' E 013° 00' 14.5''	897	Forest meadow	5-50	Non-metalliferous
Tranisu	Nisu	Romania	Cluj County	N 46° 51' 47.4'' E 022° 48' 27.7''	570	Meadow next to a creek	50-500	Non-metalliferous
Ukanc	Ukan	Slovenia	Julian Alps	N 46° 16' 47.3'' E 013° 49' 55.1''	526	Lawn/meadow close to woods	5-50	Non-metalliferous
Valea Lotrului	Lolu	Romania	Valcea County	N 45° 24' 47.8'' E 023° 36' 03.9''	1518	Forest meadow next to a creek	5-50	Non-metalliferous
Vandoies	Vand	Italy	Trentino-Alto Adige	N 46° 49' 55.1'' E 011° 43' 50.1''	877	Meadow next to a garden	50-500	Non-metalliferous
Viano	Vian	Switzerland	Graubunden	N 46° 16' 16.2'' E 010° 08' 03.3''	1555	Mountain Lawn	500-5000	Non-metalliferous
Vienenburg	Vien	Germany	Harz Mountains	N 51° 57' 29.4'' E 010 34' 08.2''	136	Meadows at the river/creek border	50-500	Metalliferous
Vimperk	Vimp	Czech Rep.	Plzen-Bohemia	N 49° 02.916' E 013° 45.618'	731	Meadow/lawn close to woods and next to a road	500-5000	Non-metalliferous
Vranov	Vran	Czech Rep.	Plzen-Bohemia	N 49° 28' 10.0'' E 012° 42' 52.7''	799	Meadow/lawn next to woods	>5000	Non-metalliferous
Wallenfels	Wall	Germany	Bayern	N 50.41137° E 011.55532°	653	Wet meadow	50-500	Non-metalliferous
Wehbach	Wehb	Germany	Rhineland-Palatinate	N 50° 48' 49.8'' E 007° 50' 56.3''	233	Meadow/lawn next to woods	50-500	Non-metalliferous
Winkeltal	Wink	Austria	Tyrol	N 46° 48' 33.6'' E 012° 27' 19.4''	1448	Meadows close to a creek	5-50	Non-metalliferous
Wulmeringhausen	Wulm	Germany	Sauerland	N 51° 18.383' E 008° 29.112'	388	Meadow/lawn next to woods	50-500	Metalliferous
Zacler	Zacl	Czech Rep.	Hradec Kralove	N 50° 40' 46.8 E 15° 50' 33.1''	680	Mountain Lawn	5-50	Non-metalliferous
Zakopane	Zako	Poland	Tatra Mountains	N 49° 16' 29.2'' E 19° 52' 37.8''	978	Forest meadow	5-50	Non-metalliferous
Zakopane	Zapa	Poland	Tatra Mountains	N 49° 16' 45.3'' E 19° 57' 57.9''	919	Forest meadow	5-50	Non-metalliferous
Zambla-Pizzo Arera	Zamb	Italy	Lombardy	N 45° 55' 02.4'' E 009° 47' 38.1''	1589	Alpine lawn	5-50	Non-metalliferous
Zátoň	Zato	Czech Rep.	Plzen-Bohemia	N 48° 56.044' E 013° 47.877'	784	Forest meadow	5-50	Non-metalliferous
Zbytiny	Zbyt	Czech Rep.	Plzen-Bohemia	N 48° 56.912' E 013° 57.752'	836	Forest meadow	50-500	Non-metalliferous
Zhüri	Zhur	Czech Rep.	Plzen-Bohemia	N 49° 05.535' E 013° 32.230'	1082	Forest meadow	5-50	Non-metalliferous
Zocca-Vicosoprano	Zocc	Switzerland	Graubunden	N 46° 22' 17.7'' E 009° 39' 36.5''	1437	Meadow under a transmission line	500-5000	Non-metalliferous

## Sheet: Notes S2
Supporting Information Notes S2 Leaf and soil data for each sampled plant individual. Concentrations are given in µg g-1 dry leaf biomass (Leaf), or mg kg-1 soil dry mass (Total, Extractable, Exchangeable).
Sample	Country	Soil_cluster	Soil_pH	Leaf_Al	Leaf_B	Leaf_Ca	Leaf_Cd	Leaf_Cr	Leaf_Cu	Leaf_Fe	Leaf_K	Leaf_Mg	Leaf_Mn	Leaf_Ni	Leaf_P	Leaf_Pb	Leaf_S	Leaf_Zn	Total_Al	Total_B	Total_Ca	Total_Cd	Total_Cr	Total_Cu	Total_Fe	Total_K	Total_Mg	Total_Mn	Total_Ni	Total_P	Total_Pb	Total_S	Total_Zn	Extractable_Al	Extractable_B	Extractable_Ca	Extractable_Cd	Extractable_Cr	Extractable_Cu	Extractable_Fe	Extractable_K	Extractable_Mg	Extractable_Mn	Extractable_Ni	Extractable_P	Extractable_Pb	Extractable_S	Extractable_Zn	Exchangeable_Al
Achr_1	Austria	Non_metalliferous	5.46	118.17	25.47	18009.2	33.54	0.66	5	184.79	36028.6	4590.61	69.37	0.82	2926.49	0.41	9423.18	2470.14	16220	2.521	3081	0.7764	23.3	18.33	20120	848.3	2669	437.6	15.77	505.6	115.4	594.5	64.87	18.65	0.2426	1309	0.0076	0.0292	0.2556	16.7	119.4	295.7	9.038	0.0183	2.917	0.1543	15.45	0.3014	51.51
Achr_10	Austria	Non_metalliferous	5.35	173.03	27.25	24078	29.98	0.73	5.89	308.29	40207.2	4849.72	65.64	0.85	2110.07	0.93	11003.2	3735.58	20420	5.055	3427	0.936	30.06	21.05	23320	1551	2890	502.5	17.54	616.3	109.7	577.6	74.78	11.98	0.2034	1568	0.0213	0.0203	0.2693	11.38	81.72	189.9	14.73	0.0282	1.999	0.0957	12.44	0.5049	41.39
Achr_11	Austria	Non_metalliferous	5.07	166.95	21.65	21416.3	61.56	0.95	5.44	262.85	37353.4	4907.01	45.64	0.81	2562.23	0.57	7482.12	3381.97	20600	5.662	2546	1.044	30.82	21.89	26320	1248	2723	505.5	16.47	668.2	109.8	568.6	77.93	9.449	0.1562	1147	0.0343	0.0146	0.2799	8.225	101.9	165.7	16.75	0.0579	2.45	0.082	8.856	0.7757	24.27
Achr_12	Austria	Non_metalliferous	5.82	61.91	18.75	29742.4	37.19	0.59	3.34	112.07	28635.3	4663.35	24.31	0.72	2127.88	0.32	8025.31	1489.83	17840	3.569	3182	0.9123	23.46	16.55	21900	1127	2493	454.6	13.53	575.4	92.91	490.7	67.39	9.672	0.22	1595	0.0188	0.0153	0.2694	10.16	146.7	204.7	5.49	0.0166	2.18	0.0815	12.71	0.1585	24.32
Achr_2	Austria	Non_metalliferous	5.74	57.28	24.57	22571	20.33	0.31	4.72	105.95	37704.4	6764.32	43.77	0.74	3299.96	0.39	10083.1	3676.87	22810	4.361	1890	0.9088	32.91	16.91	25610	1936	3386	643.6	19.89	637.2	101.7	507.9	88.04	12.06	0.2011	797.4	0.0443	0.0136	0.281	8.682	247.8	144.4	20.52	0.0879	3.037	0.1119	10.2	1.516	18.73
Achr_3	Austria	Non_metalliferous	5.18	89.77	24.53	16360.5	39.37	0.6	7.1	147.17	47572	6201.59	49.8	0.84	4244.79	0.25	13411.1	5427.01	24770	4.857	2102	0.9267	29.46	20.7	26760	2423	3536	639	16.79	654.4	102.1	550.4	84.25	15.33	0.1913	847	0.0309	0.0197	0.2729	12.26	288.5	168.3	19.64	0.0347	3.084	0.1412	10.79	1.159	39.6
Achr_4	Austria	Non_metalliferous	5.17	185.55	25.66	20395.7	31.45	0.71	6.12	286.84	35535.2	5985.01	54.73	0.75	2635.57	0.5	11020.4	6501.46	20090	3.807	1937	0.859	28.52	18.03	23440	1742	2607	531.7	15.33	562.4	97.47	479.1	74.86	10.57	0.167	948.2	0.0324	0.0173	0.2793	8.966	229.3	177.6	19.98	0.0447	2.97	0.0929	9.085	1.148	78.01
Achr_5	Austria	Non_metalliferous	5.2	134.39	24.9	26141.8	31.68	0.72	4.19	217.46	29024	7033.93	68.51	0.61	2256.2	0.5	8562.71	5051.47	19430	4.028	1824	0.8286	27.28	21.04	23220	1794	2550	564.7	15.28	581.6	89.13	488	69.68	15.77	0.2209	1077	0.0255	0.0196	0.2543	13.29	304	188.2	23.33	0.0477	3.272	0.1389	13.93	0.9431	30.82
Achr_6	Austria	Non_metalliferous	4.83	126.78	38.11	21727.9	9.87	0.8	6.68	204.66	32855.4	5544.73	161.95	1.04	3045.96	0.74	10490.2	5528.8	19110	2.927	1343	0.7503	25.37	25.71	22350	1202	2614	528	15.57	528.4	88.02	416.1	70.3	16.85	0.1587	722.8	0.0475	0.0132	0.2546	8.537	136.6	102.8	27.71	0.114	2.065	0.1279	10.23	2.224	26.25
Achr_7	Austria	Non_metalliferous	4.67	60.85	25.81	16479.4	17.11	0.34	6.17	112.39	45197.3	5055.75	128.39	1.33	3165.52	0.21	14944.2	3471.7	17300	3.404	1597	1.131	29.32	22.88	20590	996.8	2480	545.4	15.07	585	85.07	517.3	69.78	35.91	0.218	874.6	0.059	0.0307	0.2187	14.46	161.8	140	46.61	0.1404	2.862	0.1837	21.44	2.755	34.67
Achr_8	Austria	Non_metalliferous	5.07	94.43	22.18	20097.8	19.12	0.51	6.54	183.77	41636.2	5567.36	78.88	0.72	4040.8	0.38	12010.2	4065.87	19380	4.887	2588	0.8915	29.27	24.87	21990	1717	2903	643.2	18.26	706	91.16	642.6	82.04	32.4	0.3013	1230	0.0331	0.0435	0.2312	28.43	278.1	182.3	27.5	0.0661	3.89	0.1729	15.1	1.634	40.15
Achr_9	Austria	Non_metalliferous	5.21	104.55	24.94	17756.6	23.97	0.6	5.53	178.26	46679.1	4634.46	56.15	0.79	2581.98	0.84	10873.2	3025.55	18820	4.657	2361	0.839	26.41	21.7	22070	1456	2629	508.2	16.14	619.8	93.37	581.4	71.57	16.56	0.2167	1221	0.0342	0.0272	0.2512	14.7	198.1	188.2	22.09	0.0548	2.844	0.1413	13.78	1.229	98.88
Alme_1	Germany	Non_metalliferous	6.83	153.21	17.32	31282.2	3.34	0.77	5.78	271.88	30365.8	2831.71	52.23	0.84	2847.74	1.67	6592.33	7825.78	7790	31.83	246200	3.483	19.44	12.66	13560	943.4	2598	735.9	17.48	1010	139.1	758.1	2720	4.361	1.516	21740	0.3152	0.0834	1.241	5.121	52.91	114.2	17.13	0.2159	8.27	2.925	27.3	69.54	10.82
Alme_10	Germany	Non_metalliferous	6.85	224.37	14.66	48385.3	4.95	1.09	6.88	406.64	29217.4	3365.53	53.15	1.34	4058.44	3.91	7231.3	9668.15	8557	29.13	286700	3.263	16.64	8.206	8999	1547	2130	485.6	14.12	833.4	126.3	840.9	2703	3.626	1.398	25200	0.2673	0.0842	1.256	2.782	73.67	141	14.2	0.1906	8.591	5.325	27.41	77.45	24.39
Alme_11	Germany	Non_metalliferous	7.06	380.83	16.24	40781.4	6.31	1.75	3.54	1022.79	31668.7	3221.41	60.32	1.38	2675.21	8.26	4680.5	10724.5	7393	26.5	256900	3.041	14.55	7.561	9378	1012	1997	480.5	14.03	597.2	113.3	583.6	2582	4.7	1.609	23783	0.674	0.6085	1.01	2.434	90.46	238.9	16.8	0.194	8.83	4.5	18.63	324.3	10.48
Alme_12	Germany	Non_metalliferous	7.03	292.4	13.03	39808.1	0.4	1.32	4.72	563.37	25913.6	2071.57	46.82	1.24	3181.13	4.4	5006	12479	7521	26.8	378400	5.91	17.09	11.16	9623	1046	2218	377.9	20	557.2	126.6	1586	5479	3.033	0.9782	26420	0.0194	0.0973	1.261	1.838	39.17	102.6	9.503	0.2967	4.171	5.7525	25.41	197.1	8.213
Alme_13	Germany	Non_metalliferous	6.78	71.77	18.19	21403	1.27	0.48	3.54	121.29	22286.8	3442.23	38.65	0.69	2898.56	0.89	8638.24	8672.63	6737	30.69	244800	4.304	17.4	15.81	8446	1292	2109	529.9	13.37	900.7	117.9	999.9	3087	3.218	2.062	25820	0.0933	0.0958	1.231	1.889	135.8	232.8	19.09	0.1773	18.09	8.025	35.9	110.4	19.05
Alme_14	Germany	Non_metalliferous	6.87	148.48	18.08	22947.2	1.54	0.84	5.09	219.29	25175.2	2868.29	41.29	1.21	2781.88	2.24	5740.31	7389.07	5849	28.75	294400	3.735	13.8	12.24	7042	1059	1907	464.8	12.18	786.6	105.2	790.7	2859	3.292	1.835	27010	0.2042	0.0833	1.238	1.977	87.56	182.5	16.93	0.2003	10.53	6.4725	26.99	106.3	6.086
Alme_15	Germany	Non_metalliferous	6.85	96.95	25.89	22505.7	4.38	0.61	4.34	163.52	20285.6	2948.97	36.71	0.84	2206.78	1.22	5019.04	13907.1	7381	28.92	208600	3.413	16.03	14.74	12890	1045	2111	623	16.75	739	132.3	674.1	2502	3.044	1.745	24570	0.1891	0.0828	1.237	1.569	85.43	172.9	15.27	0.1543	10.1	2.3025	25.94	98.4	6.904
Alme_16	Germany	Non_metalliferous	6.85	63.92	20.44	27788	2.33	0.5	4	111.71	13501.1	2847.83	30.93	0.65	2170.1	0.72	6037.38	7742.18	6414	29.74	252300	4.307	15.88	13.45	8072	1060	1978	463.6	14.25	642.8	111	798.2	3193	3.122	1.48	23780	0.1666	0.0832	1.253	1.887	59.27	159.5	16.25	0.1639	7.698	9.0375	25.91	122.3	8.252
Alme_2	Germany	Non_metalliferous	6.85	207.61	16.93	29981.5	11.35	0.92	5.49	335.01	25050.7	2564.58	58.26	1.25	2547.05	2.49	4202.49	10544.3	8561	30.09	226200	3.779	18.68	13.56	14240	1291	2304	593.5	19.35	774.6	139.8	821.8	2877	3.499	1.721	25290	0.3877	0.135	1.241	2.173	99.9	139.6	15.18	0.2265	6.443	2.1675	23.67	81.24	2.839
Alme_3	Germany	Non_metalliferous	6.86	383.16	21.36	47549.5	6.95	1.83	4.57	869.1	22942.7	3537.8	77.37	1.73	2578.89	5.43	4453.58	11588	7121	28.47	219500	3.047	16.77	10.06	10460	1051	2075	571.9	15.88	808.6	110.8	669.1	2422	3.6	1.555	23620	0.3301	0.083	1.252	3.13	61.22	118.8	15.76	0.2037	7.013	2.1225	26.34	72.51	9.199
Alme_4	Germany	Non_metalliferous	7.01	336.37	28.16	39075.5	7.83	1.65	8.82	698.58	25188.7	3664.62	73.96	1.84	3324.53	4.48	8547.17	15320.8	5426	26.58	186600	2.691	18.33	8.614	8700	822.3	1678	408.4	12.78	473	90.23	458.8	2214	3.148	1.537	24650	0.3462	0.0873	1.248	1.966	71.26	120.3	17.75	0.237	3.872	7.035	22.55	91.54	6.328
Alme_5	Germany	Non_metalliferous	6.85	36.57	10.44	20250.7	7.25	0.46	3.76	89.48	9153.06	2039.12	20.32	0.84	2205.09	0.46	2007.98	11671.1	4847	26.31	287100	2.858	17.71	6.288	5931	686.2	1936	374.4	13.49	792.6	91.29	771.2	2639	3.496	1.072	23880	0.2849	0.0815	1.252	2.644	49.46	106.4	11.4	0.1887	11.55	2.25	22.34	107.9	9.744
Alme_6	Germany	Non_metalliferous	6.97	82.9	22.58	27878.7	4.38	0.7	1.72	136.91	11166.3	2697.46	36.28	0.7	1548.73	0.82	3038.75	13510.8	9269	27.42	209400	3.823	19.85	11.25	10520	1212	2266	493.9	19.32	756.8	131.4	703.3	3200	3.067	0.9087	25050	0.3512	0.0718	1.276	1.629	32.49	91.25	12.39	0.1895	3.168	1.44375	21.71	105	10.01
Alme_7	Germany	Non_metalliferous	6.85	102.72	14.32	25242.9	9.51	0.96	7.58	160.09	11390.3	3844.64	34.05	1.05	2998.74	1.34	2894.47	18463.2	5949	27.18	273000	3.031	15.3	9.896	7244	870	2088	444.2	13.09	1003	112.2	924.9	2783	3.053	1.078	24930	0.2765	0.0821	1.248	1.528	43.41	103.4	13.05	0.1866	13.58	5.25	26.23	93.7	15.14
Alme_8	Germany	Non_metalliferous	7.05	195.87	9.38	38021.4	7.97	1.33	4.17	454.04	10860.1	2854.93	59.58	1	1790.7	2.36	2830.93	15994.8	6166	26.13	344900	3.352	14.92	9.531	8215	781.4	2088	471.3	14.11	777.8	114.4	617.6	2916	3.588	0.833	24980	0.3544	0.0772	1.26	2.96	23.26	90.98	11.52	0.1658	5.733	9.6975	22.11	94.37	5.444
Alme_9	Germany	Non_metalliferous	6.85	132.69	18.33	22681.3	2.55	0.82	3.6	220.61	19717.3	2732.79	45.74	1.09	2760.15	3.92	3303.69	9393.52	6639	27.72	270500	3.379	15.52	10.22	8863	1230	2001	392.5	14.32	756.2	121.8	999.9	2796	3.435	1.12	24680	0.2116	0.0873	1.249	2.572	49.49	108.8	14.36	0.1483	7.535	3.0525	29.53	81.8	13.34
Alte_1	Austria	Non_metalliferous	6.95	104.38	23.57	27503.7	2.59	0.7	4.53	190.03	24743.4	5685.1	127.3	0.6	1848.03	0.7	6517.19	16243.1	7121	14.86	60370	1.341	9.109	8.257	8789	961.6	2051	739.8	8.354	1167	80.73	1795	335.9	4.459	3.815	18960	0.1263	0.0771	1.356	2.603	130.5	560.3	72.14	0.1478	20.32	0.3521	38.07	14.57	4.381
Alte_10	Austria	Non_metalliferous	6.86	66.87	18.1	29978.7	17.89	0.51	2.6	130.74	20730.2	2381.73	74.38	0.3	1845.43	0.51	4172.5	7561.91	8848	15.09	42260	1.627	10.71	11.07	10840	1040	1910	1064	10.2	1422	101.4	2048	303.8	12.8	4.616	18690	0.2933	0.0776	1.442	4.057	154.9	574	137.6	0.1422	13.87	0.2163	38.07	23.55	5.672
Alte_11	Austria	Non_metalliferous	6.8	75.04	25.52	29988.8	9.98	0.62	4.37	151.88	25832.9	3780.71	66.74	0.5	2950.64	0.39	9360.63	4628.72	7600	19.5	58250	1.584	9.586	13.61	9821	1384	2960	511	9.056	1448	66.22	2572	268.1	4.25	6.512	18510	0.5852	0.0155	1.342	2.502	232.1	756.9	80.01	0.5625	10.86	0.2563	38.29	22.14	7.698
Alte_12	Austria	Non_metalliferous	6.89	67.5	21.52	32538.3	12.51	0.61	3.19	121.4	27756	3268.55	62.54	0.49	2595.34	0.49	7130.59	4252.61	8808	17.61	63270	1.477	10.87	10.65	10720	1468	2927	581.1	10.17	1410	71.77	2177	245.5	2.58	5.279	18180	0.156	0.078	1.337	1.693	212.1	733.4	66.98	0.1387	23.04	0.4576	35.01	11.49	7.671
Alte_2	Austria	Non_metalliferous	6.37	69.21	26.24	22616.5	3.51	0.53	4.01	144.88	23395.7	5255.92	94.65	0.42	1660.81	0.61	10634.1	11359.8	7140	15.78	33990	1.278	11.36	12.67	8909	1106	2295	768.1	10.21	1410	94.99	2785	298.3	47.16	4.909	17670	0.3984	0.0892	1.377	3.481	205.2	854.3	197.9	0.2005	39.03	2.107	53.57	50.72	4.852
Alte_3	Austria	Non_metalliferous	6.54	67.88	30.26	28856.9	6.42	0.53	5.01	144.13	20908.3	5507.31	122.37	0.35	2279.57	0.35	10558.3	16061.1	5808	21.69	26290	0.8538	8.502	10.98	6999	1043	2107	581	7.664	1285	70.92	2744	198.1	36.4	7.593	16730	0.3146	0.1013	1.401	3.089	260.2	1028	212.2	0.2105	46.15	0.6222	50.31	42.21	3.279
Alte_4	Austria	Non_metalliferous	7.02	144.57	29.91	36964.3	7.22	0.97	6.55	245.68	19471.7	3843.75	116.29	1.93	2424.11	0.82	10639.9	3575.15	10690	22.22	32890	0.9727	12.79	10.08	13820	1507	3175	542.3	13.02	1157	68.42	1948	179.3	7.236	7.083	18650	0.0879	0.0927	1.344	1.639	179.8	1010	91.55	0.0964	29.34	0.3083	48.11	6.89	3.73
Alte_5	Austria	Non_metalliferous	6.92	137.69	33.23	28230	10.96	0.84	4.64	247.92	26923.5	4370.26	81.4	0.78	2751.35	0.72	12444.3	4633.96	12340	10.32	87510	1.274	15.13	8.06	18210	1382	3627	621.6	16.17	827.1	76.95	908	187.7	2.449	2.14	21730	0.0505	0.0846	1.332	2.667	68.63	562.5	28.04	0.1359	5.13	0.3975	25.73	1.35	2.458
Alte_6	Austria	Non_metalliferous	6.93	96.38	18.38	23907.6	12.66	0.68	5.36	166.28	23734.2	2875.53	72.58	1.47	2356.09	0.68	4550.42	9721.64	6748	19.16	59140	1.275	8.709	11.97	7796	1236	1944	891.5	7.674	1654	77.77	2427	286.8	6.897	5.107	18290	0.1966	0.0776	1.355	2.178	251.1	568	122.2	0.1468	48.3	0.1407	42.15	20.29	5.356
Alte_7	Austria	Non_metalliferous	6.88	80.65	27.02	30530.5	10.76	0.57	2.71	147.98	17855	2763.36	84.31	0.73	1639.31	0.57	4106.87	8500	6469	14.29	59500	1.11	7.928	9.45	7347	1064	1820	915.4	7.479	1327	70.44	1857	243	6.042	4.33	18300	0.1987	0.1079	1.389	2.486	210.6	564.9	125.3	0.1732	25.99	0.7907	43.9	18.43	6.374
Alte_8	Austria	Non_metalliferous	6.91	79.52	22.74	23834.9	5.19	0.52	2.3	137.9	15593.9	2315.22	47.89	0.56	1859.63	0.21	6725.88	6464.65	8521	16.74	46200	1.605	10.57	12.02	10290	1195	1996	1043	9.689	1448	97.09	2080	331.2	16.81	5.752	18400	0.3024	0.0919	1.365	3.028	204.5	621.8	164.9	0.1662	21.69	0.2721	37.72	28.2	4.686
Alte_9	Austria	Non_metalliferous	6.9	85.13	34.88	38338.3	26.25	0.65	2.94	160.83	18313.4	3155.19	89.02	0.6	1543.41	0.65	3981.54	15010	10060	17.53	32330	1.605	11.73	11.95	11670	1353	2001	1145	10.89	1491	98.14	2065	319.7	11.14	5.395	19230	0.2805	0.0943	1.336	2.671	186.6	628.7	149	0.1496	16.16	0.3307	40.39	23.68	4.655
Anka_1	Poland	Non_metalliferous	4.15	70.24	31.12	14596	27.04	0.45	9.93	146.13	18392.4	4480.63	69.13	0.95	2429.1	1.03	5795.55	6314.92	18880	9.739	5998	5.778	26.41	1127	26690	1874	8690	1529	25.7	843.7	365.1	793.4	1020	1099	1.674	887.4	0.271	0.1696	80.56	62.96	114.9	310.4	32.85	1.027	41.57	15.59	14.6	13.57	21
Anka_10	Poland	Non_metalliferous	4.67	104.2	20.11	16823.3	81.02	0.86	16	369.32	27117	4319.93	75.15	1.31	2264.35	1.99	10384.1	7175.78	19460	6.75	1823	2.899	27.01	557.6	25390	1271	9343	529.2	21.3	593.5	173	345.3	541.9	925.2	1.875	1563	0.3529	0.1672	112.9	55.11	89.3	343.1	51.47	1.898	44.73	26.21	10.97	23.74	10.2
Anka_11	Poland	Non_metalliferous	4.65	51.39	17.18	15465.9	84.63	0.73	21.82	107.34	25966.1	4138.77	82.01	2.06	2674.06	1.17	15131.1	10601	17410	6.639	2362	4.3	22.71	938.8	25080	1113	7973	644.5	24.9	794.3	279.2	474.8	789.3	1148	1.573	1490	0.396	0.3662	136	81.59	90.82	324.9	59.52	2.022	48.58	24.01	15.23	25.26	21.11
Anka_12	Poland	Non_metalliferous	4.59	87.25	25.66	16568.8	48.47	0.88	23.45	282.9	35124.7	5060.34	66.61	1.37	3074.82	1.45	12578.4	6074.01	17020	7.038	3518	5.773	22.84	1900	26700	1141	8042	1744	28.47	1007	545	671.6	1237	852.7	1.833	1183	0.1638	0.1687	99.86	54.4	140.3	322.4	63.02	1.949	32.27	15.64	12.36	23.21	47.1
Anka_2	Poland	Non_metalliferous	4.28	58.07	16.1	13035.6	86.78	0.4	16.38	136.68	32374.8	4425.31	74.53	1.04	2606.73	0.92	10660.8	8982.78	20710	8.526	4576	3.934	41.9	1207	28730	1553	9744	926.9	30.3	960.9	374	650.4	1007	970.5	2.079	1219	0.2621	0.1672	138.2	71.35	67.22	337.4	41.52	1.77	67.94	23.41	16.08	27.57	16.03
Anka_3	Poland	Non_metalliferous	4.39	45.87	17.01	11042.5	150.79	0.42	26.65	119.85	32623	4883.24	79.32	1.79	2921.18	1.04	17635.5	10875.7	20860	7.563	6322	4.819	27.84	1262	29210	1535	9453	817.2	27.66	971.1	396.7	631.3	1070	841.8	1.397	1010	0.1304	0.2138	105.7	57.88	72.5	314.2	38.4	1.342	37.69	16.05	13.68	18.56	11.09
Anka_4	Poland	Non_metalliferous	4.37	64.36	17.87	11700.6	30.91	0.46	15.07	162.98	37642.6	3748.98	54.38	1.73	3045.32	1.02	15086.6	4656.31	19300	7.966	4985	4.768	32.41	1263	27100	1491	8765	786	28.39	989.8	357.4	563	1095	979.9	1.977	1319	0.2378	0.2142	118.7	63.88	87.4	325.7	44.47	1.745	47.52	22.8	14.72	21.26	22.79
Anka_5	Poland	Non_metalliferous	4.52	80.3	48.58	23274.5	42.55	0.66	16.82	203.32	19585.6	5818.63	47.97	0.82	1967.17	1.31	3896.59	5675.01	18080	7.008	3582	5.8	36.61	1356	25650	1338	8149	738.3	27.48	1116	429.4	587	1108	909.3	1.807	1127	0.1468	0.2739	132.2	60.73	104.1	307.5	38.22	1.468	39.71	12.9	11.39	16.88	15.04
Anka_6	Poland	Non_metalliferous	4.57	57.76	23.43	11103	38.86	0.38	12.65	147.8	27892.3	3642.58	43.99	1.2	2830.27	0.94	16126.5	6605.39	18930	7.3	2472	4.852	25.5	998.7	26520	1533	8653	649.1	27.86	950.5	313.9	506	799.1	828.9	1.982	1564	0.1681	0.1745	77.04	39.06	118.7	344.2	51.51	1.344	39.12	13.17	14.02	25.78	17.67
Anka_7	Poland	Non_metalliferous	4.65	46.66	18.36	11322.2	49.57	0.34	22.29	107.03	35825.5	3127.69	31.13	1.47	3178.32	0.76	15493	5122.78	17960	6.861	1930	2.901	28.89	537.1	28430	1248	8530	501.6	25.36	621.8	177.1	335.3	498.7	939.3	1.693	1969	0.1675	0.2177	107.5	58.1	120.3	364.7	53.98	1.466	49.43	18.24	15.97	23.24	17.37
Anka_8	Poland	Non_metalliferous	4.69	78.8	17.89	10246.8	11.59	1.41	28.82	217.94	35059.5	3107.98	41.03	2.03	3342	2.12	14349.9	4742.18	17320	6.525	1926	2.443	21	517	24380	1142	8269	504.6	21.7	568.2	167.2	327.3	525.5	939.4	2.125	1867	0.2263	0.2739	116.3	82.57	108.4	371.1	60.38	1.966	51.89	18.47	11.59	28.44	26.69
Anka_9	Poland	Non_metalliferous	4.88	77.39	30.15	14711.2	49.61	0.61	16.26	228.47	33875.5	4297.42	47.07	1.23	2819.75	1.27	10897.2	10508	19790	7.494	2359	3.332	24.26	858.4	26250	1385	8419	652.4	26.33	830.7	283.2	421.6	789.8	889.4	1.798	2048	0.3341	0.1795	106.6	49.82	121.6	379.7	64.56	1.846	45.02	16.11	11.37	32.62	17
Anna_1	Austria	Non_metalliferous	6.28	79.04	18.7	14587	41.22	0.7	3.3	128.43	17287	6113.04	46.7	1.17	892.17	2.09	6069.57	1992.61	31010	12.05	13200	2.244	41.35	24.97	28240	2745	8790	740.3	30.43	1471	157.6	914.8	224.2	849.3	1.984	9575	1.107	0.258	0.2914	9.337	108.8	2505	89.46	2.371	6.338	3.52	12.63	20.86	51.25
Anna_10	Austria	Non_metalliferous	6.43	49.8	20.96	19991.2	18.44	0.49	3.45	98.54	28124.7	5833.7	41.49	0.44	2252.1	0.57	4714.73	7726.67	18860	7.689	22940	4.288	38.21	24.2	22320	1370	10930	1038	23.38	2103	2196	1424	563.1	175.5	2.869	13840	1.175	0.2048	0.3069	4.7	74.77	3303	116.8	1.194	14.51	2.878	25.83	30.66	27.31
Anna_11	Austria	Non_metalliferous	6.78	65.45	18.93	13879.7	14.51	0.66	2.92	113.13	30474.6	6887.42	38.36	0.5	1867	0.39	8830.02	3598.79	17480	7.638	49360	1.856	30.39	21.23	18250	1247	28710	599.5	18.41	1499	180.4	1158	172.6	17.98	2.295	13000	0.5491	0.114	0.3921	2.282	57.45	4279	65.45	0.3077	3.566	0.2361	26.59	8.022	27.11
Anna_12	Austria	Non_metalliferous	6.68	109.8	21.31	17242.3	12.07	0.88	4.69	196.8	28008.4	7172.7	40.62	0.7	2272.52	1.25	8783.66	3469.36	15490	7.185	58930	1.487	28.74	17.12	14850	1226	35130	532.8	16.39	1335	122.8	995.3	145.2	7.981	1.553	11920	0.3531	0.096	0.3989	2.063	50.97	4290	48.04	0.2423	5.709	0.4207	24.29	3.148	23.63
Anna_2	Austria	Non_metalliferous	6.7	85.26	19.69	32445.5	49.46	0.63	3.36	145.66	20036.9	9567.79	45.25	0.59	2403.03	1.11	8056.89	8899.15	13370	16.47	82020	1.495	20.19	14.16	13780	2459	52920	393.6	13.43	1351	1149	1086	377.6	5.895	2.26	12070	0.2767	0.0916	0.3924	4.389	97.81	4572	38.61	0.2489	10.03	0.2939	27.62	48.7	23.33
Anna_3	Austria	Non_metalliferous	6.73	73.35	24.63	15153.7	20.04	0.54	4.34	140.14	23414.1	7739.6	55.01	0.43	1126.94	0.65	5992.77	10705.2	17720	11.97	68170	1.666	26.74	17.14	20360	2169	43170	611.2	19.47	1102	152.1	1021	200.1	4.693	1.545	12720	0.2864	0.0711	0.3908	2.167	52.74	4731	43.57	0.1957	2.63	0.1684	22.85	5.06	21.53
Anna_4	Austria	Non_metalliferous	6.28	63.4	18.42	20310.9	64.23	0.59	5.43	124.36	24104.7	7441.95	54.19	0.67	3843.37	0.94	7674.14	8972.85	31750	11.78	14170	2.47	40.98	27.46	29350	2432	7879	906.7	29.39	1659	168.5	1148	249.3	678.4	2.482	11250	1.206	0.1888	0.4548	6.076	78.36	2309	112.1	1.739	6.605	2.944	11.51	36.28	26.75
Anna_5	Austria	Non_metalliferous	6.26	58.34	19.12	16057.1	55.27	0.52	2.6	83.58	20555.8	4821.3	42.34	0.47	2087.79	0.36	3603.12	5890.91	35360	12.51	13020	2.508	52.42	24.32	32430	2621	7735	1135	30.92	1899	258.5	1055	254.6	726.9	2.694	11040	1.302	0.2902	0.169	7.005	83.06	2261	140	1.799	15.32	17.99	14.5	42.68	31.53
Anna_6	Austria	Non_metalliferous	6.34	35.62	21.44	20437.6	28.18	0.39	3.5	77.99	26634.6	6822.76	68.67	0.48	1972.87	0.26	5479.21	9632.39	37940	13.77	16110	2.514	50.47	23.8	32910	2980	9609	988.9	33.23	1650	234.9	1014	277.9	724.1	2.821	11740	1.311	0.2792	0.51	7.36	95.97	2489	126.8	1.689	7.197	5.346	14.08	24.62	30.65
Anna_7	Austria	Non_metalliferous	5.87	116.53	23.46	19630.7	24.13	0.63	6.59	211.41	26055.4	6210.66	140.41	0.63	2390.26	0.92	14376.8	9349.56	35780	13.93	12330	2.233	54.1	23.31	29740	2842	8115	962.5	33.24	1539	244.4	1045	209.8	968.6	1.831	9948	1.079	0.2497	0.1299	12.06	77.7	2533	99.65	2.411	6.894	10.29	17.2	22.55	155.5
Anna_8	Austria	Non_metalliferous	6.45	51.98	15.12	31191.2	56.36	0.85	3.53	102.62	24919.9	7932.69	45.73	0.59	2030.45	0.53	6944.44	3721.69	28710	14.77	27100	2.166	39.16	20.66	23870	2691	16000	721.8	24.76	1468	362.9	1117	229	50.63	2.122	12870	0.8315	0.129	0.3716	3.382	67.18	4028	88.83	0.464	5.152	0.7188	22.19	21.4	34.87
Anna_9	Austria	Non_metalliferous	6.15	53.33	22.11	23938.5	69.63	0.42	4.63	123.93	28740.5	7139.85	57.29	0.51	2245.16	0.34	7952.82	9903.12	22800	8.306	14970	2.45	35.11	28.23	23720	1759	7787	687	24.41	1706	210	1284	212.6	463	2.278	12110	1.353	0.1957	0.1831	7.434	113.1	3085	93.47	1.599	8.12	2.673	16.3	24.83	39.59
Arie_1	Romania	Non_metalliferous	4.57	147.82	15.49	21462.5	10.37	1.06	7.14	524.8	23375.5	5389.68	43.27	1.21	1540.99	1.37	12621.5	4745.45	18170	2.283	1500	0.927	29.28	13.72	28120	667.4	3719	286.9	14.02	383.5	70.37	311.4	58.31	3184	0.4735	796.6	0.1228	0.6044	4.533	258.6	51.3	96.36	63.25	0.5911	13.6	10.65	12.87	10.68	10.33
Arie_10	Romania	Non_metalliferous	6.01	129.25	16.35	35150.8	19.8	1.63	6.51	692.06	26444.4	4003.97	35.24	1.03	2255.16	1.35	10702.4	2569.05	12990	2.591	3285	0.9743	22.59	41.77	26300	940.8	4020	348	14.57	347.9	80.97	273.4	161.3	1571	0.6029	2529	0.1481	0.4321	9.509	346.6	70.14	325.2	161.3	0.5945	49.41	12.44	10.7	28.08	9.217
Arie_11	Romania	Non_metalliferous	5.62	153.2	21.22	27233.1	36.98	1.73	6.22	810.09	17514.8	4423.9	63.7	1.32	1311.22	1.23	11463	10313.5	12070	2.124	2783	0.8648	18.67	31.09	22610	648.9	3706	370.4	13.48	409.2	85.11	256.3	110.8	1850	0.6317	2860	0.1681	0.5331	8.266	342.9	71.14	295.5	156.9	0.3934	48.28	11.09	10.34	26.67	5.887
Arie_12	Romania	Non_metalliferous	4.67	139.31	23.92	24948.9	3.43	1.6	6.67	951.86	25802.3	4679.07	67.14	1.46	2494.16	1.86	11130.6	8428.15	22480	3.11	1866	0.41	25.57	10.52	24730	1069	4353	264.3	24.5	785	32.67	484.5	100.6	4734	0.5365	1065	0.0502	0.9129	3.007	188.5	89.31	106.9	60.66	0.482	20.19	7.808	17.41	7.516	17.82
Arie_2	Romania	Non_metalliferous	4.99	103.89	12.59	20158.6	21	0.72	4.85	373.09	22273	3369.05	37.91	1.01	2057.18	1.3	17871.2	2749.16	18420	2.571	1795	0.7887	29.15	11.92	26690	772.4	3926	267.8	17.18	344.6	57.9	265.4	50.86	3340	0.4362	1198	0.0599	0.6267	3.714	158	47.33	121.5	49.74	0.4187	12.99	8.148	11.39	6.143	6.614
Arie_3	Romania	Non_metalliferous	5.06	74.96	9.59	16837	9.71	0.59	7.47	270.27	15422.3	3225.93	56.21	1.01	1611.49	0.59	10270.3	12103	13280	2.278	2160	0.8252	23.23	12.83	21610	613.8	3347	342.3	14.46	376.7	47.24	247.8	80.78	1513	0.4019	1457	0.1216	0.345	5.119	340.2	47.89	147.7	89.04	0.5807	34.78	8.654	10.3	11.3	6.26
Arie_4	Romania	Non_metalliferous	4.6	95.42	10.43	23854.8	31.92	0.63	6.13	254.9	24263.6	3859.76	60.39	1.2	3489.08	0.85	16159.3	4924.59	20230	2.804	1462	0.8811	32.28	12.17	28470	828.4	3760	219.7	13.66	347.8	84.91	259.1	55.75	3947	0.3656	594.9	0.0329	0.7567	1.999	178.9	50.02	77.53	30.18	0.3924	13.57	6.79	11.3	7.611	15.91
Arie_5	Romania	Non_metalliferous	4.84	95.28	17.46	24196.5	27.75	1.14	5.61	317	22762.5	4951.5	70.43	1.43	2673.56	0.97	13294	7233.23	16310	2.491	1607	0.7825	26.15	19.8	23610	663.4	3380	268.4	13.6	379.9	70.17	319.8	96.62	3934	0.4981	1033	0.0691	0.7191	4.344	221.1	62.12	130.1	65.82	0.5715	23.23	9.949	14.07	8.818	7.111
Arie_6	Romania	Non_metalliferous	4.88	113.04	13.34	19197.3	23.45	0.92	4.56	419.73	21898	3130.43	70.61	1	1608.28	1.17	7759.2	3140.05	21130	2.749	2124	0.8193	27.88	16.15	27900	922.5	4129	313.6	14.98	460.7	139.4	343	61.03	4303	0.5194	1430	0.0805	0.7885	4.464	244.3	59.74	152.3	79.93	0.5769	25.45	9.73	13.7	11.38	12.31
Arie_7	Romania	Non_metalliferous	4.34	74.34	14.99	21667.5	3.84	0.53	5.81	171.36	28817.9	3032.68	31.09	0.96	1808.75	0.96	15353.2	8226.81	22750	3.602	1529	0.8551	33.38	10.62	29600	895.6	3908	237	13.35	425.5	64.25	314.4	45.15	4933	0.4133	450.1	0.0334	0.8608	2.353	213.1	93.65	75.07	39.81	0.4416	17.27	6.834	15.01	3.263	31.12
Arie_8	Romania	Non_metalliferous	6.09	60.28	14.75	29433.1	53.53	0.5	11.23	157.19	26982.4	3731.61	42.66	1.94	2720.85	0.79	18188	4617.87	12520	2.765	4005	0.7893	20.37	30.61	21400	758.2	3939	342.5	13.05	390.2	134.4	252.1	133.1	1776	0.6012	3537	0.1323	0.5186	8.065	305.4	79.15	790.3	147.1	0.502	46.3	10.39	10.26	21.17	6.071
Arie_9	Romania	Non_metalliferous	5.81	70.32	8.47	15977.6	10.6	0.59	5.54	208.68	18012.8	3556.21	50.08	0.91	2280.23	0.91	10063.9	7986.15	11210	2.112	3283	1.028	21.98	97.76	28230	572.6	4597	468.8	17.9	429.7	371.8	285.4	476.7	747.4	0.4319	2419	0.125	0.2934	9.787	729.2	52.1	438.6	210.3	0.8114	147.8	15.4	11.65	66.37	3.622
Arno_1	Austria	Non_metalliferous	7.19	176.14	22.27	33336.1	51.53	0.94	3.85	300.16	27826.4	5268.11	85.35	0.9	3256.24	5.89	7097.83	11027.4	5895	5.162	137000	0.9683	9.602	6.816	8147	1332	73560	279.9	8.777	434.3	76.74	364.8	253.8	5.695	0.6324	29050	0.2194	0.0962	0.5428	3.376	33.53	1914	24.09	0.1523	13.47	0.0207	19.67	14.76	21.19
Arno_10	Austria	Non_metalliferous	7.07	82.73	14.11	23038.3	90.4	0.71	3.52	151.92	18048.2	7661	73.57	0.51	2408.53	6.48	8249.7	22572.1	16060	8.717	68120	2.693	20.48	31.9	18210	1982	41630	671.8	15.8	936.4	335.2	679.1	330.3	10.52	1.782	16030	0.9133	0.1105	0.573	3.465	32.27	5632	44.66	0.2626	4.068	0.3869	24.01	33.18	13.85
Arno_11	Austria	Non_metalliferous	7.01	152.8	12.22	18442.9	69.21	1.19	4.37	259.81	26462.3	5377.15	84.56	0.49	4356.42	8.12	6572.56	17234.2	16450	10.37	76460	4.175	21.95	40.69	18480	2185	46980	701.9	16.44	1375	493	976.4	533.2	19.83	2.468	16350	1.651	0.1217	0.5559	6.131	44.9	5204	57.83	0.3334	42.18	1.253	26.7	72.15	15.59
Arno_12	Austria	Non_metalliferous	6.93	92.19	15.23	24471.8	36.44	0.68	4.58	158.63	24488.8	7882.9	56.26	0.68	4150.19	5.01	6499.79	13822.7	17430	9.839	56590	4.673	21.98	47.61	22800	1733	34850	694.1	18.88	1395	645.1	1169	561.2	47	3.46	15860	2.228	0.1329	0.5008	5.033	43.4	5398	60.21	0.3844	26.48	3.364	22.53	99.16	7.107
Arno_2	Austria	Non_metalliferous	7.24	116.28	10.65	24854.2	30.97	0.97	2.91	176.44	13635.6	6307.69	57.94	1.01	2003.24	6.23	6311.74	12498	5321	5.523	134600	1.378	7.869	5.436	6713	1325	77940	250	6.666	365.1	116.2	529.4	486.1	10.15	0.7176	25390	0.4518	0.0969	0.5664	3.784	33.77	3135	28.32	0.2532	7.039	0.1571	25.45	46.68	14.08
Arno_3	Austria	Non_metalliferous	6.98	210.97	14.01	33104.6	23.95	0.89	4.25	344.63	24883.3	6965.45	66.01	1.49	3107.38	7.05	11092.4	13660.1	13760	5.869	58710	2.886	21.21	23	22670	1469	36670	746.1	20.16	855.2	292.3	722.2	652.5	13.54	1.546	16940	0.9682	0.0839	0.552	3.757	35.73	5244	68.55	0.2826	8.155	0.5552	20.92	91.12	9.439
Arno_4	Austria	Non_metalliferous	6.95	89.78	9.41	21669.2	25.25	0.66	2.21	134.7	15333.1	5476.37	54.61	0.66	3156.86	10.5	7761.43	16169.6	5221	6.452	147900	5.919	8.362	15.82	5924	1554	73070	248.4	6.657	459.2	333.1	1048	1145	6.884	0.8026	31440	1.573	0.1041	0.5839	4.856	45.35	1637	27.26	0.1184	35.78	1.151	21.94	83.6	12.39
Arno_5	Austria	Non_metalliferous	6.86	69.59	10.49	22874.6	39.39	0.44	4.34	123.43	34172.8	5012.2	90.63	0.63	3648.61	4.2	16388.5	15675.9	8990	10.24	89670	3.609	13.93	21.98	10320	2221	49900	490.6	10.68	841.4	306.1	1163	693.6	11.81	1.665	20670	1.151	0.1527	0.4875	3.919	49.31	4041	61.49	0.2483	45.33	0.8591	28.57	72.39	12.63
Arno_6	Austria	Non_metalliferous	6.79	160.58	6.95	26209.6	19.98	0.73	3.28	216.94	19755.1	4897.16	56.9	0.69	3296.28	6.76	8413.32	13898.1	6978	7.725	130800	2.889	9.983	19.56	7411	2030	67920	346.1	8.062	686.4	218.4	722.6	536.1	6.829	0.985	26790	0.8241	0.1061	0.42	3.589	71.39	2200	39.16	0.1919	95.12	0.465	27.53	43.66	22.5
Arno_7	Austria	Non_metalliferous	7.03	187.41	17.36	30404.5	37.73	2.73	4.73	323.45	19645.5	6118.18	68.18	1.14	2795.91	5.86	12218.2	10422.7	17900	6.882	32340	3.672	27.22	31.26	30180	1731	19860	732.4	27.37	821.7	298.3	639.1	781.4	68.85	1.615	20920	1.432	0.2774	0.3317	6.429	38.84	3690	81.21	0.5545	4.703	3.68	15.28	178.4	15.49
Arno_8	Austria	Non_metalliferous	7.08	165.01	16.72	35815.4	43.84	1.51	4.75	289.94	21559.3	7728.81	54.46	0.79	2917.14	6.4	14806	13732.6	17820	8.586	63310	4.588	21.56	31.93	22860	1959	40300	629.9	18.86	901.8	426.7	814.6	693.9	18.73	2.187	16490	1.543	0.0946	0.5696	3.89	21.29	5071	42.49	0.3511	4.732	1.183	17.85	76.29	9.518
Arno_9	Austria	Non_metalliferous	7.03	120.31	15.97	25550.9	30.58	0.79	5.14	196.36	25415.5	7385.62	50	0.65	3204.95	5.09	8800.19	12861.8	18970	8.851	45160	4.284	26.17	37.71	26730	2184	27790	770.6	24.17	990.1	393.6	843.5	756.6	40.53	1.87	19600	1.783	0.1202	0.4692	7.392	30.66	4312	70.31	0.5016	7.676	1.521	19.77	98.26	26.8
Auby_1	France	Metalliferous	7.37	58.75	24.5	22372.2	31.5833	0.83333	24.8333	169.444	18891.7	3933.33	52.8056	1.02778	2093.61	41.9167	8863.89	9897.22	19100	41.01	275200	19.31	56.41	161.5	14530	2634	14290	655.2	40.33	392.2	506.5	4119	4137	34.4025	2.75	25921.5	6.765	0.3025	22.7	14.4925	82.2525	236.692	29.7275	0.5225	5.0875	1.6225	66.3575	725.725	9.455
Auby_10	France	Metalliferous	7.03	173.403	23.5648	18706	45.0232	0.64815	13.4028	247.917	23090.3	4321.76	24.6065	0.71759	2409.72	35.1852	5081.02	7196.76	12780	32.68	16300	46.61	34.05	128.3	32310	2992	3385	522.4	37.68	630.3	3314	923	9216	1307.9	4.9225	11924	41.8	1.1275	44.7975	181.197	271.81	492.8	140.002	7.1775	79.915	1076.35	24.7775	8241.75	3.449
Auby_11	France	Metalliferous	6.87	50.7492	21.6287	13879.5	146.287	0.58632	11.1726	85.5375	29915.3	4123.78	23.6482	0.52117	3286.64	50.6515	5638.44	9791.53	8970	41.1	8351	163.7	31.43	520.2	32510	1730	2262	605.6	32.83	792.5	6640	2086	44000	511.775	13.035	5051.75	146.438	0.55	35.7225	49.06	230.395	248.847	167.667	5.445	3.3	510.125	171.82	31955	1.193
Auby_12	France	Metalliferous	6.7	53.3333	20.4955	16511.3	71.8018	0.4955	9.16667	104.572	24099.1	5403.15	21.0135	0.83333	2846.85	103.919	4549.55	8923.42	16180	46.36	21150	59.31	44.29	273.1	60030	4001	4929	596.7	49.86	558.1	7373	1645	16130	1943.7	9.7075	2788.5	128.315	1.1275	269.995	63.965	230.972	434.775	221.43	16.5275	3.025	2566.03	95.26	26606.2	3.268
Auby_13	France	Metalliferous	6.92	86.8199	33.6399	23636	120.843	0.88123	34.4061	188.927	14114.9	2933.72	31.8774	1.11111	2024.52	115.134	4888.89	14877.4	11800	34.04	7794	128.6	29.68	1397	46130	2166	3258	866.1	53.42	610.4	10500	2148	44120	1205.05	10.9175	8404	71.5	1.2925	114.043	50.27	185.268	293.425	238.893	9.5425	12.54	1078.83	91.355	20561.8	6.821
Auby_14	France	Metalliferous	6.51	67.9121	29.4139	21439.6	146.19	0.7326	15.1648	146.85	24384.6	4728.94	39.5238	2.23443	2713.55	121.502	6985.35	14853.5	12770	43.9	8024	199.3	27.78	477.5	34230	2525	2720	815.3	42.61	913.9	6929	3876	47870	594.825	18.7	3663	187.523	0.7425	23.8425	113.933	209.605	279.4	172.893	6.5175	3.1075	534.325	309.65	32312.5	1.489
Auby_15	France	Metalliferous	6.98	64.7015	33.5075	20645.5	55.2239	0.70896	11.9403	138.209	20876.9	3764.93	27.7239	0.59701	2820.52	38.3955	5861.94	7574.63	10880	37.99	14490	92.87	33.51	824	50260	1776	2795	1200	47.31	1248	7560	2182	27930	686.125	8.91	15100.2	47.41	0.7975	43.5325	37.675	389.125	425.15	151.855	11.3575	12.32	1141.8	64.8175	11464.8	1.062
Auby_16	France	Metalliferous	6.87	88.9434	29.6604	24464.2	79.0943	0.9434	14.5283	198.717	24169.8	3954.72	26.717	0.67925	2769.81	65.0943	6022.64	13407.5	8845	35.39	9215	130.4	35.73	624.2	42070	1559	2215	666	40.87	1127	5755	2100	43190	825.825	8.635	4633.75	96.91	0.88	113.85	91.1075	114.62	185.708	158.097	5.17	2.2275	795.025	270.243	30140	2.059
Auby_2	France	Metalliferous	6.95	69.571	27.5908	17254.1	46.2706	0.72607	16.6997	148.317	21663.4	2518.81	58.9769	1.55116	2554.79	24.7525	5623.76	11868	9874	30.45	15550	220.4	59.4	1137	109500	1193	2617	1885	69.56	814.9	3944	2275	39530	1416.25	4.4	4870.25	137.005	1.5675	194.92	79.1725	174.708	190.355	279.125	8.69	1.7325	216.04	84.7275	24120.2	3.833
Auby_3	France	Metalliferous	6.78	111.689	30.4305	19817.9	89.404	0.82781	24.9007	194.205	30672.2	3214.9	98.8742	2.18543	3572.85	43.4768	5046.36	13880.8	10080	33.92	42730	135.8	65.56	967.5	58560	2196	4550	1103	57.14	1148	2888	3736	26510	60.9675	5.775	16599	68.1725	0.385	11.0825	38.6925	130.488	374	117.37	2.695	1.815	34.8425	44.385	9130	32.24
Auby_4	France	Metalliferous	6.75	42.2075	22.2075	20614.4	96.8351	0.69149	24.867	171.755	22178.2	4704.79	51.4096	0.50532	2869.68	39.3351	4518.62	14141	8192	33.06	33360	151.5	40.7	727.1	36800	1859	2066	649.5	44.01	1483	4139	2291	22330	252.532	6.6825	15496.2	128.26	1.21	43.615	54.2025	238.123	230.45	77.11	4.5375	36.9325	242.632	118.168	12311.8	13.15
Auby_5	France	Metalliferous	6.94	180.431	27.7628	20417.8	107.062	1.15903	46.8464	311.86	28544.5	4237.2	41.8868	1.10512	3234.5	75.0404	7991.91	7242.59	9399	31.46	21490	97.84	27.22	832.4	49220	1700	3506	919.3	37.29	835.1	5068	2092	24790	1272.15	5.665	8519.5	77.3025	1.21	177.98	59.235	224.317	375.375	229.213	8.635	3.1625	1070.58	93.39	17655	0.0382
Auby_6	France	Metalliferous	7.15	154.232	25.1411	28153.6	147.147	0.87774	28.1505	219.687	21852.7	4573.67	36.2069	1.00313	3123.2	163.918	5605.02	18670.8	9539	31.92	13810	70.36	33.51	219.4	57950	1721	3299	971.6	64.18	578.5	8412	1342	16640	1223.47	4.9775	9999	59.4825	1.1	52.4975	115.032	167.062	464.475	232.898	18.48	5.1425	2184.6	19.0575	12864.5	1.29
Auby_7	France	Metalliferous	6.66	178.198	26.7733	21311	97.2093	0.87209	23.3721	231.134	27360.5	4793.6	39.3895	0.90116	2675.87	38.9244	7758.72	4436.05	12520	44.37	17600	171.8	34.92	349.8	23710	3012	3487	447.7	29.87	1116	2875	3144	25430	363.55	13.255	10598.5	159.032	0.935	15.3175	76.89	286	336.6	95.3425	5.9675	67.705	244.393	77.9625	17652.2	2.184
Auby_8	France	Metalliferous	6.85	297.717	28.2877	24383.6	1843.15	1.39269	200.868	459.589	37146.1	3463.47	59.3379	11.621	3326.48	265.297	14458.9	18278.5	17720	43.95	30950	1890	60.8	2460	31350	3382	5261	1055	80.03	2123	3695	4706	31440	44.4675	4.345	14822.5	778	0.1375	153.093	21.2575	123.722	256.245	139.645	27.06	3.575	52.5525	287.925	14588.8	0.3011
Auby_9	France	Metalliferous	6.93	78.3026	32.8044	19166.1	78.7823	0.73801	16.4945	102.066	24693.7	4394.83	33.6162	0.62731	2512.92	44.7233	4859.78	8317.34	14450	36.91	6993	46.54	38.96	175.8	24790	3672	2949	437.1	27.99	637.2	1403	743.2	10970	1281.78	5.995	5395.5	41.4425	1.1	74.03	250.607	341.825	259.902	112.942	5.005	109.422	833.525	33.5225	9088.75	3.104
Bale_1	Romania	Non_metalliferous	5.28	106.69	16.37	14245.5	22.59	1.41	6.05	475.7	14130.4	6274.51	216.11	2.13	2913.47	1.41	6807.33	5038.36	26520	6.555	7972	1.976	109.8	34.88	47410	2193	17420	1537	54.53	1357	174.6	1084	234.8	892.1	2.158	3787	0.578	0.2511	4.074	92.53	383	827.1	219	2.066	88.71	18.98	23.71	77.53	3.677
Bale_2	Romania	Non_metalliferous	5.45	117.49	12.73	10957.2	15.56	1.76	11.6	444.12	17411.8	4932.62	167.43	2.46	2793.05	4.44	5834.22	3805.35	22545	5.999	7787	1.757	105.5	35.66	45656	2032	16546	1603	54.2	1300	180.3	1000	232.2	880.4	2.012	3656	0.564	0.1988	4.012	90.32	375	800.2	220	2.111	86.5	18.2	20.12	70.23	4.44
Bale_3	Romania	Non_metalliferous	5.36	94.41	9.63	17082.8	13.26	1.06	2.94	499.39	9130.97	5385.56	31.05	1.06	1720.93	1.63	4050.18	2418.6	24515	6.232	7854	1.878	110.1	35.12	48454	2121	18554	1545	55.12	1299	175.8	1022	212.8	878.4	2.132	3705	0.554	0.2121	4.232	95.45	365.1	831.2	212.8	2.003	87.55	17.99	22.13	78.6	3.869
Bara_10	Romania	Metalliferous	6.03	262.464	22.761	45624.6	536.566	0.799	36.965	537.365	25715.9	5403.31	159.384	3.137	2957.22	63.548	10405	11534.5	16840	3.83	5445	22.75	22.54	1478	38930	593.7	3065	4616	23.73	851.1	4590	1752	4765	849.4	2.87	3015	18.51	1.054	926.5	1705	123.1	457.8	628.7	8.17	24.6	2004	48.1	3423	18.63
Bara_11	Romania	Metalliferous	5.22	116.311	23.911	36721.4	1740.76	0.329	38.989	174.158	35538.2	6006.57	76.828	2.383	3013.15	87.798	8919.47	18882.5	26860	4.552	3579	25.47	23.44	2567	46340	839.2	3103	3308	23.79	1094	6023	1543	3769	954.4	2.733	2945	25.8	0.3986	1969	807.4	242.9	491.1	356.5	7.724	14.67	2441	147.3	2841	12.07
Bara_12	Romania	Metalliferous	5.6	97.633	19.009	32888.3	677.885	0.925	13.72	180.104	16401.6	5384.61	57.914	1.96	2705.62	32.803	6889.79	11919.4	21890	3.665	4105	12.3	19.4	756.9	50100	956.8	2801	1882	17.43	892.3	3672	904	2663	469.2	2.528	3422	11.76	0.3589	413.7	736.7	417.5	458.4	334.1	4.326	21.74	1587	18.26	1420	121.8
Bara_2	Romania	Metalliferous	5.73	118.465	21.024	39202.2	905.168	0.552	30.206	228.851	23567.5	5629.7	92.122	3.362	3164.07	36.227	7606.62	8961.36	20030	37.86	4808	18.1	14.98	880.2	35580	749.3	2985	1860	48.9	2130	4386	5665	2597	533.8	3.438	3963	17.47	0.5261	553.2	1312	110.8	489.4	458.8	4.01	27.04	2768	22.6	1482	13.71
Bara_3	Romania	Metalliferous	5.71	237.939	20.943	40460.5	571.637	0.877	33.443	460.526	27335.5	5471.49	165.753	2.924	5208.33	77.814	9279.97	9470.03	24670	10.75	8525	13.97	30.12	1304	52560	1093	3755	1497	18.18	990.4	6236	1569	4232	669.4	3.716	4499	10.87	1.057	659.4	2677	291.6	504.7	446.5	3.25	22.23	3088	21.72	1472	14.08
Bara_4	Romania	Metalliferous	5.87	314.4	19.909	31857.9	708.967	0.798	36.702	623.1	37955.9	4027.36	99.62	2.47	3822.19	92.781	8457.45	8563.83	28250	4.924	4726	16.65	22.23	1346	41530	1051	3640	2321	19.71	1057	5190	1297	2634	577.9	2.559	4176	14.89	0.4448	872.2	561.4	301.8	486.6	409.5	4.975	26.96	2370	30.05	1651	24.81
Bara_5	Romania	Metalliferous	5.81	365.895	27.705	42526.3	1226.53	1.221	35.621	746.947	26265.3	4736.84	207.495	2.695	2993.68	199.326	7115.79	14273.7	23430	4.018	5069	15.3	22.89	1304	44050	848.7	3356	1878	17.92	944	5484	1104	2676	598.3	2.719	3632	12.55	0.6797	700.3	1090	275.8	537.4	470.3	3.396	20.45	2546	19.8	1366	36.72
Bara_6	Romania	Metalliferous	5.92	312.807	22.023	33133.3	956.049	0.709	46.456	501.89	26734.4	3926.28	92.391	4.112	3068.53	34.924	8804.35	10184.3	20870	2.623	3813	18.76	16.06	1100	38920	623.6	2880	2219	17.71	835	4233	829.1	2789	519.4	2.932	3663	19.51	0.3367	743.7	460.1	199.2	430.1	338.2	4.957	15.27	1655	18.26	2034	58.13
Bara_7	Romania	Metalliferous	6.04	282.945	25.611	35599.5	872.526	0.931	96.391	485.157	35302.7	4521.54	114.086	3.318	3333.53	91.269	8527.36	11594.9	21250	9.639	9881	19.36	37.46	2507	63980	951.9	3499	2313	24.81	1119	7453	2668	6588	1055	4.721	5672	14.71	2.281	1162	5237	254.5	558.7	934.9	6.504	4.534	3123	75.53	3378	15.8
Bara_8	Romania	Metalliferous	6.11	178.509	21.178	25764.4	1246.87	0.752	23.747	473.183	34636.6	3458.02	174.373	4.449	3841.48	36.278	8690.48	10839.6	20360	6.611	8161	23.96	33.75	2250	52600	836.4	3214	3392	26.32	887.7	6048	2017	6639	910.8	3.682	4212	23.18	1.625	1399	2654	236.1	459.7	1370	9	9.935	2491	26.39	4074	45.47
Bara_9	Romania	Metalliferous	5.93	155.604	28.546	33654.4	434.91	0.467	17.747	364.565	28604.8	5764.74	60.479	1.372	1752.19	151.518	6786.34	5344.43	18170	13.86	14660	13.12	52.99	2548	76690	1184	3271	1922	22.98	804.8	9116	3116	9114	970.9	5.999	5895	7.292	2.452	848.3	7808	386.1	558.2	560.2	4.367	1.298	2946	36.94	2715	31.16
Beli_1	Romania	Non_metalliferous	4.04	140.86	15.25	17674.8	18.32	0.67	5.18	201.43	20711.9	4721.99	116.22	2.06	2010.53	0.97	8626.79	6331.09	9017	0.8405	693.5	0.9607	12.1	16.48	32520	475	1922	643.9	19.74	493.5	45.3	211.9	61.85	525.5	1.02	476.3	0.1074	0.1139	4.14	444	33.03	81.01	99	2.196	6.886	4.151	8.462	4.99	9.866
Beli_10	Romania	Non_metalliferous	4.52	142.91	18.26	18473	13.05	0.72	5.48	206.3	26384.2	4771.18	111.69	1.63	2811.06	0.86	9909.38	8948.8	9411	0.4285	792.4	0.9236	13.36	17.25	32260	442.8	2072	700.4	18.74	425.7	45.46	153.4	58.37	513.7	1.023	594	0.0442	0.1583	4.814	480.5	28.98	92.56	75.43	1.281	2.778	3.571	5.832	4.721	16.2
Beli_11	Romania	Non_metalliferous	3.96	207.09	28.82	17348.5	20.45	0.82	5.4	357.73	30919.6	5162.89	262.39	1.36	2642.06	1.03	7274.23	3881.65	11940	1.132	941.1	0.9734	12.71	18.12	35350	753	2101	934.4	19.73	724	53.88	385.5	63.12	950.3	1.381	669.6	0.0779	0.1654	5.869	526.6	131.2	119.8	151.7	1.977	5.441	4.473	11.7	5.589	34.85
Beli_12	Romania	Non_metalliferous	4.33	165.85	15.67	16686.6	15.21	0.69	5.28	233.55	27114	4523.44	97.84	1.24	3037.68	0.74	8878.68	5445.77	11710	0.8845	871.1	0.8563	13.93	16.92	35200	673.6	2112	820.2	19.85	558.6	50.54	233.6	61.03	718.2	1.123	765.9	0.072	0.1783	5.554	672.6	64.54	103.8	100.5	1.84	3.261	4.216	7.896	4.336	25.25
Beli_2	Romania	Non_metalliferous	4.3	148.47	17.58	18432.7	23.03	0.85	6.96	229.09	25037.6	5237.86	147.17	1.75	2395.59	0.9	10646	14586.9	11510	1.203	1182	0.9615	16.73	19.76	35720	644.7	2367	1148	24.08	590.4	54.75	273	69.83	807.6	1.093	970.1	0.089	0.1327	5.139	303.2	42.47	101.7	133.1	2.824	4.608	5.035	7.867	5.313	13.68
Beli_3	Romania	Non_metalliferous	4	126.98	17.06	16930.4	6.01	0.71	5.15	167.73	20038.1	6849.38	251.33	1.57	2880.84	0.95	7788.37	6796.95	9207	0.6344	462.7	0.9593	11.87	19.38	35190	414.3	2000	551.3	19.08	469.2	46.28	198.6	60.06	641.5	1.002	283.8	0.0405	0.1435	5.106	850.6	27.99	85.48	59.31	1.638	4.124	5.389	9.647	3.731	8.159
Beli_4	Romania	Non_metalliferous	3.98	174.19	19.4	18079.7	7.54	0.73	10.06	273.12	33480.8	5566.36	195.92	3.6	3536.7	0.92	10228.5	8638.79	10590	0.9029	472.6	0.9492	16	18.46	35240	515.6	2019	588.9	20.25	534.8	52.16	293	59.53	916.9	1.018	328.2	0.0599	0.2129	7.217	1331	35.68	86.3	86.92	2.07	3.826	7.297	11.09	5.787	6.956
Beli_5	Romania	Non_metalliferous	3.84	256.27	19.53	18177.4	8.1	0.87	5.98	475.75	25212.2	6591.13	156.65	1.69	3608.97	0.96	12970.1	9088.72	11260	1.031	634.9	0.9249	13.53	19.45	33630	584.5	1858	609.9	18.01	580.6	51.99	336.7	60.49	1099	1.103	543.8	0.0758	0.2137	6.3	918.1	36.72	90.12	115.4	2.374	4.51	6.706	12.46	7.845	10.9
Beli_6	Romania	Non_metalliferous	3.99	169.71	22.3	15168.7	4.65	1.23	5.51	244.9	28810.7	5345.68	159.01	1.36	3287.24	0.86	9502.06	10275.7	15050	0.7878	554	1.048	17.34	19.46	40620	863.6	2368	1130	22.27	759.4	59.45	337.8	71.45	1196	1.147	407.3	0.0884	0.2205	7.622	1256	53.49	101.3	150	2.27	4.485	5.798	8.413	6.38	5.14
Beli_7	Romania	Non_metalliferous	3.95	334.92	24.93	15342	8.1	1.22	6.93	765.53	26552.7	5801.08	403.15	1.98	3300.63	0.99	8024.3	3598.56	14220	1.437	770.8	1.031	17.5	20.58	39560	805.1	2339	1086	22.22	758	61.09	371.8	69.31	1190	1.159	513.3	0.083	0.2186	6.692	770.8	72.98	101.6	159.4	2.159	4.979	5.972	11.64	7.398	10.91
Beli_8	Romania	Non_metalliferous	4.08	162.66	20.1	31816	21.21	0.68	5.42	230.85	18939.5	6866.83	338.69	1.4	3045.04	0.82	16222.8	14794.2	11850	0.8975	737.8	0.9357	13.75	18.33	34120	652.8	2202	702.6	19.15	559.3	49.06	246.8	64.34	788	1.014	437.8	0.0643	0.1637	5.54	481.4	49.35	85.44	86.39	1.49	3.052	4.541	7.962	6.775	16.24
Beli_9	Romania	Non_metalliferous	4	189.82	15.72	16302.7	1.95	1.05	6.33	273.52	37505.3	4954.11	172.1	1.64	3615.51	0.9	12494.7	7120.25	16560	1.224	820.5	1.186	22.64	22.89	46760	975.3	2352	1648	25	844.1	72.26	411.3	82	1297	1.129	443.7	0.1061	0.255	7.963	1439	52.02	92.57	180.5	2.306	4.228	6.603	9.788	7.155	5.654
Best_1	Germany	Metalliferous	6.28	64.41	18.47	21973	24.77	0.84	5.78	202.38	35853.5	4467.35	53.26	4.24	3467.35	77.24	11963.6	7929.1	4537	3.021	9307	18.67	12.23	169.5	38660	780	4576	3356	38.48	456.2	5877	4708	8401	438.8	3.548	4269	13.79	0.8629	71.67	3784	64.51	723.4	1008	14.36	16.99	5349	54.57	7440	8.492
Best_10	Germany	Metalliferous	6.06	44.95	19.53	31648.9	59.61	0.42	6.42	91.72	6797.11	6269	42.36	1.98	1634.5	417.17	7196.05	27070.7	5992	4.255	7314	31.63	61.82	521.7	40510	551.6	3098	1796	46.25	1451	47810	13080	15970	761.1	3.726	6122	16.13	1.476	140.8	443.8	88.07	221.6	261.3	13.03	85.46	20710	140.7	9386	9.15
Best_11	Germany	Metalliferous	5.78	38.47	23.07	15071.5	47.76	0.76	4.34	105.05	25648.2	4484.27	135.61	2.29	3853.19	84.27	7735.94	14089.6	10230	3.869	2446	16.78	50.83	153.9	38440	810.5	4277	2045	48.73	1583	14420	1615	6072	786.7	3.37	1981	13.73	3.922	49.5	479.7	99.72	122.4	212.4	6.925	473.2	11210	35.92	4858	9.918
Best_12	Germany	Metalliferous	5.47	127.07	16.85	33899	36.84	1.53	7	279.3	10848.5	7342.72	45.2	4.18	3551.74	130.79	8625.83	16183.8	9168	7.725	9772	16.63	96.88	176.7	26590	854.4	2746	1476	43.69	2893	4522	2555	4799	1821	4.038	7617	11.6	7.895	21.67	369.9	187.5	376.9	377.4	9.875	681.1	2360	44.66	3101	15.62
Best_13	Germany	Metalliferous	6.78	22.98	21.6	19317.7	6.73	0.42	4.02	98.49	18995.8	7158.03	31.45	0.64	2970.39	3.93	10833.6	10286.4	2246	2.418	2830	15.54	32.55	111.4	53120	469.4	1606	5259	75.21	597.4	4116	5926	5165	418.2	3.754	2378	11.36	6.766	28.98	575.6	46.64	291.5	580.8	20.05	27.24	1567	9.768	3550	6.009
Best_14	Germany	Metalliferous	6.25	20.29	12.04	17170.8	2.58	0.29	3.38	101	22650	4966.67	35.67	0.71	3111.67	1.88	7687.5	6029.17	10400	4.027	2820	7.033	42.58	105.5	50420	912.2	4174	2159	48.53	570.2	2284	2253	2225	370.6	3.522	1943	3.23	1.775	12.39	209.9	82.47	191.6	237.5	4.033	40.5	849.2	7.668	816.1	19.15
Best_15	Germany	Metalliferous	5.7	38.21	24.05	19378.8	58.24	0.33	2.15	82.3	20177.5	5632.88	74.64	2.94	2597.38	21.95	6510.98	18893	3804	3.139	3040	17.34	52.69	104.1	30360	579.9	1844	3037	28.98	936.6	4636	1740	5383	373.4	3.637	1934	11.91	4.899	19.6	458.2	64.87	176.2	285.5	8.484	95.24	1605	19.62	3269	5.749
Best_16	Germany	Metalliferous	5.86	37.66	24.55	19804.4	12.07	0.42	2.62	79.65	13620.5	5447.36	39.83	0.96	2359.13	1.41	7998.34	17886	9695	5.855	6445	12.04	212.5	143.3	34290	919.8	2330	3802	51.32	3772	1905	2520	4138	2450	4.149	7607	9.664	53.84	33.52	504.4	106.5	499.1	481.1	13.92	1055	400.8	31.56	2941	22.84
Best_2	Germany	Metalliferous	6.15	52.24	18.18	22888.1	16.22	4.37	5.14	134.97	21874.1	5720.28	37.45	18.74	2437.06	14.9	8342.66	12601.4	8152	3.109	2192	10.69	17.25	1738	31030	714	3415	1832	38.04	594.1	2886	760.2	4414	986.1	3.564	1688	10.02	0.7909	1596	800.8	91.44	108.2	265.7	9.5	81.79	2029	21.47	4029	10.17
Best_3	Germany	Metalliferous	5.66	64.54	16.24	22760.1	19	0.9	3.87	182.8	28444.8	4889.6	54.35	3.66	3261.68	47.93	8190.02	8062.63	6845	3.084	3122	17.74	16.95	179.8	56680	516	3533	3011	42.31	829.2	4498	903.8	5779	1247	4.552	2453	17.96	0.8793	89.4	988.5	89.77	289.4	416.3	15.31	115.4	3245	19.53	6504	8.581
Best_4	Germany	Metalliferous	5.49	380.7	21.82	19513.8	22.96	2.41	11.5	1680.36	35514.5	3565.4	110.86	8.37	3116.85	230.23	10580.5	7248.4	8401	2.568	2687	12.49	19.66	165.6	39300	672	3689	2721	40.5	798.1	4606	810.5	4527	715	3.687	1274	9.696	0.5093	74.08	1063	76.89	78.61	335.4	9.862	53.69	3050	11.97	3482	9.266
Best_5	Germany	Metalliferous	6.39	34.42	19.87	16815.2	34.63	0.49	4.35	95.61	15461.2	3849.63	36.79	1.67	3290.99	18.06	7455.62	9408.28	4449	3.624	5246	64.84	19.75	259.8	44910	523	3361	2366	47.93	305.2	8712	21810	45200	1091	4.165	1409	16.03	1.646	94.89	1625	41.45	223.4	296.2	13.46	3.277	7610	427.2	28290	8.917
Best_6	Germany	Metalliferous	7.04	105.7	14.17	24800.2	126.94	0.74	6.14	427.83	16554.4	2572.54	78.57	1.26	2420.06	366.4	7198.37	23623.2	6524	3.818	24280	40.9	23.38	185.6	41890	611.7	4260	2928	59.34	387.2	5811	3119	20010	961.8	3.896	12690	27.6	0.9489	20.23	25.32	46.16	319.7	153.7	17.07	7.285	1546	83.45	13310	6.756
Best_7	Germany	Metalliferous	6.45	377.09	16.22	22678	19.71	11.04	8.77	1179.18	17191.3	5297.82	57.87	2.66	2244.07	453.9	5200.97	20489.1	12270	2.728	6043	21.98	30.31	193.2	37490	701.2	5389	1329	51.24	668.2	9758	3923	11220	780	3.358	4882	9.376	1.748	67.84	1209	56.4	213.5	296.1	7.195	64.54	7371	147.4	5543	8.263
Best_8	Germany	Metalliferous	6.28	71.83	23.03	26291.9	14.98	0.42	5.05	229.04	48355.3	4844.5	63.07	1.79	4883.37	63.73	8651.32	6916.87	5542	4.219	15260	15.25	17.93	102.7	21140	535	3317	1520	26.76	942.1	3347	2113	6490	692.9	4.911	8524	12.65	1.014	18.18	343	209.6	376.2	358.2	6.518	231.3	2126	68.3	5351	11.61
Best_9	Germany	Metalliferous	6.07	74.77	15.51	17728.7	15.25	0.49	2.7	215.91	17468	5019.89	36.9	1.15	2326.56	79.98	4203.27	10106.1	4889	4.81	9829	22.56	84.75	186.4	31740	753.5	2561	3188	50.44	1715	9266	4195	9902	907.9	3.838	6659	18.32	2.776	53.26	911.4	104.1	560.1	609.4	25.44	215.3	7371	48.72	9280	13.83
Biel_1	Italy	Non_metalliferous	5.38	125.68	27.11	14931	1.84	6.96	2.76	294.37	16046	10869.6	50.54	46.14	1964.71	0.41	5493.61	4246.04	24520	5.652	1518	1.955	2464	18.52	61720	1167	67300	1208	1028	474.4	92.29	332	81.94	3.965	0.1157	699.1	0.0195	0.2086	0.2358	6.166	55.71	607.9	11.96	4.779	2.405	0.1052	7.462	0.7308	4.644
Biel_10	Italy	Non_metalliferous	5.98	56.71	22.56	21281.1	4.16	1.1	2.69	130.35	21195.4	8971.85	38.31	2.57	3226.85	0.24	6952.26	2612.4	31950	8.683	4564	2.1	1181	31.23	62530	3900	57090	1195	788.1	1442	111.8	448.8	173.3	7.757	0.1765	1361	0.0147	0.2226	0.2289	9.69	182.5	631.3	2.337	0.3403	3.511	0.1194	12.4	0.3096	20.87
Biel_11	Italy	Non_metalliferous	5.39	148.12	23.94	15558.1	6.82	2.49	3.76	266.57	24384	11954.9	31.98	20.36	2056.1	0.35	5338.92	2937.54	29450	8.985	1871	2.381	2012	22	73160	2228	85740	1227	1322	573.8	121.2	389.9	96.02	7.599	0.1373	690.8	0.0148	0.322	0.2301	11.18	52.37	602.5	12.29	4.979	2.294	0.0771	8.469	0.6349	11.51
Biel_12	Italy	Non_metalliferous	5.18	105.93	20.29	14499.5	1.9	2.72	2.83	212.73	31632.2	12187.2	27.48	16.87	2269.86	0.33	5892.27	1540.26	27810	8.342	1604	2.148	1887	18.41	66990	2116	79610	1105	1220	555.6	112.9	359.9	78.78	3.754	0.1247	582.7	0.0163	0.1513	0.2414	4.951	51.66	563.7	17.22	7.746	1.782	0.1051	8.463	0.854	8.551
Biel_2	Italy	Non_metalliferous	5.24	105.33	19.14	17003.6	3.42	3.02	3.34	218.38	12415.4	10672.5	40.99	38.48	2504.18	0.44	5308.4	2808.6	22220	7.536	1566	3.032	1350	26.69	87170	1121	96520	1133	1372	514.7	132.3	357.2	79.99	2.798	0.157	700.3	0.0175	0.1864	0.2368	4.707	35.43	455.3	23.18	6.159	1.705	0.0588	7.807	0.5597	5.607
Biel_3	Italy	Non_metalliferous	5.39	56.2	15.25	18970.3	1.33	1.47	3.35	115.18	15511.3	7075.04	42.48	23.98	2335.43	0.28	8481.68	5930.19	19570	5.792	1700	2.556	1130	22.2	73790	982.6	71150	1160	1144	587.6	123.3	372.5	76.96	3.476	0.0927	954.3	0.0168	0.2061	0.2321	5.65	34.13	412.5	13.08	3.304	1.969	0.0794	8.447	0.355	4.107
Biel_4	Italy	Non_metalliferous	5.47	63.71	27.61	26486.1	14.54	1.24	3.98	160.84	38693.2	13103.6	27.45	19.36	2990.44	0.24	7187.25	1884.46	30270	6.238	2247	1.887	774.8	23.46	60130	2388	41120	1005	594	935.1	117.3	608.1	89.46	13.29	0.2288	1051	0.0181	0.2986	0.2195	13.89	75.44	594.3	7.443	1.088	2.35	0.1288	13.5	0.3207	11.69
Biel_5	Italy	Non_metalliferous	5.47	50.21	23.43	19378.9	34.5	0.84	3.34	126.77	25125.3	7938.41	37.42	21.61	2947.29	0.16	6717.12	2707.72	32640	5.65	2200	1.712	685.4	22.12	54720	2552	35900	1082	539	859.7	117.8	554	88.76	6.919	0.2273	1090	0.0185	0.1431	0.2003	6.694	68.24	557.7	7.589	1.036	2.041	0.0941	9.359	0.4244	11.45
Biel_6	Italy	Non_metalliferous	5.07	184.62	19.46	9388.02	0.68	12.66	3.57	563.54	22345.9	12384.2	43.05	36.38	2486.19	0.25	6978.33	1683.81	32890	6.728	1144	2.167	1348	21.26	67930	2486	59110	1181	871.9	610.8	120.1	332	84.19	3.692	0.1207	571.2	0.0159	0.1068	0.2385	3.799	57.89	560.2	13.34	4.535	2.021	0.0974	6.955	0.5727	4.97
Biel_7	Italy	Non_metalliferous	5.08	82.18	14.27	12663.1	9.71	2.04	2.94	167.41	21472.3	11945.4	42.74	55.02	1969	0.04	6019.58	1779.36	34340	5.631	1171	2.001	957.8	24.47	63560	2479	45080	1091	723	691.8	117.7	367.7	83.38	4.471	0.1138	536.4	0.017	0.1139	0.2374	4.338	78.22	554.9	12.58	4.775	1.797	0.0966	7.23	0.6828	7.238
Biel_8	Italy	Non_metalliferous	5.2	70.23	18.87	9134.15	3.21	1.23	2.83	174.35	17215.4	11934.8	29.4	22.72	3011.22	0.48	9380.01	1125.07	24860	4.212	1020	1.807	1055	17.68	57010	1315	40740	976.8	709.3	518	141.1	310.5	64.35	3.612	0.1326	496.1	0.0196	0.1331	0.2392	4.396	90.57	575.7	10.91	3.831	2.131	0.1151	7.606	0.3323	6.038
Biel_9	Italy	Non_metalliferous	5.07	67.8	23.71	11392.7	0.67	1.25	4.14	133.58	24780.4	14454.2	38.35	15.18	2492.26	0.17	6796.32	3810.12	33550	6.84	1053	2.217	2163	19.64	70730	2225	66050	1201	1004	605.9	112.4	341.6	80.33	4.17	0.1175	359.8	0.0158	0.1438	0.2379	4.906	58.17	561.1	12.17	6.62	1.692	0.0724	6.666	0.4101	7.762
Blai_1	Germany	Non_metalliferous	4.69	164.31	21.7	22565.9	78.34	0.52	6.97	302.68	42344.6	7528.25	44.35	1.18	3886.53	0.47	11652.5	9237.29	19000	1.98	1200	1.014	37.75	34.53	23530	1931	4167	462.1	21.15	591	82.89	234.6	115.4	785.95	0.517	650.65	0.22	0.2805	5.39	149.435	109.01	53.3885	23.3805	0.737	69.575	5.819	10.2685	7.0015	24.7
Blai_10	Germany	Non_metalliferous	4.98	202.13	17.41	23746.6	23.61	0.85	5.66	465.79	16866.5	8919.38	58.91	1.56	2591.12	0.78	11256.8	24427.5	19550	1.749	1998	1.817	43.5	42.21	25380	2370	4697	384.4	23.25	768.2	102.2	441.9	169.3	1041.7	0.462	1131.9	0.8195	0.3245	12.0505	372.955	62.095	64.515	49.7035	1.694	85.635	15.719	14.443	27.7695	18.5
Blai_11	Germany	Non_metalliferous	4.73	76.74	25.05	19870.6	98.97	0.42	5.82	136.77	18317.5	7716.03	89.72	0.65	2586.98	0.42	7259.23	25972.6	18240	1.513	1651	1.525	37.24	40.03	24450	2389	4593	360.2	19.51	664.4	92.98	348.4	157.2	834.35	0.462	855.25	0.561	0.3025	9.229	308.495	55.66	68.64	37.279	1.2375	82.665	13.761	12.243	23.254	17.79
Blai_12	Germany	Non_metalliferous	4.63	61.86	22.71	20918.2	49.82	0.28	7.57	145.87	27076.1	7076.12	70.72	1.25	2994.36	0.24	9528.8	22146.6	13400	1.209	1308	0.9608	29.03	28.32	17760	1990	3560	246.8	16.26	513.5	63.34	238.5	103.6	646.25	0.4235	635.25	0.363	0.2365	6.8805	301.62	42.636	40.3205	27.8245	1.0065	95.975	9.086	12.287	14.718	22.86
Blai_2	Germany	Non_metalliferous	4.81	292.07	21.67	20343.6	111.28	1.1	5.51	629.07	43110.1	6977.97	56.3	1.41	4063.88	0.57	12365.6	11088.1	20590	2.072	1440	1.144	45.85	33.86	25370	2128	4520	525.9	24.45	666.8	89.06	274.3	134.1	796.95	0.539	830.5	0.297	0.275	6.1435	152.68	150.04	69.135	25.905	0.8965	68.2	7.359	10.318	9.9385	17.6
Blai_4	Germany	Non_metalliferous	4.99	170.21	21.65	25719.5	152.35	0.64	9.55	273.28	35893.1	8049.34	57.42	2.15	3951.58	0.37	12946.5	11055.3	23190	2.108	1735	1.235	42.31	28.38	28080	2305	5086	551.5	22.39	663.2	85.98	271.1	140.9	765.6	0.4455	875.05	0.2915	0.231	6.226	114.125	53.779	68.145	18.1885	0.66	64.57	4.653	8.2555	6.9355	14.38
Blai_6	Germany	Non_metalliferous	4.27	187.23	20.25	17424.7	158	0.67	7.68	269.47	17154.7	7196.26	199.9	1.25	2443.41	1.04	4509.87	24719.6	21580	1.958	1827	1.909	42.69	45.97	27630	2771	5087	400.1	22.51	813.6	105.1	621.8	176.5	1302.4	0.4565	934.45	0.8305	0.3245	12.3695	554.95	83.215	65.12	71.005	1.903	84.15	15.9885	18.942	34.826	52.12
Blai_7	Germany	Non_metalliferous	4.29	123.29	19.68	16972.2	119.95	0.42	6.76	204.95	33967.6	4972.22	98.66	1.71	4429.17	0.32	8125	15699.1	19190	1.581	1439	1.586	39.85	41.91	24990	2310	4630	369.1	20.53	681.9	98.18	454.4	159.5	1016.95	0.451	718.3	0.638	0.275	10.197	341.275	72.765	52.976	45.694	1.298	73.81	15.741	13.64	25.366	45.81
Blai_8	Germany	Non_metalliferous	4.53	85.9	18.17	17022.5	96.14	0.32	5.78	152.73	26397.7	8775.44	80.01	1.46	2846.13	0.57	8368.44	21445.9	19300	1.393	1720	1.667	41.34	40.98	25950	2434	4830	376.9	21.08	729.2	101.8	435.7	175.9	1024.65	0.484	1020.8	0.7315	0.319	11.0715	392.425	64.02	71.06	42.889	1.5785	87.615	15.1085	15.378	32.56	22.9
Blai_9	Germany	Non_metalliferous	4.82	187.95	16.99	16242	78.03	0.69	4.25	339.76	20302.5	6321.66	89.28	0.69	2559.45	0.85	6523.35	20318.5	17920	1.577	1982	1.437	38.07	40.79	24230	2130	4515	390.7	19.4	738.5	97.74	387	145.3	977.9	0.594	1103.3	0.594	0.2915	9.1795	346.17	51.953	58.245	59.4	1.3365	89.21	14.762	13.6015	12.8425	21.74
Blan_10	Germany	Metalliferous	5.75	90.7224	23.384	18475.3	4.86692	0.76046	2.09125	113.46	23197.7	1495.06	14.0304	0.41825	1585.93	20.8745	1723.95	6334.6	15340	33.36	2938	3.878	24.1	14.3	17430	2595	1977	864.1	14.76	963.5	5475	378.1	2000	829.3	0.8451	1901	3.471	0.2538	1.859	50.54	139.5	96.08	62.33	1.036	37.97	5417	9.929	681	8.775
Blan_11	Germany	Metalliferous	5.73	91.3243	19.5405	24754.1	132.514	89.5676	4.35135	492.973	19505.4	1757.03	51.3243	21.7297	2126.22	45.1892	2017.3	17356.8	13670	43.89	4233	46.54	24.32	27.37	23810	3326	1916	785.8	33.22	945.4	4717	542.2	13660	502.7	1.307	3388	40.74	0.577	2.86	79.68	179.7	101.1	111	5.494	63.41	2362	14	11510	10.29
Blan_12	Germany	Metalliferous	7.08	79.7423	29.2783	21994.8	80.567	0.82474	2.42268	92.0619	17680.4	1495.36	30.1546	0.51546	2016.49	10.3608	2813.92	12974.2	11420	42.51	129900	7.055	23.8	16.66	15760	3675	3069	470	22.03	495.6	703.1	594.1	3979	755.9	1.001	2085	15.17	0.3626	2.299	59.41	149.2	98.77	77.42	2.416	46.07	4349	10.69	3754	11.88
Blan_13	Germany	Non_metalliferous	7.12	69.1919	38.1482	29000	66.8687	0.6734	2.0202	86.8687	16178.5	3936.03	41.3468	0.40404	1906.4	0.74074	5020.2	13656.6	6286	36.62	70280	52.25	18.79	27.43	19400	2938	1687	407.2	32.91	731	16770	873.5	19390	4.702	0.8628	27050	10.28	0.0716	3.5008	1.346	141.5	205	62.02	1.284	0.8567	36.15	22.21	1515	9.37
Blan_14	Germany	Metalliferous	7.2	70.5263	36.6118	21904.6	9.11184	0.69079	3.15789	98.9474	22085.5	2216.12	30.8553	0.46053	2473.36	1.54605	4779.61	10111.8	8108	41.84	13210	9.962	26.22	9.357	20800	3735	1750	592.9	27.65	462.5	5812	161.3	4468	219.6	0.9476	8227	7.406	0.4161	2.406	46.4	150.3	142.4	91.06	6.246	98.54	2323	9.574	3729	8.382
Blan_15	Germany	Metalliferous	6.62	101.707	22.4878	28751.2	140.244	1.07317	3.46341	124	15000	2486.34	30.3902	0.63415	1813.17	7.17073	3626.34	21122	7207	38.82	30060	160.8	62.58	107.8	35870	2591	1470	325.9	94.98	1473	33880	2852	78970	267.2	4.498	13820	36.4	1.752	1.24	43.05	217.4	216.8	37.6	4.511	177.3	2354	46.58	8542	3.046
Blan_16	Germany	Metalliferous	6.24	126.461	45.3247	24506.5	97.5649	0.71429	2.62987	84.1234	22146.1	3639.61	27.9221	0.61688	2294.48	7.53247	2077.27	27084.4	8396	34.05	5507	31.38	21.95	26.38	15960	3396	1583	641.4	30	842.6	7603	582.2	15370	466.3	1.744	4273	23.64	0.7983	4.122	75.94	281.4	188.9	82.52	6.935	140.6	1670	19.9	10950	20.56
Blan_17	Germany	Metalliferous	6.33	130.542	22.4583	20208.3	24	1.29167	1.875	120.625	24537.5	900	27.1667	0.70833	748.333	5.625	1530.83	15525	9602	30.52	4688	55.12	18.15	14.32	21850	2068	1518	968.9	65.68	931.2	2159	582.3	41300	824.3	2.252	4386	40.69	1.015	1.197	28.57	231.7	193.6	128	17.48	68.36	1023	18.34	35665	4.187
Blan_18	Germany	Metalliferous	6.87	124.04	37.0202	19393.9	13.4848	0.80808	2.57576	144.293	16126.3	1290.91	16.3131	0.50505	1483.84	4.54545	2457.58	7590.91	4495	26.73	24080	41.69	12.92	19.88	16940	1153	1365	412.8	20.1	497.6	3877	417	17680	322.9	1.401	15070	23.25	0.9351	4.019	77.65	117.5	190.6	107.1	4.661	4.559	1997	10.83	8582	4.517
Blan_19	Germany	Metalliferous	5.95	72.6165	23.9785	21430.1	18.9606	0.96774	3.29749	114.014	18369.2	1694.27	19.4624	0.53763	2285.66	2.00717	3444.44	12534.1	8327	36.17	12260	53.63	19.38	29.25	15620	3097	1570	762.9	37.11	790.9	3586	1272	22790	335.5	2.003	12020	32.3	0.6633	1.633	61.62	127.5	191	96.5	6.99	24.78	1576	15.71	11800	0.9531
Blan_20	Germany	Metalliferous	6.76	162.925	40.9434	39099.1	10.2358	1.41509	6.69811	274.434	31103.8	1599.53	50.1415	0.70755	2563.68	6.22642	10367.9	7396.23	4288	29.43	36790	60.14	16.22	55.37	26750	1753	1102	470.4	29.46	784.5	16000	593.9	20560	27.68	1.314	23190	20.67	0.2077	3.0038	1.917	150.8	181.2	60.4	2.149	15.85	530.8	24.58	5404	3.736
Blan_21	Germany	Metalliferous	6.37	56.858	16.7069	11468.3	46.5257	0.96677	3.92749	97.7039	15755.3	2249.55	33.4139	1.32931	1534.14	2.02417	3969.79	14966.8	8566	28.78	4153	10.75	18.13	11.96	17580	2168	1811	441.4	23.48	564.2	940.5	378	3353	338.4	1.595	4633	10.77	0.3479	2.727	128.7	146.9	155.8	113.2	4.102	34.02	477.7	10.72	2574	3.555
Blan_22	Germany	Metalliferous	6.27	107.244	20.3111	21431.1	20.5778	1.46667	6.17778	168.311	22857.8	2126.67	20.3556	1.24444	2096	4.44444	5137.78	13168.9	8557	28.45	1826	14.64	16.76	16.16	26190	1904	1866	328.7	18.81	542.6	4936	228	5651	362.7	0.8729	1212	11.06	0.3611	5.463	369.1	100.3	77.66	75.5	3.267	59.91	4523	8.43	4149	9.979
Blan_23	Germany	Metalliferous	6.56	76.7623	21.2705	21610.7	18.2377	1.10656	5.04098	134.426	22987.7	2000.41	57.9098	0.98361	1829.1	2.33607	5340.16	7122.95	7528	29.69	6191	30.52	16.11	41.88	32290	1583	1503	734.5	24.45	876.3	12900	688.7	7512	510	2.643	7090	39.38	0.5942	5.802	135	89.76	130.7	163.5	8.712	7.308	6665	9.654	7087	4.241
Blan_24	Germany	Metalliferous	6.88	123.865	19.6618	20869.6	188.599	0.82126	2.6087	165.845	15019.3	1504.35	51.9807	0.38647	1330.43	19.5169	1116.43	12154.6	8335	32.4	23590	41.5	21.17	19.4	15980	2732	1496	612.4	67.58	781.9	2095	316.5	35070	26.23	1.364	18720	23.26	0.1836	2.1602	3.102	124	170.3	61.2	3.686	18.09	128.3	21.76	6408	1.65
Blan_25	Germany	Metalliferous	6.19	59.1163	20.6512	18446.5	20.6046	1.11628	3.72093	78.093	14614	941.395	87.6279	1.06977	1713.02	4.55814	2013.49	21669.8	6113	31.17	3468	17.42	36.15	61.43	57770	2386	1182	519.1	76.95	1018	5430	715.9	21740	370.3	1.226	4396	17.79	0.5789	5.231	156.6	125.5	115.6	87.95	6.608	18.54	2915	9.072	11200	1.175
Blan_26	Germany	Metalliferous	6.61	181.1	26.3158	18904.3	63.3014	1.67464	5.45455	289.139	27928.2	2522.97	43.8756	1.91388	2858.85	11.4354	3373.21	26272.7	5541	28.47	5817	28.78	14.46	22.02	26220	1639	1098	259.4	21.6	643.7	4104	1375	15080	375.6	1.164	4183	17.53	0.5765	5.19	164.5	129.3	114.3	90.88	6.639	16.76	2404	8.527	11530	2.406
Blan_7	Germany	Metalliferous	6.47	62.047	13.6577	16157.7	16.3087	0.50336	3.02013	106.208	20291.9	1645.64	30.2013	0.60403	2022.48	17.2148	4432.89	9734.9	12380	39.76	4388	75.1	28.23	63.19	38400	4428	1885	1079	36.6	787.5	19290	2269	31240	471.8	1.626	4018	50.04	0.7804	12.01	224.5	126.6	126.4	106.4	8.942	7.039	5656	9.802	32680	6.3
Blan_8	Germany	Metalliferous	5.5	110.374	19.7326	12844.9	25.1872	0.58824	2.99465	145.241	14229.9	975.401	70.8021	5.08021	2773.26	14.5989	2582.89	16005.3	13700	33.73	2373	12.78	24.12	16.76	20630	2896	1880	570.7	18.56	1002	3101	564.6	5066	589.1	1.124	1578	13.19	0.238	2.407	74.51	58.69	85.11	87.99	3.671	77.19	2203	11.72	3321	9.949
Blan_9	Germany	Metalliferous	6.32	74.4595	25.0901	19594.6	37.6577	0.63063	2.25225	98.1081	26117.1	2827.03	37.2973	0.58559	2021.62	2.74775	2185.14	24238.7	14650	45	2462	104.2	36.21	24.95	22480	5969	2123	788.2	62.54	779.3	3196	298.6	49590	458	0.6544	1524	69.14	0.6151	6.595	137	157.2	96.57	157.6	21.05	131.9	1317	15.31	32233	1.747
Blid_1	Romania	Metalliferous	5.53	111.97	13.08	25328.7	388.89	0.46	11.18	479.95	19388.6	4306.38	32.58	0.79	1896.78	6.08	10818.5	29332.7	48300	8.161	9572	2.247	34.98	684.9	47970	1375	4112	759.9	13.58	406.6	1528	745.5	3152	1016	1.776	5003	0.7223	1.245	319.4	1484	350.6	543.5	327.9	1.018	2.626	467.6	10.11	980.3	8.314
Blid_10	Romania	Metalliferous	5.8	176.91	18.11	16485	376.7	0.64	6.7	937.34	16626.6	6781.12	65.15	0.77	1233.05	7.42	7171.67	48111.6	41330	6.616	12390	2.895	34.62	645.3	50290	1250	4080	802.3	10.75	431.5	1364	968.6	3296	802.7	1.691	5463	1.388	0.6994	230.3	870.4	342.6	476.4	261.5	1.091	7.532	290.4	9.949	837.8	7.691
Blid_11	Romania	Non_metalliferous	5.36	113.62	21.48	27107.4	262.75	0.4	7.6	433.89	10175.3	4397.37	42.4	0.62	1530.31	5.04	14189.2	28750.9	41550	3.648	7173	1.27	17.15	194.9	33400	1026	4247	523	10.42	302.3	376.2	408.1	680.2	979.3	0.8091	3102	0.2633	0.3281	81.68	475.3	273.7	434.8	152.9	0.4838	10.05	131.5	9.729	213.3	2.243
Blid_12	Romania	Metalliferous	4.77	95.83	21.49	29835.5	328.21	0.46	9.21	312.67	19622	5176.76	77.21	0.67	2621.28	2.21	11207.6	17500.9	43370	3.75	6262	0.998	14.68	182.2	28220	838.9	3865	339.2	10.25	315.6	259.2	261.8	361.9	1149	0.85	2496	0.3748	0.2536	161.9	493.9	139	349	75.85	0.7235	9.817	183.1	11.4	186.4	1.963
Blid_2	Romania	Metalliferous	5.7	94.62	12.93	18437.5	391.44	0.34	21.92	182.36	19197.1	3687.02	23.08	1.35	3138.94	2.5	11673.1	22620.2	52690	5.148	7951	2.021	29.41	750.9	45120	1276	3816	795.5	14.54	385.2	1289	622.5	2497	1059	1.617	5086	0.6135	1.338	363.7	1780	326.3	504.7	358.9	1.068	2.309	484.7	10.61	1042	7.757
Blid_3	Romania	Metalliferous	5.45	162.15	18.69	23692	442.62	0.63	8.23	797.47	19443	4641.35	56.84	1.14	2473.42	9.58	9046.41	20421.9	51710	4.452	6957	2.332	26.82	470.4	46160	1600	3850	832.2	14.26	438.9	759.1	505.9	1379	906.2	1.313	3521	0.5017	0.4843	192.2	606.5	412.8	449.2	222.4	0.6879	10.99	249.8	8.519	364.1	6.712
Blid_4	Romania	Non_metalliferous	5.29	124.72	17.18	23970.4	195.87	0.46	11.52	389.04	29658.5	4224.77	83.84	1.17	2056.57	3.01	11106	23883.8	47420	4.282	6644	1.566	21.06	210.2	38650	1167	4917	744.7	11.93	321.3	452.7	420.5	957.9	924.5	0.8949	3202	0.3698	0.3584	72.18	424.1	280	507.2	172.4	0.4185	9.269	128.9	10.79	208.1	2.714
Blid_5	Romania	Metalliferous	5.8	118.75	16.08	21986.4	138.03	0.39	17.29	304.57	31238.5	5104.42	56.78	1.6	3588.15	2.28	9737.74	16784.8	42480	9.936	15770	3.257	46.33	1308	64500	1722	3179	880.5	13	466.3	2598	1384	5466	1211	2.723	5990	0.8643	2.631	532.5	4346	546.1	468.9	341.1	1.037	2.776	596.3	15.15	1417	6.76
Blid_6	Romania	Metalliferous	5.04	141.06	19.46	28833.7	344.26	0.57	14.63	453.97	23656.8	3215.11	129.83	0.86	1378.11	9.03	7705.54	30927.3	41450	10.2	15540	3.26	45.87	1302	63840	1727	3130	873.2	12.75	461.3	2583	1376	5383	1262	1.025	3593	0.4116	0.8472	201	1149	195	566.3	338.2	0.6047	2.223	314.8	13.55	534.7	4.939
Blid_7	Romania	Metalliferous	6.2	231.33	25.82	30606.3	117.36	0.96	19.61	1588.88	22710.2	4781.81	80.29	1.06	2137.34	11.53	7266.88	26982.1	66232	4.543	6286	1.927	34.79	461.5	49440	1134	4645	1128	16.14	320.2	1045	570.4	1732	1156	3.067	5774	0.5107	3.586	196.4	6088	311.4	350.5	256.7	0.7506	11.38	479.8	9.268	1522	4.694
Blid_8	Romania	Metalliferous	6.85	118.77	15.2	25868.4	121.38	0.64	8.86	432.81	23911	4255.92	29.6	0.72	2408.74	4.01	10124.4	18588	32300	9.753	19030	2.86	41.27	1176	58800	1327	3412	684.3	11.17	445.7	2629	1568	5810	974.9	2.441	7503	0.5346	2.308	226.2	3819	509.9	523	282.3	0.8865	2.335	424.9	17.8	1151	4.954
Blid_9	Romania	Metalliferous	5.74	138.58	15.87	24924.2	140.22	0.53	5.66	559.25	15104.5	4025.42	75.24	0.7	1161.95	5.37	5789.26	25727.8	35760	9.875	15280	2.476	37.39	659.5	52210	1191	3886	818.1	10.95	383.5	1858	1063	4573	1082	1.977	4580	0.3732	2.145	223.8	3319	245.2	494.2	340.4	0.8054	6.499	404.6	8.171	999.4	1.926
Bors_1	Romania	Non_metalliferous	2.52	382.09	23.37	23393.5	37.32	0.7	19.37	387.98	17293.1	6963.03	874.12	1.36	2014.52	9.9	19295.8	26875	12830	11.65	1249	0.0207	29.12	276.1	23380	1121	3025	488.1	19.51	781.5	291.4	503.7	131.6	196.9	0.3252	656.9	2.192	0.3112	79.66	4778	5.996	160.9	27.51	0.8179	37.06	73.19	121.2	580.9	194.2
Bors_10	Romania	Non_metalliferous	2.82	388.95	19.91	31496	51.45	0.67	12.77	640.3	27384.5	6584.09	65.08	0.86	3917.1	8.48	20285.8	15193	14730	11.39	2207	0.6359	38.35	440.4	29150	1245	4270	631.3	23.13	866.9	413.35	668.1	193	258.8	0.2629	472.9	0.2763	0.4482	37.24	3479	6.138	165.6	57.29	1.934	75.35	134.7	88.4	75.54	200.3
Bors_11	Romania	Non_metalliferous	5.6	373.54	27.11	22951.8	259.87	0.79	20.99	621.87	30315.1	3741.89	67.56	1.07	1849.86	14.32	16584.8	13410.6	14490	10.88	2050	0.6038	38.51	419.4	29430	1204	4555	822.6	24.77	906	610.1	613.1	195.1	725.3	0.8506	2287	4.278	0.2484	332.5	615.8	146.8	168.1	112.5	3.03	37.09	115	25.07	647	4.049
Bors_2	Romania	Non_metalliferous	2.51	255.68	33.8	21969.2	53.64	0.46	12.52	260.04	10763	6443.16	182.97	0.62	3414.64	4.2	11152.2	28003.8	14400	10.88	2238	0.3651	37.07	382.3	27680	1342	4187	635.6	23.44	863.5	279.6	607.1	182.5	213.2	0.3494	1069	0.8636	0.3698	66.3	6139	7.892	148.2	48	1.006	34	100.8	211.5	206.9	157
Bors_3	Romania	Non_metalliferous	2.74	300.95	27.22	17024.9	77.03	0.74	35.37	664.21	29596.1	6828.24	230.63	1.55	3811.03	10.61	20354.8	23354.4	10820	10.56	1332	0.0806	24.26	306.6	23860	1007	2986	613.8	17.04	716.5	246.4	424.1	147.3	302.1	0.4813	1584	1.716	0.361	73.19	6359	16.41	156.5	40.83	1.101	68	74.18	321.25	381.5	250.4
Bors_7	Romania	Non_metalliferous	5.5	342.5	26.37	34448.2	99.12	0.76	24.98	483.15	10459.1	7245.16	30.75	0.76	1812.13	8.8	13656.3	21706	16300	10.98	2241	0.6914	38.41	417.1	33850	1733	4936	643.2	26.09	787.1	581.6	753.1	206.3	710.6	0.8838	2543	4.809	0.2745	356.1	669.2	99.23	189.8	135.6	2.793	38.69	122.3	12.37	572.6	1.655
Boto_1	Romania	Non_metalliferous	6.81	97.81	13.69	36451	49.58	0.85	12.54	417.87	15251.4	4637.13	82.88	1.94	3000	4.03	10338.5	5186.66	19060	3.674	3605	1.572	18.02	51.9	38480	1111	9398	929.3	33.73	580	65.29	436.6	153.2	223.7	0.513	2363	0.1162	0.1435	7.999	88.11	82.78	463.2	89.84	1.035	130.2	9.424	9.375	11.45	5.116
Boto_10	Romania	Non_metalliferous	6.68	195.53	13.34	31863	114.9	1.31	18.1	1393.11	18149.4	5666.8	106.61	2.3	1787.85	11.37	15498.6	6709.07	11460	3.859	10060	1.694	9.068	68.09	22410	1403	7522	451.5	25.45	413	121.6	1194	190.3	325.4	1.277	5876	0.6907	0.1368	13.24	123.2	120.7	1203	123.3	3.887	38.77	30.89	40.35	30.33	17.1
Boto_11	Romania	Non_metalliferous	6.72	133.32	14.54	34583.5	37.02	1.19	10.71	657.12	18902.6	3884.53	67.87	1.19	2642.13	5.69	7307.18	5209.34	8862	7.926	61350	1.207	11.55	63.74	19080	1493	18090	1192	16.47	701.5	47.61	1169	166.2	47.4	2.759	16740	0.3171	0.1166	6.812	7.297	241.5	1670	210.5	0.5331	26.47	0.103	43.82	36.01	14.82
Boto_12	Romania	Non_metalliferous	6.96	120.84	17.18	36565	19.28	1.02	7.95	641.61	12240.4	3278.5	85.58	1.05	1478.21	3.38	6143.79	10188.8	11200	5.168	36660	1.045	13.69	36.83	21420	1362	13580	1988	18.55	495.9	31.27	1474	229.6	160.7	1.25	13440	0.2173	0.1728	3.395	7.614	94.83	2566	242.4	0.8067	8.39	1.07	110.7	77.86	9.163
Boto_2	Romania	Non_metalliferous	6.95	148.44	14.77	39595.1	138.02	0.89	9.63	778.77	10513.6	9007.41	152.94	1.63	1527.9	5.98	8241.98	21659.3	4712	3.387	2246	0.2467	3.354	13.65	9767	954.9	2515	228.8	7.46	104.1	15.79	362.3	51.77	123.3	0.4867	1901	0.0535	0.0732	2.236	35.16	47.67	267	48.41	0.6361	12.32	2.916	16.13	7.472	5.38
Boto_3	Romania	Non_metalliferous	6.55	136.97	15.68	43208.9	61.67	0.82	6.03	526.88	19524	7784.16	53.34	1.35	2594.17	2.05	14013.1	5584.74	11260	4.454	6595	0.8495	12.02	22.3	20550	1360	5937	320.9	20.28	244.2	34.37	342.8	87.97	311.9	0.7796	3169	0.194	0.0973	2.578	53.02	62.26	646.9	77.13	1.519	17.03	4.591	10.12	6.291	20.98
Boto_4	Romania	Non_metalliferous	6.84	82.89	15.08	29269.2	52.68	0.51	10.13	260.55	13270.1	5740.06	46.72	1.48	1669.29	1.11	10619.8	3921.83	11200	3.402	4925	1.31	6.928	62.7	23170	1664	6432	392.4	18.33	260.5	115	1073	171.6	208.2	0.6672	5456	0.3874	0.1181	8.688	69.55	65.71	936.6	76.43	1.58	32.34	13.11	8.122	19.49	17.02
Boto_5	Romania	Non_metalliferous	6.04	92.95	12.77	36909.8	138.61	0.7	8.03	386.53	14631.2	8941.08	56.32	1.48	1001.24	3.17	12270.3	21112.5	6269	2.405	966	0.9853	3.422	66.3	15430	1095	3109	162.5	13.22	204.1	187.1	991.1	151.3	199.6	0.3773	889.8	0.6095	0.0515	8.548	41.54	36.57	216.4	33.04	4.118	25.14	7.97	6.642	22.64	18.25
Boto_6	Romania	Non_metalliferous	6.11	97.37	11.01	35986.6	106.15	0.61	6.93	298.6	16702.1	8714.37	51.43	1.9	1466.74	1.9	7048.63	16942.4	7398	2.759	1166	1.167	3.83	73.62	15480	1273	3488	216.3	15.06	252.3	139.7	886.1	181	221.3	0.4249	1210	0.6617	0.046	8.726	44.34	46.84	255.2	35.51	4.315	53.92	11	7.134	25.56	3.06
Boto_7	Romania	Non_metalliferous	5.61	139.5	14.43	24667.2	85.62	0.9	15.29	809.36	26436.2	6152.86	95.62	2.28	2821.81	5.07	12069.6	14409.6	9914	2.772	1419	1.083	6.8	62.64	19770	1194	3917	310.6	20.38	315.6	67.75	603.9	172.9	283.3	0.5217	2702	0.3956	0.0809	9.515	74.56	77.1	314.4	50.57	2.77	48.54	9.729	110.9	18.85	5.287
Boto_8	Romania	Non_metalliferous	5.6	60.6	16.45	27467.7	150.4	0.37	5.16	170.64	29808.4	5668.47	41.98	1.12	1770.51	1.17	13477.7	15835.1	8828	2.904	889.6	1.006	4.342	100.7	19010	1565	4578	202.2	12.99	208.8	277.2	1271	242.4	172.4	0.2554	661.2	0.3149	0.0363	7.775	42.97	27.44	190.4	21.72	2.036	23.32	35.8	5.974	9.479	5.02
Boto_9	Romania	Non_metalliferous	6.04	157.47	12.59	31513.5	95.78	1.11	19.89	996.72	17469.2	5594.75	80.19	1.89	1984	7.14	14122.2	5906.48	9133	2.857	1562	1.088	6.24	93.61	21850	1107	4078	269	18.45	277.6	270.4	854.3	165.1	198.5	0.59	1478	0.2821	0.1076	5.62	81.61	92.8	298.2	77.96	1.791	24.27	28.09	10.09	32.84	9.541
Brau_1	Germany	Metalliferous	6.62	68.64	23.36	22960	35.88	0.68	54.44	148.6	24448	3922	13.6	1	3044	3	12500	8592	20160	42.69	17280	155.5	92.79	424.3	31910	3913	4956	718.5	83.58	2846	1306	1808	3883	892.3	9.86	14900	5.521	5.506	135.2	168.8	242.9	627.4	190.1	30.16	474.9	327.5	54.66	2938	1.874
Brau_10	Germany	Metalliferous	6.64	133.083	30.0417	30300	42.3333	0.95833	6.75	213.25	34425	3565.83	27.0833	0.54167	3837.08	3.04167	7112.5	10012.5	17830	41.53	15080	120.7	71.95	316.8	27180	3767	4166	617.9	68.2	2303	922.2	1734	3120	869.7	8.179	13410	4.62	4.487	107.2	208.2	193.3	537.9	204.7	25.02	456.9	277.5	69.4	2441	8.141
Brau_11	Germany	Metalliferous	6.76	49.8585	19.1509	17684	68.7264	0.70755	7.16981	126.274	42386.8	5080.19	14.1981	0.89623	3701.89	1.46226	10523.6	10938.7	12450	33.48	10010	71.37	54.55	237.6	20950	2282	3057	503.8	49.72	1566	734.1	890.2	2595	964.2	12.22	13100	4.97	4.789	139.9	378.6	144.3	355.1	153.5	19.98	308.1	414	21.11	2054	3.498
Brau_12	Germany	Metalliferous	6.7	57.7021	16.8085	18234	80.9787	0.6383	6.76596	81.5745	23583	4174.89	8.25532	0.46809	2496.17	0.76596	9808.51	20723.4	12610	34.28	8908	53.76	45.73	216.1	21790	2317	3114	619.8	41.71	1326	688.3	928.5	2518	686.7	3.152	7724	3.002	3.029	110	409.6	166	350.7	180.6	15.26	295	360.7	19.7	1844	8.101
Brau_2	Germany	Metalliferous	6.61	61.9	23.7	19425	81.3	0.6	2.9	95.8	26920	3214	14.05	0.7	2469.5	1.65	5215	8660	16610	38.84	15820	116.1	72.27	311.3	28100	3403	4218	624.1	70.49	2258	952.6	1667	3235	935.4	8.815	16210	4.652	4.604	134	125.5	291.8	609.5	201.7	29.57	290.7	302.6	44.09	2998	6.534
Brau_3	Germany	Metalliferous	6.62	95.2301	26.3598	20958.2	61.841	0.87866	4.26778	138.494	30598.3	3351.88	14.8117	0.7113	2756.49	2.42678	6464.44	8334.73	17090	38.44	16700	131.9	73.9	336.6	29320	3446	4372	667.5	72.86	2369	1009	1637	3529	749.1	9.517	9583	5.015	4.975	140.6	183.6	339.3	523.3	199	27.84	312.1	344.2	38.04	2810	3.091
Brau_4	Germany	Metalliferous	6.57	133	39.2609	31773.9	72.2609	0.95652	7.3913	194.174	49913	4934.78	19.3043	0.91304	4160.43	2.47826	10439.1	11517.4	16960	38.41	15830	132.5	72.8	346.3	28190	3499	4186	594.8	71.06	2330	1044	1619	3593	979	6.013	14210	4.487	4.425	132.8	136.8	340.3	558.5	182.8	29.5	289.4	306.9	51.89	3049	0.3372
Brau_5	Germany	Metalliferous	6.64	83.36	27.36	20924	46.72	0.68	2.52	127.92	31472	3172	18.72	0.52	2698	1.96	4996	11144	13450	34.6	12900	68.94	49.57	210.9	24630	2746	3551	482.9	56	1703	671.7	1122	2535	932.4	6.161	18330	3.947	4.037	133.3	353.1	278.1	425.5	187.6	25.3	318.7	374.9	32.01	2288	5.424
Brau_6	Germany	Metalliferous	6.65	104.851	23.3617	17378.7	69.7872	0.76596	7.02128	144.638	35876.6	3704.68	13.4894	0.97872	3227.23	2.04255	8072.34	15046.8	12960	34.84	9776	64.38	50.71	299.5	21430	2516	3128	560.2	48.55	1516	716	901.3	2523	754.4	9.281	9779	4.582	4.473	138.7	373.3	146.1	401.2	170.1	20.08	345.7	395.9	23.01	1994	4.47
Brau_7	Germany	Metalliferous	6.68	185.536	23.8839	23218.8	50.1786	0.9375	5.40179	283.616	32665.2	2685.71	28.3036	1.02679	3441.96	4.28571	6401.79	7968.75	16150	37.63	16600	125.4	75.83	344.5	29530	3045	4315	716.4	74.11	2369	1049	1528	3419	867.2	6.019	13130	4.906	4.672	142.8	144.7	192.2	555.3	210.2	27.51	262.4	345.2	37.16	2683	4.04
Brau_8	Germany	Metalliferous	6.68	125.857	19.8406	25513.9	45.1793	0.79681	4.30279	195.657	28008	3208.37	31.753	0.75697	2933.07	3.26693	7239.04	6266.93	15800	38.33	16180	92.18	64.26	282.9	27440	3083	4084	681	65.4	2064	871.6	1596	2976	911.7	4.71	14270	4.105	3.867	117.6	255.2	210.2	533.1	224.6	22.76	278.1	324.7	32.17	2208	1.54
Brau_9	Germany	Metalliferous	6.8	85.1464	28.2008	19280.3	80.2929	0.66946	3.93305	124.477	27104.6	3081.59	16.8201	0.62762	2694.14	1.71548	5468.62	9251.05	16830	38.14	17040	133.2	77.55	350.1	29750	3268	4336	726	74.56	2432	1031	1607	3506	1106	14.46	14350	5.036	4.783	124.4	130.4	225.2	591.7	215.3	28.43	306.7	271.3	33	2888	2.745
Buko_1	Poland	Metalliferous	6.4	48.23	19.48	23558.1	230.88	0.98	4.44	196.14	15213	4897.96	42.81	0.58	1637.09	19.12	7750.67	14795.9	3205	15.25	29130	62.22	15.85	30.45	43270	481.3	13360	900.9	19.59	950.7	2077	5296	9319	415.8	4.067	12230	30.14	0.8639	19.07	53.3	112.1	2872	160.4	1.518	163.6	443.8	50.26	3583	10.11
Buko_10	Poland	Metalliferous	6.66	154.14	27.7	20725.2	319.46	2.88	7.57	687.39	20716.2	5477.48	67.25	1.22	2602.7	62.39	6783.78	14680.2	7622	15.74	15250	49.65	13.64	5.256	31270	978.9	6724	1338	18.05	794.9	2354	1127	8022	417.9	4.75	12070	34.29	0.6123	1.427	15.69	183.2	2535	131.8	1.693	110.4	238.2	20.75	3428	12.28
Buko_11	Poland	Metalliferous	6.95	97.09	14.84	19456.9	207.04	2.44	7.83	500.98	15501.8	4675.32	104.6	1.34	2020.07	38.33	4608.42	22928	7380	13.67	15530	43.41	12.28	5.487	29700	704.6	7964	2355	19.73	538.4	1876	487	8252	212.2	4.349	12110	30.7	0.3763	1.748	24.47	106.7	3157	144.8	1.501	19.69	63.64	21.03	3475	6.86
Buko_12	Poland	Metalliferous	6.92	111.88	21.36	22061.3	196.05	2.04	7.15	665.74	23574.7	5153.2	95.17	0.93	3087.74	51.62	7028.78	14958.2	4980	12.84	26400	45.81	11.18	23.74	27100	586.8	10640	1602	16.59	547.9	2041	1116	7567	54.41	4.068	16020	28.45	0.3036	3.786	18.23	129.6	1638	79.01	0.9389	9.907	22.59	48.34	2062	12.51
Buko_2	Poland	Metalliferous	6.55	52.92	23.93	14415.2	215.94	0.83	5.26	161.16	31038	4249.03	65.06	0.63	3427.39	18.52	6340.16	19317.7	5847	14.27	26630	68.56	15.25	9.281	45670	793.8	14420	1818	26.29	724.2	2109	2914	9558	115.6	4.526	10840	41.45	0.4397	3.492	29.49	211.4	3863	173.5	1.741	2.886	58.16	25.36	3427	6.856
Buko_3	Poland	Metalliferous	6.42	57.56	17.55	32921.3	387.08	0.99	2.94	201.08	6905.79	6452.03	72.3	0.73	1392.83	23.12	3427.83	27437.3	3782	15.11	56970	84.47	12.58	21.82	24820	704.2	27460	1111	16.79	1170	2073	5082	10270	125.1	4.838	12350	57.42	0.4502	13.243	20.82	232.6	2854	133.9	1.53	139.8	86.75	33.75	4301	8.915
Buko_4	Poland	Metalliferous	6.51	163.22	16.55	17366.1	207.84	4.16	7.46	894	16457.5	5031.37	78.96	9.52	2124.39	91.13	4596	14759.3	8576	18.75	14480	50.47	14.24	20.62	26900	1120	7683	1462	23.01	825.5	1943	1550	7868	469.3	5.248	9422	34.81	0.6068	13.222	27.03	190.8	3570	144.7	2.498	55.01	152.9	17.39	3801	26
Buko_5	Poland	Metalliferous	6.55	78.89	28.15	18546.5	245.03	0.83	3.04	185.74	17930.1	4459.52	41.03	0.78	1488.96	24.61	2822.45	17529.9	5565	13.39	14280	51.08	11.81	16.62	20660	659.2	8008	1330	15.44	717.6	1893	1573	8999	621.5	4.698	8980	34.75	0.8311	10.077	26.64	175.6	3475	174.8	2.149	93.36	406.2	21.07	4627	12.55
Buko_6	Poland	Metalliferous	6.7	60.83	17.13	25634.5	253.77	1.38	4.29	297.14	16727.1	3470.9	60.07	0.86	2189.89	26	6340.65	14556.3	5395	15.48	20390	47.21	11.98	46.15	45080	707.1	8585	1199	20.94	655.5	1880	1477	7929	219.2	5.042	13110	28.25	0.5371	23.546	17.98	194	2677	143	1.585	20.85	58.69	32.74	2870	16.36
Buko_7	Poland	Metalliferous	6.51	43.33	29.47	19806.8	145.15	0.78	2.82	156.67	16473.4	4440.73	36.12	0.71	2111.11	21.18	4236.34	20167.2	4238	14.34	15240	48.94	9.872	9.721	20130	558.1	7038	899.7	13.66	872.5	1730	2297	8651	510.1	4.599	11730	30.84	0.7644	2.572	33.63	155.2	2731	155.1	1.794	212.2	343	35.59	3540	16.92
Buko_8	Poland	Metalliferous	6.37	49.47	16.39	16510.3	64.09	1.18	3.68	266.33	14976.8	3314.74	34.98	0.63	2412.76	20.32	4233.21	9974.65	5551	17.22	21010	56.79	11.5	12.82	25550	902	8613	1152	15.64	1098	2400	3212	9638	241.2	5.248	13290	35.13	0.6583	3.519	27.33	278.2	2233	137.1	1.532	167.9	134.2	44.25	3697	22.95
Buko_9	Poland	Metalliferous	6.54	84.91	16.43	20160.9	141.04	1.87	5.83	499.57	13756.5	4202.17	41.87	0.96	2984.78	70.09	6352.17	14265.2	5739	14.68	16420	63.07	12.97	4.57	36400	709.8	7736	1363	17.34	1083	6429	1399	11600	386	4.691	10750	42.16	0.7324	1.429	33.36	138.1	2508	135	2.002	55.88	280	24.81	5170	6.319
Burb_1	Germany	Metalliferous	5.67	131.17	18.17	16992.5	8.51	1.67	7.19	355.89	16417.5	4451.98	66.76	8.34	2236.92	24.5	6480.74	19890.7	10480	16.98	6724	8.281	71.03	303.3	33330	1070	12360	3051	218.3	703.6	5052	1164	3318	1317	4.23	12850	4.749	0.5209	57.24	66.15	143.8	534.8	407.6	56.49	21.2	1505	19.4	2089	39.74
Burb_10	Germany	Metalliferous	6.72	170.14	11.38	11071	1.93	1.89	15.67	432.59	10533.4	2065.52	61.02	2.52	1650.99	31.71	6493.07	9487.61	14520	11.13	5410	3.96	77.19	310.7	58140	667.2	11150	2813	135.1	916.6	4899	369.1	2743	1107	5.65	4345	1.247	1.498	127.4	426.4	79.68	236	201.6	16.34	175.4	3064	5.193	1281	14.23
Burb_11	Germany	Metalliferous	6.82	85.23	17.09	21152.2	3.62	0.88	5.53	192.79	25372	3512.4	40.52	1.41	2719.57	6.18	8431.9	18294.5	14620	11.02	20870	3.472	71.51	169.4	48800	743.7	12200	2192	111.5	957.6	3100	368.5	1308	740.1	9.66	18380	1.34	0.7744	35.52	40.74	75.73	256.5	174.8	8.072	35.42	967.3	5.55	443.2	4.931
Burb_12	Germany	Metalliferous	6.98	63	9.46	21299.8	5.4	1.06	5.69	174.74	18887.1	3177.9	61.25	1.87	2481.72	14.5	8558.08	8870.84	14720	12.36	12270	4.022	75.77	201.3	55340	831.2	14040	2623	140.1	896.1	3603	409.2	1948	1320	3.45	2768	60.63	2.607	734.6	911.4	230.9	180.7	227.5	10.65	108	2401	12.44	1026	13.53
Burb_2	Germany	Metalliferous	5.61	107.11	13.74	18138.7	5.64	1.16	5.04	277.29	14674.7	3333.05	28.78	2.67	2501.94	37.01	4368.81	13356.3	9153	14.34	5721	7.511	61.59	290.3	26260	750.2	7938	2445	233.2	801.2	4697	1093	2869	1917	5.65	6027	5.647	0.5796	112.8	249.6	167.8	611.4	505.9	68.11	36.65	2344	23.47	2325	34.69
Burb_3	Germany	Metalliferous	4.84	304.09	23.38	14969.6	9.89	2.27	9.89	519.51	28933.1	6860.14	115.59	23.11	3007.19	16.97	7915.98	21498.1	25350	11.1	5509	3.058	87.75	59.51	62420	1058	16820	1396	158.5	1207	967.4	236.2	1318	1920	2.32	4003	1.022	0.4806	16.77	361.4	80.79	875.9	129.5	21.45	427.5	592.2	9.993	1030	24.39
Burb_4	Germany	Metalliferous	5.87	136.54	25.18	25074.8	3.63	1.39	7.34	570.16	15480.8	6716.52	74.79	4.13	2714.39	29.2	4237.89	28995.7	15590	17.64	10870	5.069	74.49	92.49	37520	819.6	12950	2475	209.9	1071	1546	1103	4430	931.4	7.89	11100	3.048	0.5779	6.417	52.81	180.5	750.9	541.1	52.92	192.1	227	30.55	3232	27.1
Burb_5	Germany	Metalliferous	6.78	333.73	16.82	15466.3	4.64	5.13	9.37	1139.22	19950.9	8857.65	101.29	12.23	2177.15	78.89	6300.76	6876.39	8395	12.45	18620	10.2	58.32	433.5	46760	745.3	6359	4484	184.4	438	4193	742	6659	348.8	10.1	18930	4.922	2.027	27.66	9.22	78.61	768	221.5	66.74	30.2793	419.5	6.013	3983	3.899
Burb_7	Germany	Metalliferous	6.28	96.12	13.5	13087.7	3.53	1.02	7.28	240.63	21052	4305.79	41.61	4.81	3269.59	27.39	6328.79	7487.22	6935	14.17	3774	11.04	112.9	897.6	62880	652.6	10960	8704	229.8	591.1	11340	975	5906	807.6	5.55	3431	6.695	5.779	280.4	124.9	153	1402	576.8	89.97	22.93	4166	3.996	3756	3.035
Burb_8	Germany	Metalliferous	6.18	321.13	16.55	20167.8	3.49	1.59	4.08	679.82	15623.6	6013.61	88.21	4.67	2141.95	17.87	7242.63	12362.8	5466	9.623	1800	10.21	199.1	1523	66900	540.2	4687	8415	140.9	514.1	7475	1513	4350	491.3	6.23	1573	4.277	12.42	261.4	222	96.73	312.8	388.7	27.49	41.39	3003	5.408	1524	1.59
Burb_9	Germany	Metalliferous	6.46	107.55	13.96	16892.9	3.82	1.2	11.85	263.15	26094.7	3007.65	40.15	13.67	2872.37	14.29	13513.4	8417.78	7654	10.84	3403	15	245.6	716.8	112500	664.1	8882	13380	229.7	566.3	9080	725.7	7041	850.8	7.87	3376	4.041	15.7	246.6	286.4	112.3	311.8	334.2	44.67	83.18	2759	6.401	2258	9.096
Capr_1	Romania	Non_metalliferous	5.59	121.43	17.22	17026.1	124.35	2.52	5.78	642.17	22791.3	2826.96	113.78	3.17	2600.87	2.13	6421.74	6726.09	27220	4.566	6027	1.277	209.2	34.12	77330	3159	19020	1407	204.9	1732	117.7	714.1	146.8	874.7	1.376	3929	0.858	0.3268	3.502	105.9	325	233.5	243.1	5.093	421.8	4.145	19.62	26.68	29.21
Capr_10	Romania	Non_metalliferous	5.31	42.57	20.48	11000	54.98	0.52	3.45	120.08	16441.8	2207.63	79.48	1.93	2642.97	0.12	5196.79	2418.88	27111	4.123	5889	0.987	210.1	33.99	76689	3099	19000	1399	204.6	1745	118.23	715.2	147.8	784.5	1.632	3854	0.778	0.454	2.656	97.5	326.5	235.6	254.1	5.123	378.4	4.125	18.9	27.45	29.6
Capr_11	Romania	Non_metalliferous	5.21	151.15	14.17	11739.5	19.43	1.62	7.42	430.9	26342.8	1434.55	42.91	3.78	2252.36	0.67	6577.6	1286.64	27665	4.222	6012	1.102	209.3	33.65	75665	3155	18998	1389	203.5	1699	117.5	720.1	136.2	800.2	1.212	3987	0.887	0.3333	2.987	103.2	377.2	240.1	265.3	5.298	387.2	4.009	19.1	29.65	26.3
Capr_2	Romania	Non_metalliferous	5.74	78.51	16.2	14949.1	24.18	1.55	3.42	366.46	14818.9	2618.64	60.89	2.93	2841.68	0.37	7529.51	2866.1	30232	4.326	6013	1.33	201.3	32.15	78123	3255	18989	1603	203.3	1232	112.2	721.2	123.3	774	2.032	3656	0.654	0.2232	3.232	99.5	323.3	223.2	256.3	4.999	400.12	3.998	20.12	22.32	33.23
Capr_3	Romania	Non_metalliferous	5.32	89.32	14.83	12154.7	16.3	1.24	3.64	289.5	23314.9	2954.42	197.97	2.85	2726.98	0.87	4191.53	2216.39	28665	4.565	6123	1.032	206.3	32.15	76123	3099	17787	1399	203.6	1523	121.5	706.3	155.4	995.2	1.545	3845	0.878	0.3356	3.0232	100.2	354	235.6	265.3	4.989	399.6	4.012	21.3	20.36	30.2
Capr_4	Romania	Non_metalliferous	5.26	119.1	21.85	12736.5	28.47	1.47	4.22	320.2	36822.8	4880.62	270.06	3.86	4066.12	0.55	7507.81	2853.99	27886	4.123	5999	1.123	204.5	32.66	75665	3125	18787	1545	201.2	1536	120.1	713.2	136.3	658.23	1.144	4012	0.565	0.4454	3.0002	102.3	299	240.1	245.6	5.012	412.3	4.325	23.6	30.32	29.6
Capr_5	Romania	Non_metalliferous	5.13	130.32	21.16	15102.5	49.31	2.05	4.68	710.16	19318.3	3284.4	167.29	3.85	2807.61	1.46	6675.03	5876.2	26665	4.654	6054	1.095	210.1	34.12	77012	3223	19010	1401	203.2	1699	112.3	720.1	145.6	787.23	1.232	3589	0.654	0.22113	3.565	104.23	312.3	221.1	232	5.123	401.25	3.998	20.1	28.56	28.7
Capr_6	Romania	Non_metalliferous	5.44	80.23	29.53	17997.5	63.17	1.4	5.09	331.61	25082.7	1908.36	132.07	1.91	2964.79	0.64	6313.11	3770.47	27988	4.321	6013	1.111	204.6	34.15	77321	3099	19050	1423	199.9	1712	113.2	719.6	155.2	887.5	1.032	3589	0.898	0.3363	3.212	103.54	354.2	235.2	232.1	5.265	400.32	3.656	18.5	27.6	30.2
Capr_7	Romania	Non_metalliferous	5.32	61.8	12.55	12593	21.15	0.67	3.28	132.2	23420.3	3966.13	207.88	3.55	2997.78	0.83	5178.23	2084.95	26659	4.512	6021	1.033	208.3	34.23	78012	3102	17999	1425	203.3	1565	120.1	715	149.3	900.2	1.654	3654	0.787	0.454	3.012	100.01	321.2	239.4	225.6	4.998	389.9	4.012	19.5	29.65	30
Capr_8	Romania	Non_metalliferous	5.22	69.57	23.3	12717.4	63.82	1.05	3.67	266.24	18386.5	2829.48	85.26	1.94	2789.74	0.58	4935.46	4262.91	27700	4.588	5999	1.045	201.3	34.15	76565	3202	18878	1466	201.5	1865	117.5	715.2	145.5	854.2	1.542	3989	0.887	0.235	3.017	99.89	299.9	221.1	265.3	4.879	399.7	4.123	18.7	22.32	29.8
Capr_9	Romania	Non_metalliferous	5.41	132.65	13.39	22517.5	13.39	2.86	6.22	767.8	28039.1	2217.65	90.32	3.26	2855.07	0.45	7968.91	1071.72	26998	4.621	6012	0.999	208.3	34.46	77545	3265	17999	1498	201.5	1985	116.5	713.2	146.3	656.32	1.457	4001	0.654	0.2232	2.99	99.36	301.2	233.6	244.5	4.999	365.9	4.015	17.2	21.23	27.8
Care_1	Switzerland	Non_metalliferous	5.13	105.81	15.77	21077	1.02	0.41	3.36	183.5	25581.5	5794.43	46.44	0.33	3796.48	0.86	5294.84	12710.9	20230	2.691	1630	1.123	36.11	18.18	29180	1692	7009	485.9	29.04	653.1	56.31	378.4	91.21	0.8544	0.12	838.4	0.0418	0.0078	0.2551	0.8322	101.9	114.9	7.492	0.0719	2.004	0.0685	7.297	2.851	6.73
Care_10	Switzerland	Non_metalliferous	4.88	93.54	19.27	23302	4.97	0.39	3.98	148.7	20292.7	4431.81	55.44	0.39	1386.53	1.33	4731.64	12479.3	22310	2.243	2571	1.083	39.86	21.21	27940	2308	7104	360.2	28.51	718	56.93	456.7	70.25	3.869	0.0652	1114	0.0573	0.0081	0.2571	0.4637	81.93	109.1	15.59	0.1295	2.092	0.1268	7.703	3.387	7.777
Care_11	Switzerland	Non_metalliferous	4.84	97.11	9.37	17130.9	11.67	0.42	3.47	161.98	21710.6	3667.92	61.23	0.42	1598.49	0.92	5257.21	10581.4	22280	2.213	2108	1.39	39.12	19.96	27670	2163	6504	375.4	25.18	617.1	60.36	535.6	74.72	4.332	0.0742	1124	0.053	0.0126	0.2401	0.897	97.45	127.6	19.07	0.161	2.343	0.0982	6.631	3.344	9.686
Care_12	Switzerland	Non_metalliferous	4.79	366.85	20.05	16796.8	4.13	1.16	5.8	654.17	25054.1	5452.09	141.92	1.51	1827.28	2.98	9629.06	7017	27270	2.168	1939	1.201	46.37	22.7	31130	3660	7837	401.8	32.75	611.8	60.64	428.6	97.12	5.804	0.0985	712.6	0.0499	0.0047	0.2529	0.2738	126.7	102.3	18.96	0.2695	2.239	0.1283	4.064	5.153	11.88
Care_2	Switzerland	Non_metalliferous	5.47	56.25	14.11	15555.1	1.39	0.22	2.96	103.53	32303	4819.33	40.62	0.3	3198.08	0.48	5764.04	9643.01	19800	2.465	1947	1.064	31.52	19.42	28830	1536	6718	507.4	26.32	711.9	52.62	425.7	90.09	0.5526	0.1057	1167	0.0218	0.0003	0.2571	0.4006	166.7	158.8	6.515	0.0224	1.975	0.0709	8.942	2.026	7.332
Care_3	Switzerland	Non_metalliferous	5.31	61.36	13.07	13495.6	2.37	0.35	5.35	127.11	38285.1	4353.95	44.61	0.35	3543.42	0.39	7407.89	8232.46	19670	2.35	1595	0.9538	31.68	16.97	26630	1456	6188	454.4	25.57	638.2	51.35	368.6	72.59	0.6	0.1152	1048	0.0261	0.0063	0.2588	0.2948	134.5	144.8	7.913	0.0345	2.059	0.1129	7.949	1.522	9.236
Care_4	Switzerland	Non_metalliferous	5.33	64.31	16.35	18685.3	6.6	5.69	5.03	123.35	31533	6208.12	53.15	21.02	4301.02	0.56	10690.4	10766.5	23230	2.756	1929	1.14	35.18	21.97	30930	1671	7014	530.2	28.28	702.5	56.4	455.6	86.73	0.7334	0.1267	1081	0.0288	0.0124	0.2582	0.7306	155.2	126.8	8.853	0.0442	1.752	0.072	8.415	2.035	7.283
Care_5	Switzerland	Non_metalliferous	5.16	101.2	11.37	22580.8	5.06	0.47	4.38	157.87	25391	5641.29	47.55	0.63	2654.33	0.78	6162.67	8821.69	25100	3.17	1911	1.056	35.05	16.79	29630	1950	6412	474.5	26.24	666.2	53.37	454.3	81.09	0.7232	0.125	967.5	0.0358	0.0015	0.2553	0.8625	79.9	128.2	6.523	0.0451	2.444	0.1158	6.838	1.883	9.337
Care_6	Switzerland	Non_metalliferous	5.23	52.93	16.27	18040.5	2.4	0.29	5.48	112.26	40859.7	4454.28	35.36	0.34	3760.22	0.34	6877.37	6493.89	21890	2.792	1936	1.009	32.49	16.52	27570	1587	6177	488.5	24.96	696.6	51.86	429.9	78.73	0.7406	0.1119	1166	0.0237	0.0112	0.2582	0.4493	75.78	151.4	8.481	0.0221	1.984	0.0816	7.387	1.379	12.07
Care_7	Switzerland	Non_metalliferous	5.33	178.67	14.99	20143.3	9.1	0.61	5.51	290.57	32480.7	4791.62	55.84	0.55	2323.04	4.8	11642.8	8627.34	21570	2.214	2263	1.232	32.12	32.02	29290	1860	6953	442.7	28.8	662	60.39	408.3	90.49	0.5643	0.0983	1153	0.035	0.004	0.249	0.9586	91.19	96.11	9.013	0.0731	2.409	0.0619	9.1	2.253	4.961
Care_8	Switzerland	Non_metalliferous	5.4	111.44	19.07	27889.1	25.68	0.49	3.5	192.86	31516.6	5312.64	49.27	0.35	2151.66	0.89	8017.74	10483.4	23320	2.691	2150	1.206	33.64	21.46	30890	2015	6934	448.8	27.96	626.3	57.78	400	76.01	0.6163	0.1127	1175	0.0285	0.0126	0.2586	0.5618	160.5	116	7.602	0.0375	2.18	0.0897	7.982	1.243	5.422
Care_9	Switzerland	Non_metalliferous	5.26	129.3	12.47	21852.1	21.12	0.43	3.5	225.95	21553.3	3695.24	43.85	0.47	1854.11	1.45	9716.87	10475.8	26650	2.864	2114	1.193	41.32	24.63	34270	2585	7471	437	33.02	533.1	64.79	370.6	78.65	0.8463	0.0892	1056	0.0312	0.0076	0.2599	0.3806	65.36	96.51	4.463	0.047	2.439	0.1146	7.543	0.8865	5.391
Casa_1	Italy	Non_metalliferous	7.27	85.49	20.32	34865.6	26.8	0.6	6.53	210.93	26128.9	4008.96	26.55	1.54	3426.8	1.54	16372.2	6047.8	12690	1.826	18250	2.86	28.6	34.7	26790	3266	11100	317.2	29.88	676.4	73.67	331.5	386.1	525.4	0.5913	12390	1.002	0.3601	7.512	330	216.8	2372	92.99	1.872	135.3	35.29	10.75	100.7	4.545
Casa_10	Italy	Non_metalliferous	6.26	89.33	20.25	25840.7	13.69	1.82	4.53	210.78	35190	6350.86	33.21	0.99	5052.58	0.88	10702.8	9250.39	25070	3.891	5583	1.687	36.18	52.52	36460	6181	13690	477.5	34.18	1340	57.2	578.1	218	901.6	1.686	4645	0.4552	0.3191	13.29	118.6	220.9	576.2	140.9	2.577	545.3	25.84	14	54.62	6.754
Casa_11	Italy	Non_metalliferous	5.72	46.62	22.41	32646.3	6.48	0.41	6.17	131.55	33055.8	5036	29.07	0.77	4108.01	0.5	14478	14509.5	19090	3.391	4490	1.369	30.19	46.25	28780	3254	9767	437.3	28.65	1330	40.72	542.3	165.4	897.3	1.519	3697	0.3944	0.2802	12.68	112.6	261.7	349.3	119.8	2.492	471.8	15.12	11.25	44.1	3.972
Casa_12	Italy	Non_metalliferous	7.04	183.43	19.68	28802.6	22.85	1.59	4.21	602.52	25423.7	2896.12	33.41	1.31	3028.98	0.82	11503.5	4897.76	17360	2.778	16600	2.454	37.35	34.35	31070	4513	13050	307.4	32.21	652.1	43.45	454	319.9	484	0.8233	8403	0.2723	0.4462	3.933	181	196	2277	71.71	1.528	132.7	17.56	10.2	42.65	4.981
Casa_2	Italy	Non_metalliferous	7.2	93.93	15.03	28792.2	32.65	0.84	4.96	184.34	33227.8	4073.31	23.05	1.32	3291.67	3.59	11782.7	5901.9	11420	1.802	19460	3.13	26.76	40.27	26940	3309	11300	340.8	25.29	610.1	102.5	329.5	562.8	381.7	0.5643	13830	1.254	0.3317	7.074	272.2	219.7	2532	86.19	1.738	102.3	42.06	12.59	223.2	2.837
Casa_3	Italy	Non_metalliferous	7.02	116.61	20.22	27601.5	155.1	0.99	5.68	324.44	28537.7	3431.23	25.06	1.78	3884.84	0.99	15961.1	5149.13	19060	2.944	16520	1.67	41.54	35.64	36660	3818	13900	416.8	44.71	841.3	33.3	416.3	169.5	728.4	0.954	9814	0.3938	0.344	11.99	413.4	128.2	2169	200.9	4.058	104.7	12.89	12.75	26.92	3.277
Casa_4	Italy	Non_metalliferous	6.37	59.2	15.98	24777.5	2.38	0.46	3.49	118.5	19079.9	4356.42	19.87	1.16	2546.51	0.51	4657.74	14727	17670	2.188	3746	1.3	31.78	27.61	32250	3109	8291	384.8	33.94	707.2	18.32	258.2	283.9	809.3	0.6014	2426	0.1713	0.3132	4.321	277.9	81.3	399.5	96.99	1.644	180	6.639	6.986	224.4	8.549
Casa_5	Italy	Non_metalliferous	6.25	56.71	18.26	24437.4	3.25	0.41	4.25	174.65	30542.2	6163.58	24.63	1.08	3385.9	0.54	8639.86	19258.9	19330	2.294	3977	1.385	34.35	29.21	35170	3489	8992	419.2	34.71	845.1	18.81	359	436.5	844.6	0.7574	2821	0.1912	0.3268	5.191	256.3	98.71	362.1	105	1.987	231.8	6.735	9.119	201.6	7.981
Casa_6	Italy	Non_metalliferous	7.16	101.44	17.23	28784.1	12.83	1.01	5.07	255	26366.7	4775.97	24.08	1.15	2941.6	3.3	15596	8942.08	14940	2.058	20930	1.826	44.08	28.49	29560	3807	11560	394.9	39.35	748	43.41	283.6	241.9	546.6	0.6638	10640	0.4685	0.3659	6.631	363.4	202	1977	125.2	2.122	168.6	16.93	11.98	129.6	6.441
Casa_7	Italy	Non_metalliferous	7.11	98.4	14.51	22058	19.43	0.8	4.93	290.11	23352.4	2759.45	32.07	1.07	3940.44	3.13	15124.1	7697.59	14320	2.698	15000	2.409	33.58	29.15	28720	3456	10470	391.1	32.25	717.4	55.85	295.5	406.6	541.5	0.7266	9674	0.7175	0.4679	7.295	443.7	216.1	1537	106.7	1.917	195.3	26.49	13.11	157.1	6.392
Casa_8	Italy	Non_metalliferous	7.24	115.34	19.73	22292.7	2.97	0.93	7.89	350.38	35250.6	3217.74	29.76	4.35	3258.54	2	18181.8	14634.1	14450	2.536	19460	2.441	30.45	41.1	27740	3560	12690	387.4	29.55	650.7	52.66	263.6	416.5	507.6	0.7508	11970	0.9258	0.4297	9.267	458.7	242.3	2082	112.1	1.996	152.2	28.46	16.32	172.5	4.616
Casa_9	Italy	Non_metalliferous	6.2	67.1	23.01	25244.9	7.35	0.46	6.89	142.88	33692.2	5027.73	24.45	1.11	4498.15	0.83	10836.4	6668.21	22030	4.413	5868	1.658	34.26	61.93	31550	3886	11430	492	32.26	1546	55.21	623	228.3	1024	1.98	4701	0.6776	0.4115	23.96	144.9	236.6	529.2	159.2	3.222	656.7	88.99	14.25	89.47	7.318
Cave_1	Italy	Metalliferous	7.42	246.241	12.7764	17135.1	8.40295	0.88452	1.86732	228.894	14958.2	4192.14	19.3612	1.03194	2443.73	80.6388	8078.62	6280.1	10470	20.67	151300	26.04	17.66	8.475	19350	2135	57630	277.6	14.55	880.9	10390	5178	12320	2.528	1.135	20290	4.201	0.2229	0.135	3.769	97.45	975.9	28.99	0.9326	1.437	30.39	32.76	992.6	0.7851
Cave_10	Italy	Metalliferous	6.9	102.065	19.8384	16108.6	10.009	0.67325	2.64811	93.2675	16041.3	5421.9	20.6014	1.0772	3450.18	213.51	5583.48	10933.6	14880	24.99	106100	22.17	19	6.681	15590	2557	49810	417.5	13.84	1475	15630	4201	10290	47.87	3.03	15420	7.562	0.4463	0.843	3.976	143.7	2241	55.43	1.37	65.49	611.6	28.01	2610	35.51
Cave_11	Italy	Metalliferous	6.88	129.175	17.9683	14606.3	16.127	0.63492	2.31746	125.873	19419	3606.35	29.5556	0.63492	3196.83	35.4286	8107.94	11092.1	15640	19.13	112000	21.37	21.25	8.573	17400	2449	46660	468.2	14.86	1248	15500	2440	8327	17.79	1.36	18430	9.106	0.3296	0.796	11.83	161.5	1149	55.63	1.072	18.21	544.6	29.36	2482	0.216
Cave_12	Italy	Metalliferous	7.08	140.299	5.24961	26438.5	9.67576	0.772	1.49254	141.74	9598.56	2792.59	33.5049	0.9264	2476.58	26.1966	5167.27	9567.68	7906	17.05	198500	14.9	11.78	15.79	10900	1802	50070	217.2	10.21	743	12990	2893	6230	2.754	0.8742	20900	3.776	0.2217	0.097	40.28	88.64	701.8	27.76	0.8482	3.749	101	29.27	1044	11.3
Cave_2	Italy	Metalliferous	7.4	227.002	10.3564	19337.5	10.0629	0.67086	3.14465	159.161	13828.1	3938.36	27.5052	0.8805	2455.35	110.776	8016.77	7077.57	7009	16.1	180100	20.15	11.72	15	11280	1374	70670	240.6	10.17	673.5	6333	4274	9607	4.092	0.896	19900	5.028	0.2533	0.931	19.65	55.53	871.8	32.03	0.8053	0.8654	91.9	29.74	1329	0.3452
Cave_3	Italy	Metalliferous	7.18	143.089	13.7689	19676	14.2009	0.64795	3.7257	143.413	19514	4395.79	25.8099	1.1879	3088.01	6.80346	11139.3	7073.43	13350	23.71	129700	27.14	19.44	2.131	17540	2479	55090	384.8	16.15	1395	12120	5040	12890	4.549	1.866	18830	5.652	0.2679	0.061	1.607	152.9	1262	33.26	0.9863	12.16	70.47	26.58	1785	10.26
Cave_4	Italy	Metalliferous	6.97	97.8285	20.0508	21204.2	27.3266	0.64862	2.17146	148.646	14139.9	5640.16	26.9882	0.84602	1909.19	55.0197	8367.17	17033.3	4976	12.14	150000	40.07	10.2	19.33	18410	1079	69000	153.2	11.48	481.9	7861	10250	19440	11.27	1.17	16590	9.499	0.3376	0.75	15.89	98.56	1508	21.01	1.592	1.108	268.2	24.51	3399	6.398
Cave_5	Italy	Metalliferous	7.3	368.525	14.5671	15942	13.4522	0.96618	2.45262	305.277	7168.34	4251.21	27.6477	1.07767	1449.28	213.304	7670.01	12240.8	5084	11.89	190500	24.35	9.929	20.15	12300	1090	80510	166.1	10.55	359.8	5361	5714	11380	8.43	0.9772	18640	4.565	0.2577	0.013	38.67	61.65	1253	26.61	1.128	0.031	145.7	23.08	1790	15.37
Cave_6	Italy	Metalliferous	7.09	94.5794	18.6168	26067.3	34.1682	0.6729	3.96262	93.6075	18747.7	8332.71	14.6542	1.38318	2400.37	207.925	19566.4	27887.9	4451	13.2	177800	35.33	9.288	20.83	14510	1023	85690	159.8	10.56	493.6	7075	8393	15780	16.62	1.212	16720	7.784	0.363	0.16	22.75	83.56	1450	19.2	1.338	6.513	382.1	24.26	2860	14.12
Cave_7	Italy	Metalliferous	7.05	107.391	19.0886	20564	9.50264	0.63907	3.02862	117.949	16893.6	4706.86	16.0878	0.5835	2970.27	95.4154	7674.35	8894.14	15990	26.96	113700	29.14	21.75	14.96	18270	2711	42490	510.9	14.74	2474	20890	4274	11960	9.531	2.209	19060	7.89	0.3484	0.873	4.296	144.1	1246	44.67	1.059	44.37	244.2	33.01	2387	20.98
Cave_8	Italy	Metalliferous	7	147.456	14.8615	14050.4	7.70781	0.85642	2.56927	165.189	24730.5	3574.31	20.9572	1.25945	3170.78	32.2922	7546.6	6906.8	13660	25.1	123400	26.84	19.64	2.027	25130	2472	46100	382.8	16.27	1577	13250	5260	13350	4.185	1.543	18440	6.464	0.2236	0.741	2.653	148.6	1010	28.49	1.213	13.55	88.18	24.52	1980	0.9001
Cave_9	Italy	Metalliferous	6.92	72.9356	19.686	22791.2	12.5589	0.40816	2.2606	90.675	15855.6	4006.28	35.5102	0.50235	2729.67	44.6154	7689.17	11011	18080	28.65	99210	24.25	23.62	1.777	17350	3182	41130	462.7	16.23	1858	13660	4389	10270	10.2	2.214	19000	6.317	0.2743	0.746	5.387	167	1294	47.31	1.126	55.22	208.4	30.7	1842	2.553
Cele_1	Switzerland	Non_metalliferous	5.37	94.29	21.5	15340.7	1.8	0.58	5.28	187.22	22525.1	3796.09	44.74	0.85	2299	0.32	12768.1	24659.3	8254	4.181	4569	1.572	13.26	5.913	11540	1641	1808	243.3	12.33	476.3	46.5	725.6	213.3	551.7	2.203	4300	1.177	0.1097	2.902	97.13	107.1	442	106.5	1.21	27.43	16.89	16.87	83.74	6.086
Cele_10	Switzerland	Non_metalliferous	5.07	111.2	15.94	18561	3.49	1.38	3.83	246.19	16587.7	3491.17	62.34	3.58	2132.27	0.3	7479.53	9495.91	6198	4.295	4486	0.9287	8.735	2.821	9398	1500	1153	243.8	6.841	582.8	24.1	861.3	91.64	641.9	2.233	4400	0.701	0.0958	2.181	125.1	153.4	555.8	100.1	0.7587	23.63	6.229	19.51	40.74	9.228
Cele_11	Switzerland	Non_metalliferous	5.28	98.44	17.77	22240.5	1.92	0.53	4.68	211.85	18271.7	3359.47	41.07	0.76	2490.42	0.58	9046.77	14637	6296	4.414	5515	1.29	8.519	11.24	9420	1222	1182	268	7.744	490.5	28.59	809.3	134	710.8	2.302	5553	1.044	0.0963	5.516	138.4	113.6	578.1	133.9	1.01	15.99	7.435	23.66	93.76	8.28
Cele_12	Switzerland	Non_metalliferous	4.81	83.01	15.64	16779.2	1.66	0.52	3.22	145.97	20176.6	3484.16	38.96	0.68	2215.58	0.88	8046.75	19174	8041	3.722	3719	1.07	10.07	3.717	13120	1395	1274	183	8.822	495.1	25.02	662.1	87.65	954	1.722	3310	0.6096	0.1246	2.356	190.9	90.21	521.7	68.4	0.7396	19.42	7.188	15.32	25.89	9.351
Cele_2	Switzerland	Non_metalliferous	5.43	128.1	17.88	15787.7	2.74	0.39	3.85	208.27	20620.1	3131.84	29.55	0.84	1565.92	0.5	6452.51	23787.7	8340	4.068	4943	1.627	27.52	5.984	12370	1620	1590	275.7	21.38	524.1	36.08	740.9	199.7	620.6	2.133	4588	1.25	0.1317	2.566	75.67	110.4	450.3	115.9	0.9875	24.41	9.802	15.58	66	7.364
Cele_3	Switzerland	Non_metalliferous	5.31	80.51	22.05	18354	3.03	0.39	4.97	253.34	21607.1	4211.96	39.36	1.09	2461.18	1.48	11389.8	19720.5	7438	3.464	3973	1.213	13.67	4.269	11180	1518	1334	286.9	11.08	449.8	205.5	550.1	124.2	596.4	1.827	3662	0.842	0.1236	2.566	89.53	93.26	422.7	82.49	0.7528	12.99	116.2	14.54	48.56	7.632
Cele_4	Switzerland	Non_metalliferous	5.52	108.71	20.32	16255.9	1.78	0.65	4.21	148.28	21202.6	3494.67	32.23	0.83	1891.59	0.06	7689.57	14105.5	8641	3.884	5247	1.601	12.11	6.278	14060	1512	1618	332.5	11.58	589.8	70.52	799.8	212.7	713.4	2.646	5095	1.121	0.1171	2.633	68.97	140.1	511.7	117.6	1.153	21.83	20.63	15.47	99.33	7.689
Cele_5	Switzerland	Non_metalliferous	5.27	91.77	20.43	19348.1	3.42	0.6	5.92	153.03	29154	3670.83	42.21	0.92	2830.79	0.18	10282	17383.3	8389	3.349	4098	1.024	10.43	2.225	13230	1473	1207	194.9	8.798	373.5	32.81	500.8	133.3	711.6	1.9	4201	0.7166	0.1169	2.225	102.5	87.09	418.6	71.88	0.6746	12.38	9.546	11.95	63.6	6.909
Cele_6	Switzerland	Non_metalliferous	5.55	164.38	19.73	23994.3	2.95	0.76	5.75	395.82	15806	4352.83	45.36	0.86	2575.37	1.38	9995.24	14022.8	11420	4.001	5183	1.37	14.73	4.957	17990	1811	1810	247.3	12.51	499.6	45.73	637.7	173.3	713.2	2.279	4652	0.7265	0.14	2.358	121	140.7	477.7	101.4	0.7888	8.646	12.47	11.01	52.34	7.42
Cele_7	Switzerland	Non_metalliferous	5.49	86.12	22.01	17889.4	2.39	0.43	7.34	151.41	27990.4	3593.3	54.7	0.74	3577.35	0.53	10824	16470	7299	4.774	6697	1.901	11.87	5.276	10370	1470	1410	322	10.05	676.9	40.8	1229	152.6	655.9	2.459	5308	1.231	0.0861	2.093	91.71	133.7	597.4	106.2	1.185	19.3	8.584	30.09	73.27	11.87
Cele_8	Switzerland	Non_metalliferous	4.85	71.62	18.71	25136.7	2.73	0.56	5.82	130.69	21030.1	5425.37	56.13	0.91	2822	0.56	16727.4	22901.2	7727	4.257	4091	1.253	8.152	5.528	11720	1299	1241	261.7	7.272	492.9	25.57	743.7	112	725.6	1.91	3385	0.6942	0.1034	2.308	140.2	74.53	488.7	112.8	0.796	12.19	7.23	15.17	45.75	9.558
Cele_9	Switzerland	Non_metalliferous	5.28	92.23	23.69	18697.5	1.78	0.48	4.97	162.52	28002.9	2972.02	30.29	0.48	3211.77	0.39	8355.04	16150.5	7578	3.986	4610	1.121	9.508	5.374	11830	1260	1134	123.4	15.78	457.5	27.95	1006	83.76	831.9	2.036	4619	0.7806	0.1314	2.164	166.9	100.6	526.1	69.8	0.7953	10.74	7.918	18.48	37.07	8.448
Cham_1	Germany	Non_metalliferous	4.84	237.48	22.62	27975	43.96	0.97	5.43	453.7	29496.8	5503.22	66.1	0.72	2805.15	0.32	18337.4	11711	16300	2.137	1769	1.24	29.81	34.42	17900	1678	3543	384.2	16.36	587.8	78.15	333	126	1006	0.4589	1449	0.9215	0.4462	14.14	492.2	76.92	180.8	72.29	1.91	76.89	13.26	14.52	23.32	30.53
Cham_11	Germany	Non_metalliferous	4.78	305.7	22.98	26240.2	66.59	1.27	7.46	601.94	39193.4	5841.12	49.61	1.46	3936.33	0.73	13480.9	11867.8	23550	2.981	2916	2.112	52.83	42.53	25500	3162	5023	545.1	24.08	1055	115.5	467.9	173.6	864.4	0.5181	1783	1.204	0.669	10.59	410.1	87.49	205.6	91.05	1.752	142.2	10.75	15.46	41.59	29.61
Cham_12	Germany	Non_metalliferous	4.88	263.62	19.85	29959	179.01	1.09	6.6	557.38	25833.3	7204.01	65.16	1.28	3362.48	0.77	10464.5	14239.5	20890	2.605	2315	1.382	43.58	36.3	22020	2682	4468	522.3	22.43	770.2	93.45	363.3	149.5	898.9	0.3366	1486	0.8076	0.5942	12.33	526.6	48.1	202.6	78.7	2.356	86.27	11.26	12.6	30.63	13.9
Cham_2	Germany	Non_metalliferous	4.76	199.06	19.89	19961	171.88	0.66	7.33	374.57	22574.1	5105.3	101.91	0.66	3341.26	0.74	10869.7	22929	16450	2.36	1702	1.267	31.16	35.41	17680	1813	3526	364.4	16.22	562.5	76.03	348.5	125.4	973.5	0.5188	1345	0.8651	0.435	14.15	407	81.65	186.9	61.7	1.837	79.64	12.93	14.29	24.18	40.34
Cham_3	Germany	Non_metalliferous	4.48	106.16	21.91	20312.4	218.92	0.66	7.79	196.44	38759.3	5604.93	97.36	0.84	3805.98	0.31	16449.6	18090.6	23090	2.845	1966	1.836	42.29	42.98	24400	2533	4877	483.8	22.33	732.4	102.7	413.2	183.9	859.7	0.4564	944.4	0.8602	0.3756	12.72	370.5	50.34	135.6	49.66	1.461	73.18	12.19	13	23.73	37.53
Cham_5	Germany	Non_metalliferous	5.47	304.3	22.18	35573.8	193.37	1.28	7.09	725.19	35656.2	5116.6	37.81	1.01	3347.05	1.23	9236.4	11600.4	17850	2.682	2901	1.032	33.6	35.58	19380	2037	4176	413.7	21.66	702	91.01	285.5	129.2	677.5	0.5479	1963	0.2717	0.4113	9.05	244.5	39.84	204.7	56.12	1.145	92.14	11.5	9.94	6.02	14.13
Cham_6	Germany	Non_metalliferous	4.96	361.25	23.72	34216.4	102.34	1.98	5.9	1133.36	22178.3	6146.66	72.11	1.19	2530.55	1.58	3957.58	13907.3	15880	2.076	2200	1.008	29.85	29.82	17480	2014	3614	356.3	17.28	610	78.58	250.7	111.1	601.9	0.3519	1261	0.3554	0.3251	7.423	269.8	63.03	155.2	48.42	1.007	91.75	9.852	8.855	8.089	12.27
Cham_9	Germany	Non_metalliferous	4.94	320.42	13.78	26610.1	28.76	1.4	6.74	727.91	28507.2	7209.19	52.82	1.9	3401.9	0.65	11837.2	10983.5	22760	9.386	2666	9.423	41.76	39.89	21660	3101	4824	595.1	1.469	5059	91.77	601.23	196.3	1107	0.5272	2244	0.8957	0.6588	14.42	518.1	96.62	252.6	116.5	2.718	124.3	11.4	15.08	39.87	24.41
Civi_1	Italy	Non_metalliferous	5.37	70.01	13.9	15764.1	0.42	0.54	2.8	145.61	14090.4	3138.64	86.67	2.18	2026.04	1.38	3755.27	6353.89	46620	1.559	3130	1.365	63.24	23.45	43960	1180	6167	417.1	37.26	690.1	34.73	309.5	103.5	1064	0.1757	626.7	0.0887	0.1992	4.031	151.5	46.72	101.4	30.59	1.408	23.55	14.17	8.719	33.95	22.54
Civi_10	Italy	Non_metalliferous	5.07	50.92	26.19	26459.5	2.53	0.3	3.73	123.45	27929.7	6536.65	87.23	1.07	2279.47	0.39	10462.9	14106.3	37620	2.032	4339	1.075	44.44	19.91	34670	3362	4423	525.8	39.73	613.1	17.38	224	158	1083	0.2631	1104	0.1035	0.1839	1.975	34.79	192.3	158	57.01	1.255	37.17	3.537	8.32	33.11	5.919
Civi_11	Italy	Non_metalliferous	5.28	94.84	26.44	14657.5	0.55	0.64	4.52	250.73	37520.6	4421	59.45	1.1	1774.89	0.41	7543.38	13260.3	45770	1.869	4344	1.313	58.27	26.04	43150	4188	5453	425.5	45.03	462	14.42	120.5	133.1	1202	0.1906	548.7	0.0471	0.1866	1.319	24.38	214.2	117.7	22.29	0.415	17	4.039	7.45	42	8.432
Civi_12	Italy	Non_metalliferous	4.81	82.12	14.91	17392.8	0.24	0.63	5.6	212.62	22348.9	3643.76	52	1.46	1610.62	0.34	8377.19	18006.8	29210	1.209	2268	1.157	38.33	20.72	34590	4067	4406	293.1	36.33	547.9	20.86	299.2	223.9	648.4	0.1694	955.6	0.0691	0.1026	1.295	33.56	103.1	155	37.55	1.107	30.81	4.697	7.036	108	4.787
Civi_2	Italy	Non_metalliferous	5.43	45.36	19.21	18083	0.6	0.39	4.15	102.23	32464.7	3991.44	70.56	2.44	2411.64	0.47	8365.43	20171.2	42860	1.474	2786	1.321	62.72	27.23	42340	1383	7622	457.3	38.71	612.1	32.33	335.8	119.4	936.7	0.2341	993.3	0.1102	0.1433	3.78	83.45	103.8	130.7	44.81	1.671	47.13	12.64	10.82	45.12	13.68
Civi_3	Italy	Non_metalliferous	5.31	58.43	20	17367	0.71	0.45	2.81	135.21	23636.7	3216.85	42.85	1.61	1589.14	0.49	5374.53	11153.6	43730	1.493	2508	1.357	69.54	21.21	42870	1138	7944	456.4	43.81	623.9	31.12	280.2	103.9	1058	0.186	785.4	0.1123	0.2282	3.052	117.9	62.72	130.1	35.63	1.677	25.52	10.21	7.749	24.49	8.573
Civi_4	Italy	Non_metalliferous	5.52	86.65	19.04	17596.4	1.09	0.59	4.5	171.56	19228.5	4148.37	63.4	1.93	2144.91	0.79	7057.37	7388.72	24210	2.071	3108	0.6833	28.73	15.86	22680	2058	3706	361.8	19.23	553.5	30.99	437.5	90.05	1020	0.5821	1932	0.1645	0.1546	3.105	107.6	213.5	227.7	94.58	2.015	73.08	9.062	18.95	32.34	19.49
Civi_5	Italy	Non_metalliferous	5.27	93.22	8.84	44829	5.42	0.68	7.41	182.73	18848.3	4720.64	57.18	2.39	2817.56	1.03	4141.96	5706.96	21590	2.12	3671	0.6846	27.84	16.04	20840	1981	4348	359.9	24.38	632.2	21.97	284.6	93.26	796.8	0.2222	1112	0.0869	0.2027	5.181	84.32	79.98	135.7	46	1.639	101.2	6.534	11.18	12.57	5.084
Civi_6	Italy	Non_metalliferous	5.55	81.89	11.64	28472.9	1.53	0.58	5.16	184.04	27346	3989.99	38.55	1.42	1500.26	0.37	8478.15	7809.37	25920	1.624	3807	1.053	38.56	23.86	27480	2441	5095	354.7	29.4	501.7	26.04	276.4	113.1	768	0.1183	954.8	0.0696	0.216	4.814	84.06	49.18	123.4	28.05	1.101	53.83	6.684	9.369	12.36	5.61
Civi_7	Italy	Non_metalliferous	5.49	84.53	13.25	20509.8	0.93	0.58	5.01	207.54	25913.1	3851.95	61.97	1.2	1780.14	0.4	8040.78	13745.6	30110	1.551	2333	0.9132	42.26	19.44	31180	2838	5036	292.9	34.7	450.9	16.41	214.6	99.14	1205	0.2249	825.7	0.0689	0.2301	3.955	39.51	110	114.4	29.89	1.413	23.26	5.375	9.58	19.6	7.843
Civi_8	Italy	Non_metalliferous	4.85	75.76	15.26	21437.2	4.31	0.6	6.72	182.33	25068.4	2877.21	56.16	1.77	2222.22	0.56	9569.24	7729.47	32060	1.254	2578	0.9346	38.8	16.09	32230	2643	4359	381.8	29.9	559.1	17.05	203.2	107.7	853	0.2256	970.5	0.0567	0.137	1.914	33.57	121.8	128	31.16	0.7286	31.73	4.618	7.345	10.74	2.995
Civi_9	Italy	Non_metalliferous	5.28	86.77	16.5	16761.5	1.88	0.65	5.38	219.46	26896.2	4742.31	47.23	1.58	2057.69	0.54	9115.38	12484.6	23560	1.555	2719	0.7024	26.89	9.624	21360	2200	3451	278.6	19.58	512.8	18.85	245.5	131.4	956.8	0.2543	911.3	0.0904	0.1594	1.587	26.55	96.15	156	32.09	1.08	44.66	5.451	10.03	56.87	4.004
Clau_1	Germany	Metalliferous	5.7	80	21.8605	17134.9	101.628	0.69767	5.81395	124.512	22693	3323.72	59.7209	1.06977	2382.79	112.698	11181.4	13567.4	9386	4.419	3089	9.217	18.23	614.7	32570	1121	3986	1961	24.69	604.7	11580	1735	4906	658.075	2.475	1560.9	7.04	0.5225	220.632	1833.97	64.02	135.63	485.925	4.07	56.87	9564.5	76.0375	4644.75	5.058
Clau_10	Germany	Metalliferous	7.02	58.6234	17.4286	17971.4	43.8182	0.54545	5.14286	74.8831	20418.2	3309.09	51.7403	0.72727	1696.62	87.0649	7444.16	12948.1	4451	2.761	23410	69.84	11.64	782.8	31760	692.9	1993	4555	41.33	307.4	16060	1619	13990	365.2	2.5575	12674.8	27.885	0.3025	111.155	30.91	41.5525	42.6525	599.775	12.2375	7.32	6407.5	13.8875	9924.75	29.37
Clau_11	Germany	Metalliferous	6.41	49.8026	17.3355	14190.8	71.5132	0.49342	2.86184	68.421	25736.8	4148.03	26.0526	0.88816	2245.72	143.914	4345.39	10759.9	6937	3.254	10590	40.76	16.34	1263	31230	806.8	2955	3935	40.2	426.9	45620	2214	10020	467.775	2.2	8126.25	16.0325	0.5225	242.22	378.675	59.5375	70.4	511.775	10.5875	11.0275	37235	21.0375	6646.75	8.639
Clau_12	Germany	Metalliferous	6.48	35.5118	17.3622	21854.3	55.1575	0.51181	3.58268	62.5591	11976.4	4051.18	27.8346	1.06299	1975.59	139.252	7153.54	23003.9	9743	3.404	9914	26.85	16.8	469.9	30910	2534	3724	2018	32.82	770.9	14440	1651	5486	1420.92	2.695	6905.25	22.7975	0.99	145.447	862.4	197.093	168.905	731.5	8.305	13.255	10395	27.4175	5120.5	14.14
Clau_2	Germany	Metalliferous	7.73	63.7846	27.3539	21938.5	135.662	0.61538	9.93846	117.477	18310.8	4584.62	43.0154	0.95385	1985.23	504.615	9089.23	16221.5	21130	111.2	129100	43.57	36.11	734.9	36500	1114	16430	1529	26.62	439.7	27830	3966	8139	36.3825	20.075	20625	9.625	0.3025	0.6325	14.19	38.9125	1005.95	39.0225	0.6325	5.2525	851.4	408.925	301.4	12.33
Clau_3	Germany	Metalliferous	6.94	58.1405	30.3306	22066.1	60.8678	0.57851	5.24793	91.1984	19359.5	3634.71	27.5207	0.7438	1859.92	205.909	8334.71	20900.8	19490	45.34	76420	61.94	58.36	1198	96180	2108	10240	2538	43.38	627.5	45490	5501	21930	227.398	8.855	18535	30.6625	0.44	7.48	971.3	128.232	506	206.498	1.76	4.6475	4246	132.192	1678.05	125.1
Clau_4	Germany	Metalliferous	6.12	89.0558	14.0772	22085.8	46.1373	0.64378	5.96567	109.571	16103	4330.47	32.8755	1.58798	2409.01	201.674	8098.71	23390.6	12040	8.551	7749	29.72	23.88	598.5	45400	1862	4515	2173	33.23	586.2	10710	2413	8342	955.075	2.75	3896.75	25.1075	0.9075	253.303	2849	113.355	268.675	759.275	7.04	28.8475	8698.25	30.635	5359.75	13.54
Clau_5	Germany	Metalliferous	6.48	82.2556	19.2481	21432.3	158.872	0.56391	4.51128	93.7594	17048.9	3261.28	40.9023	1.16541	2331.58	130.526	7718.05	15830.8	7365	4.532	10660	33.08	17.13	503.3	43420	1025	3628	4008	28.93	496	8617	1998	8441	610.775	2.6675	8126.25	22.33	0.7975	149.352	2769.25	73.535	234.355	962.225	7.6175	11.6325	7117	30.58	5865.75	19.1
Clau_6	Germany	Metalliferous	7.02	84.3307	20.7874	28307.1	59.685	0.70866	5.15748	154.016	13716.5	2511.81	47.7953	0.66929	2075.98	200.079	5779.53	16937	17030	18.77	26160	78.56	34.1	731.8	30990	1772	6176	2359	71.64	1320	30490	3673	14560	797.5	5.445	13703.2	43.2025	1.0725	13.2	21.285	93.06	467.775	284.9	9.625	13.6575	3850	21.9175	5500	110.2
Clau_7	Germany	Metalliferous	6.41	56.4103	13.1136	17923.1	24.652	0.62271	3.91941	99.1575	17175.8	3849.82	28.3516	2.08791	2343.59	206.703	6849.82	36538.5	3829	1.767	2392	7.941	7.924	117.8	13140	415.3	1109	1169	13.55	297.1	1894	305.3	1565	356.95	2.2825	2799.5	6.0225	0.275	41.5525	231.66	50.215	46.1175	173.91	3.63	31.57	1166.55	6.435	1188.28	7.468
Clau_8	Germany	Metalliferous	6.1	71.73	12.0253	18746.8	213.713	0.67511	4.05063	99.4515	19641.4	2074.26	44.5148	1.05485	2075.95	118.987	9675.11	23447.3	8463	3.272	12120	15.63	18.53	228	28110	802.7	2871	2157	26.88	414.3	10480	1044	3222	452.65	2.4475	6028	8.4975	0.5225	51.7825	363.275	63.6075	86.13	365.475	5.225	13.5025	8698.25	29.9475	1844.7	8.263
Clau_9	Germany	Metalliferous	6.38	51.0909	17	19578.8	27.5454	0.57576	4.30303	82.9091	27327.3	2298.18	48.3636	1.75758	2758.79	159.758	9030.3	12645.5	9491	3.718	7341	25.87	18.1	4333	35050	980.9	3142	2873	33.23	379	8978	4126	5253	554.125	2.3925	7037.25	14.7125	0.55	70.4275	364.375	92.0975	129.058	459.25	6.985	9.515	5436.75	8.3875	3619	15.54
Crog_1	Switzerland	Non_metalliferous	6.36	54.03	18.28	28011.6	3.34	0.36	5.84	140.17	39580.9	5082.48	38.39	0.8	3079.8	0.62	11792.2	10601.9	12150	3.636	8207	0.9298	17.89	37.79	14130	1345	4486	408.2	16.6	699.7	101.3	618.8	157.2	984.9	0.7997	4406	0.2477	0.2998	2.086	82.52	93.65	745.3	85.9	1.129	37.33	14.09	11.44	38.92	6.769
Crog_10	Switzerland	Non_metalliferous	4.98	36.7	16.74	17731.2	5.13	0.2	3.58	87.98	28289.2	5124.24	74.58	0.53	2151.93	0.49	9775.97	11539.7	17470	3.122	2402	0.7538	19.71	99.82	15880	1249	4218	314.6	15.9	628	89.04	521.3	92.85	1636	0.4097	1193	0.1596	0.0969	22.43	43.08	84.79	239.2	33.92	0.7946	23.34	13.25	12.17	16.58	12.99
Crog_11	Switzerland	Non_metalliferous	5.45	88.99	14.05	18237.5	15.56	0.7	7.16	144.79	26556.4	6464.21	39.26	0.7	1983.19	1.14	14642.1	5672.45	14100	2.149	1699	0.6065	16.65	53.21	14430	964.2	4211	248.3	12.9	390.5	65.46	229.6	66.67	1774	0.2003	1024	0.1186	0.1737	16.16	62.36	58.65	234.1	30.11	0.4784	22.69	12.13	12.23	8.03	10.69
Crog_12	Switzerland	Non_metalliferous	5.49	111.52	11.68	26294.5	2.44	0.56	6.16	196.72	16826.7	7414.97	35.69	0.72	1492.6	0.96	12849.1	3812.73	20190	3.096	2761	0.8189	22.01	132.5	16910	1355	4491	355	17.59	628.3	97.11	420.9	93.58	1724	0.2449	1263	0.1605	0.1305	30.63	40.04	44.5	254.8	21.98	0.4633	18.75	12.11	9.396	7.318	18.34
Crog_13	Switzerland	Non_metalliferous	4.58	248.6	20.38	17501.2	1.08	0.69	7.59	358.4	35017.2	5820.68	55.32	0.98	3286.13	1.22	8892.7	11930.4	14310	1.848	1209	0.5902	16.89	46.12	14000	1073	3800	249.4	13.33	516.9	64.38	317.5	63.47	1622	0.1312	542.3	0.095	0.1028	9.477	37.81	44.94	99.04	21	0.6274	31.11	10.7	10.94	9.625	29.38
Crog_14	Switzerland	Non_metalliferous	4.67	184.72	13.73	18480	1.18	0.51	7.03	276.34	35187.4	6050.53	54.06	0.97	3477.05	0.8	12539	10597.9	19540	2.765	2490	0.7071	21.83	51.52	16200	1251	4279	322.2	17.78	670.3	87.57	424.7	86.6	941.5	0.1096	458.1	0.0639	0.0416	4.172	30.07	40.83	88.81	18.43	0.4386	25.48	7.199	9.513	8.455	19.45
Crog_15	Switzerland	Non_metalliferous	5.45	123.39	14.71	19091.3	8.46	0.58	5.94	189.16	18223.1	4988.75	48.36	0.72	1744.04	0.99	7849.75	12334.7	14520	2.328	1502	0.5796	15.86	47	13810	998.1	3255	261.6	12.89	582.1	67.56	439.1	65.18	1792	0.2696	1301	0.1469	0.1588	6.262	41.74	44.28	218.1	23.59	0.6642	23.02	12.38	10.26	7.531	14.03
Crog_16	Switzerland	Non_metalliferous	6.36	57.4	12.19	18218.8	36.98	0.5	9.28	120.62	26994.5	3392.37	42.55	0.7	2055.69	0.7	10998.5	11184.1	16170	2.544	4547	0.7225	24.38	67.89	15080	1148	4054	307	17.71	605.1	79.71	340.4	92.71	1518	0.355	2536	0.1526	0.3655	13.71	66.97	43.87	216.2	26.54	0.6775	27.89	12.57	8.709	10.39	11.65
Crog_2	Switzerland	Non_metalliferous	5.2	45.71	20.44	19881.8	1.18	0.39	7.59	101.63	40610.8	5413.79	74.24	17	3533	0.84	14221.7	8669.95	19320	3.004	3591	0.8006	22.46	28.42	17110	2118	5374	382.4	19.13	670.7	99.89	491.2	110.7	1560	0.2752	1689	0.1321	0.1317	1.219	62.49	53.65	226.1	39.98	2.059	47.84	16.19	9.999	17.4	5.08
Crog_3	Switzerland	Non_metalliferous	5.11	59.24	18.47	34140.1	8.55	0.74	6.48	151.91	38391.7	4571.66	53.66	1.33	3424.1	0.48	17022.3	7229.3	18050	3.696	3388	0.8527	20.42	33.86	15680	1364	4160	342.7	17.51	846.2	90.35	548.8	91.29	1591	0.6207	1847	0.2086	0.1373	1.192	31.38	86.16	183.1	45.64	0.8429	78.93	11.17	12.55	14.71	8.06
Crog_4	Switzerland	Non_metalliferous	5.31	53.69	23.95	29892.4	15.78	0.44	5.18	113.11	37795.9	6349.14	37.86	0.8	3436.83	0.44	13595.1	7182.14	14870	2.651	2507	0.6488	17.59	32.24	14800	1296	4024	306.1	15.97	662	77.74	359.9	70.94	1221	0.3402	1221	0.1184	0.0833	1.606	25.1	76.03	196.7	24.79	0.6715	40.37	11.83	9.867	9.108	8.3
Crog_5	Switzerland	Non_metalliferous	4.5	64.87	15.56	19318.3	1.76	0.38	5.52	128.48	44040.2	5365.96	57.88	0.67	2422	0.63	8469.26	9590.13	18710	3.421	2135	0.7587	23.96	39.22	16720	1638	4724	315.3	18.58	690.7	109.8	672.4	95.78	1634	0.3515	1058	0.1742	0.0894	3.055	49.81	101.3	166.4	39.95	0.993	28.08	20.79	14.57	17.68	60.44
Crog_6	Switzerland	Non_metalliferous	4.32	91.65	13.16	25417.5	14.01	0.42	5.13	190.22	38018	6553.91	72.83	1.22	2493.66	0.63	11400.6	10798.1	14450	2.742	1580	0.7565	19.32	37.18	16630	1152	3984	309.9	17.87	603	118.1	467.7	97.54	1693	0.2073	919	0.1789	0.1662	3.567	136.3	92.75	153.7	56.71	2.24	39.7	34.86	14.22	15.7	31.76
Crog_7	Switzerland	Non_metalliferous	4.99	114.89	15.67	18790.4	9.9	0.39	4.43	182.39	41528.2	5570.38	57.6	0.69	2928.97	0.95	8377.1	9509.26	13550	2.055	1392	0.5224	14.26	23.94	12950	915.6	3195	219.1	12.87	419.8	64.03	296.9	58.49	1663	0.2923	733.2	0.092	0.1137	0.5825	41.89	87.78	136.7	20.25	0.5499	23.35	10.97	11.81	8.59	17.19
Crog_8	Switzerland	Non_metalliferous	5.81	86.82	13.73	26620.4	5.75	0.35	5.15	188.4	31670	6263.63	34.34	0.74	3117.44	1.19	14940.5	15802.8	6394	1.516	2107	0.4885	9.973	24.96	9198	657.9	2534	171.8	8.634	326.9	57.98	183.8	81	561.3	0.3469	1629	0.1717	0.0971	3.024	38.34	41.52	227.9	35.64	0.6483	62.56	27.83	10.13	31	3.189
Crog_9	Switzerland	Non_metalliferous	5.51	57.38	19.33	16298.9	1.79	0.33	4.76	126.59	39382.4	6044.32	56.06	0.9	3952.38	0.38	10490.3	10579.9	13300	2.094	2727	0.5714	17.7	45.68	13100	1036	3645	261.1	14.29	501.7	63.61	326.2	61.14	1650	0.3931	1657	0.1167	0.2406	8.727	83.81	79.76	341.5	41.39	0.8113	27.82	10.89	11.23	10.18	9.193
Deal_1	Romania	Non_metalliferous	5.33	53.28	22.85	23382.4	43.82	0.58	5.76	129.54	23779.6	3583.22	37.8	1.29	3079.88	0.94	6282.91	5145.02	5694	2.188	1698	0.6585	9.004	7.144	13580	684.1	1724	366.6	8.621	512.5	36.09	262.4	47.24	312.1	0.3135	1411	0.1803	0.0863	1.35	143.7	93.19	143.5	61.1	0.7874	123.3	4.827	9.848	10.05	8.409
Deal_10	Romania	Non_metalliferous	5.32	73.54	25.78	21541.3	20.04	0.63	4.05	186.01	24050.5	3094.16	91	1.05	3443.45	0.68	10920.6	4826.93	9642	2.701	2828	0.6824	9.091	9.432	14650	946	1912	514.6	8.259	867.6	42.32	363.9	62.95	950	0.6346	1879	0.1387	0.1234	1.064	88.84	187.9	160.9	74.69	0.5896	127.9	4.382	11.86	8.684	15.4
Deal_11	Romania	Non_metalliferous	5.2	36.44	12.94	20930.8	4.65	0.58	4.7	113.12	27260.6	3109.04	148.98	1.02	4072.25	0.35	13218.1	4214.54	9333	3.349	3458	0.6461	11.5	9.53	12330	1043	1702	564	9.544	1041	38.56	407.2	81.19	962.4	0.665	2342	0.2059	0.1277	1.407	77.04	237.1	184	112.3	0.6313	206.3	3.769	14.03	20.89	21.44
Deal_12	Romania	Non_metalliferous	5.09	58.95	13.37	25545.8	8.3	0.71	5.19	167.09	28291.5	3244	58.73	1.04	4526.2	1.2	17925.8	1138.65	8053	3.327	2265	0.4853	8.548	6.192	11720	1034	1426	396.9	6.817	765.3	48.6	369.3	53.33	855.5	0.5399	2182	0.1347	0.1099	0.6009	79.52	355.9	170.5	129	0.5811	180	9.266	19.47	13.24	25.58
Deal_2	Romania	Non_metalliferous	5.52	50.21	19.19	29627.4	62.23	0.56	5.03	137.96	22286.9	3453.66	35.49	0.84	3290.64	0.7	9077.78	6171.4	5028	2.324	2058	0.6116	9.377	7.119	11390	675	1684	319.3	6.836	598.1	29.05	215.1	49.51	310.2	0.3552	1513	0.1748	0.0965	2.169	124.7	81.06	125.7	62.5	0.6734	164.7	3.837	9.371	7.859	9.875
Deal_3	Romania	Non_metalliferous	5.3	56.39	23.08	35794.7	38.34	1	8.07	151.24	29133.4	3752	34.78	1.2	3523.16	1.52	11405.8	4285.14	7418	2.827	2234	0.6565	9.282	10.47	15100	782.1	1909	440.6	9.292	772.9	46.8	416.9	49.6	379.8	0.51	1625	0.1337	0.0904	2.134	191.1	62.88	167.9	70.26	1.003	77.06	6.789	10.25	5.059	8.377
Deal_4	Romania	Non_metalliferous	5.4	47.54	18.4	35191.1	32.91	0.66	6.06	131.33	26599.3	3605.35	22.43	0.93	3729.8	0.82	15944.3	5573.14	6980	2.71	2481	0.6254	8.312	8.242	12860	807.3	1785	486.3	7.111	792.4	51.22	412.1	56.9	450.4	0.5384	1920	0.211	0.0938	2.21	137.5	74.07	184.3	83.59	0.9293	94.59	8.755	12.23	10.43	13.55
Deal_5	Romania	Non_metalliferous	5.52	68.68	19.32	39610.8	29.28	0.76	6.69	191.17	22942.6	3872.8	50.31	1.28	3677.74	1.04	13426.7	5021.36	9516	4.163	3284	0.9349	11.13	11.01	17270	1282	2199	690.3	11.3	885.1	60.72	518.5	75.76	493.3	0.779	2656	0.3302	0.106	2.108	86.22	126.6	248.7	129.5	1.042	111.1	6.883	12.64	20.47	18.21
Deal_6	Romania	Non_metalliferous	5.41	44.32	17.6	34530.1	27.32	0.6	7.16	127.27	33098.4	3502.19	31.26	1.2	3908.2	0.77	15497.3	4540.44	5398	1.553	1524	0.5774	7.16	5.845	13830	469.8	1924	230.7	8.023	555.4	39.27	276.6	43.03	280.1	0.3732	1360	0.1691	0.0737	1.809	224.4	62.57	142.9	55.65	0.8515	68.87	7.205	9.939	6.956	10.28
Deal_7	Romania	Non_metalliferous	6.09	173.99	15.51	28489	80.33	1.38	8.13	699.54	25645.9	3803.92	60.9	1.27	2254.9	1.33	13587.1	7998.85	9038	3.332	2838	0.7632	10.6	8.994	13940	1116	2570	466.8	8.842	615.1	47.38	379.7	73.92	516.4	0.5682	2393	0.288	0.1245	2.648	154.5	107.4	185.1	109.8	0.7198	104.9	7.587	10.91	17.24	8.251
Deal_8	Romania	Non_metalliferous	5.89	94.21	14.83	42257.6	55.43	0.87	5.61	346.42	18690.3	3265.56	35.38	1.01	3305.72	1.27	17387.8	6132.42	9433	3.139	3159	0.862	11.1	11.06	15390	1185	3214	538.1	9.527	694.2	52.17	444.5	83.35	416.2	0.6489	2317	0.2686	0.1255	2.608	127.9	113.8	173.6	100.7	0.7804	103.1	7.154	10.62	15.95	4.582
Deal_9	Romania	Non_metalliferous	6.28	62.74	15.85	35039.1	73.78	0.45	4.98	190.49	19119	3784.27	34.5	0.91	3224.78	0.49	15055.6	10428.2	13500	4.133	5220	1.235	15.18	19.2	21460	1544	5510	703.5	13.79	778.9	70.12	693.3	139.9	618.4	0.9445	3922	0.4181	0.1739	5.41	182.8	141.6	271	193.2	1.105	107.6	8.902	13.9	37.1	4.733
Degg_1	Austria	Non_metalliferous	4.42	210.79	21.32	20677	95.45	0.9	13.76	373.6	32019.6	4452.8	159.72	1.54	3005.27	1.17	14336.2	17288.5	19440	2.3	2300	0.7615	11.01	1.745	18700	2279	2500	309.8	7.954	624.4	19.66	463.8	73.91	1085	1.256	1772	0.1508	0.1279	2.097	91.65	115.4	245.9	64.87	0.5148	43.22	6.157	15.94	11.84	12.31
Degg_10	Austria	Non_metalliferous	3.75	202.83	22.44	12671.7	31.41	0.55	6.01	254.44	30179.5	4280.29	156.2	1.1	2453.23	1.14	6817.4	7984.12	17440	1.633	617.3	0.5687	12.93	2.184	17490	2140	2084	367	10.27	492.8	23.47	415	66.05	1211	0.9663	328.9	0.07	0.0762	2.469	86.69	83.65	145.4	24.91	0.492	11.86	7.844	11.55	4.406	64.07
Degg_11	Austria	Non_metalliferous	3.73	121.03	22.3	20474.5	15.66	0.54	5.52	132.87	19830.2	5069.44	237.85	0.81	3030.09	0.66	7044.75	8954.48	16390	1.275	806.8	0.5242	10.53	0.9998	16050	1937	1862	285.5	7.385	437	22.12	383.5	61.43	1355	0.9802	473.4	0.0448	0.1045	2.28	130.3	71.03	112.4	40.35	0.496	19.96	8.895	17.72	6.518	69.17
Degg_12	Austria	Non_metalliferous	4.12	72.39	20.72	32270.2	47.07	0.59	6.93	123.89	14393.8	4738.51	234.03	5.11	2672.74	0.15	8383.52	12286	15900	1.252	1073	0.5357	11.65	1.119	15540	1907	1852	375.6	8.176	437.7	23.89	374.2	60.71	1058	0.9997	610.2	0.0745	0.0711	2.31	96.15	76.24	124.5	39.14	0.4349	11.53	8.381	11.15	5.1	29.62
Degg_2	Austria	Non_metalliferous	3.93	89.82	26.4	22317.1	27.05	0.57	11.44	147.2	36285.2	4372.7	67.31	1.43	2921.13	0.98	9203.11	9693.5	21780	2.131	1637	0.6218	12.09	2.432	19080	2207	2527	285.8	8.815	568.3	21.45	557.3	66.2	1259	1.161	1078	0.0688	0.0981	2.21	119.1	83.81	207.6	39.7	0.4784	13.01	7.042	11.74	4.877	28.92
Degg_3	Austria	Non_metalliferous	3.74	104.1	25.81	25042.9	16.89	0.62	6.68	117.89	23773.8	5973.28	552	0.95	3147.9	1.15	6865.46	14079.2	18560	1.752	746.7	0.5586	12.33	1.051	18430	2061	2247	331.1	8.506	503.1	25.08	467.3	69.91	1543	1.086	596.3	0.0759	0.1214	1.969	127.1	87.47	142.8	48.31	0.4975	20.36	9.646	17.43	12.07	73.58
Degg_4	Austria	Non_metalliferous	4.24	205.58	25.56	28471.4	40.36	1.15	17.86	273.77	24421.8	4109.88	125.39	2.7	3249	2.75	6424.46	17270.7	17200	2.191	2064	0.6276	11.14	1.904	17860	1886	2358	416.5	8.282	536.4	24.25	545.9	64.5	1052	1.172	1466	0.0866	0.1234	1.909	80.97	94	192.1	52.06	0.4502	16.89	5.651	12.67	6.266	55.96
Degg_5	Austria	Non_metalliferous	3.83	163.45	22.35	21736.5	6.8	0.63	6.61	200.91	27567.2	6004.75	162.58	1.07	2224.68	0.79	6012.66	9683.54	17210	1.532	824.9	0.5397	11.71	1.617	17180	1831	2205	362.8	8.338	512	20.74	497.5	58.76	1223	1.037	629	0.0572	0.0929	2.184	122.4	86.14	206.4	39.33	1.002	13.98	6.715	9.385	4.306	60.05
Degg_6	Austria	Non_metalliferous	3.96	169.59	22.89	16422.7	20.1	0.67	7.32	192.32	22577.3	4485.05	121.6	1.03	2655.15	0.98	10340.2	12453.6	18410	1.447	906	0.4955	10.73	1.363	18260	2032	2394	357.5	7.671	445.7	19.8	361.2	63.02	1252	1.06	767.7	0.0514	0.1094	2.299	93.22	70	192.7	43.21	0.4407	12.4	6.357	11.87	5.673	37.09
Degg_7	Austria	Non_metalliferous	3.83	118.1	25	22971.9	12.89	0.77	7.35	143.69	30090.7	4266.79	118.6	1.18	3424.23	1	8262.25	7164.25	14810	1.381	759.4	0.4918	19.93	2.397	15150	1801	1841	324	13.2	571.4	26.92	344.1	58.32	1041	0.9661	377.5	0.0592	0.0794	2.58	102.1	91.88	135.1	37.3	0.401	26.86	10.17	11.55	4.298	41.9
Degg_8	Austria	Non_metalliferous	3.71	144.51	24.74	20690.6	7.57	0.57	6.1	162.44	22918.6	4152.79	100.71	0.71	2433.77	0.95	6873.23	15454.1	15930	1.463	650.8	0.5399	9.936	3.463	16260	1992	1881	373.9	7.007	558	31.91	379.3	70.04	1177	0.9713	385.3	0.0787	0.1015	3.067	140.1	81.14	119.8	45.71	0.4696	29.24	11.53	13.47	4.779	78.3
Degg_9	Austria	Non_metalliferous	4.14	94.63	16.3	19956.5	24.03	0.63	4.79	131.87	19913	5797.87	74.08	0.87	2853.97	0.58	10396.5	9163.44	20860	1.992	1394	0.6734	12.66	4.461	19730	2532	2422	490.5	10.22	627.1	29.21	461.6	81.65	1011	1.104	914	0.1062	0.0873	2.517	52.26	80.36	147.6	36.73	0.4687	15.28	6.878	10.02	4.586	19.9
Ecke_1	Germany	Non_metalliferous	4.06	25.09	18.76	10061.8	5.53	0.22	4.84	74.29	37236.4	4563.64	143.75	2.58	2811.64	1.09	5287.27	12556.4	16780	3.373	2376	2.762	37.42	100.5	20950	708.6	3270	3322	24.72	794	482.7	660.8	213.4	3194	0.469	540.3	1.241	0.3952	29.05	326.6	124.2	105.3	309.8	1.954	44.38	155.2	24.95	64.41	112.1
Ecke_10	Germany	Metalliferous	5.4	52.1	22.94	16690.8	29.52	0.41	8.18	54.48	21553.6	5541.17	94.82	2.74	2544.8	0.47	6970.48	9466.6	20810	5.499	5621	7.241	36.42	649.9	21340	982	3566	5162	31.32	851.9	716.8	922	3406	2996	1.087	3726	4.53	0.2401	244.4	39.12	88.08	414.9	409.9	4.49	29.81	106.1	13.75	2626	11.9
Ecke_11	Germany	Metalliferous	5.45	58.9	21.24	20993.1	16.5	0.36	11.88	50.38	22253.5	10747.6	115.6	1.81	1729.51	0.98	4463.71	11115.9	20800	6.475	7481	7.407	39.54	549.9	20360	954.9	3845	5067	35.52	932.3	749	1124	4646	3001	1.458	4220	4.227	0.2417	138.4	29.38	155.3	440.3	461.2	5.147	40.18	76.29	15.48	3369	21.49
Ecke_12	Germany	Non_metalliferous	4.5	139.61	26.27	11220.3	70.42	0.47	5.48	110.65	25093.1	5346.43	132.99	1.5	784.38	1.5	3927.61	14053.8	17480	4.361	3114	3.549	30.31	171.1	17760	846.1	2928	2647	23.35	847.8	546.6	863.3	986.8	4238	0.6273	1362	2.48	0.2723	66.1	91.09	91.52	153.1	375.3	3.852	36.9	146.1	24.27	920	77.43
Ecke_2	Germany	Non_metalliferous	3.89	85.5	34.07	12106.6	9.21	0.43	4.52	104.39	21799.6	5390.19	299.7	1.32	1512.15	1.71	4554.37	19808.1	14930	3.414	1909	1.879	43.96	95.46	21810	879.9	3424	3481	23.63	587.3	406.7	450.3	187	1980	0.2353	527.6	0.7764	0.4739	29.72	574.8	79.82	91.37	175	1.172	47.38	159.4	21.52	53.69	127.9
Ecke_3	Germany	Non_metalliferous	4.25	63.96	23.82	20603.9	5.7	0.63	19.61	131.79	22507.2	6971.01	91.93	2.42	2675.85	1.45	10971	22903.4	14610	3.064	2642	4.619	33.59	120.5	17760	737.6	2920	2993	24.49	613.8	325.1	581.9	348.8	3124	0.4584	1371	3.777	0.4674	47.86	349.5	112.5	124.8	418.5	3.744	47.18	97.97	33.85	221.3	42.17
Ecke_4	Germany	Non_metalliferous	3.96	103.85	30.01	12628.4	11	0.55	5.56	93.34	28050.1	5599.02	297.31	1.53	1457.21	1.1	3675.43	13484.1	17420	3.978	2070	2.706	43.83	86.41	21250	919.1	3278	3358	25.48	705.7	437.7	686.1	220.7	3030	0.412	633.6	1.345	0.4333	26.14	386.4	115.2	112.5	288.2	1.969	43.68	154.1	27.64	85.74	127.9
Ecke_5	Germany	Metalliferous	5.48	23.11	23.52	19992.5	27.93	0.38	6.06	70.68	27546.1	6654.12	124.88	1.35	1538.95	0.98	5220.17	13349.6	25260	8.761	8567	9.437	35.79	657.7	17740	1226	3604	3692	40.48	1233	624	1716	6454	2451	1.94	5645	5.223	0.2	125.3	20.12	204.3	617.8	495.2	6.901	20.84	33.45	20.49	5175	78.44
Ecke_6	Germany	Metalliferous	5.19	51.61	17.8	18823.8	46.96	0.4	5.99	98.17	30268.3	7669.95	82.33	0.89	1640.88	0.94	7763.86	17231.7	15660	3.167	3756	3.886	35.16	234.9	20560	646.9	3407	2400	25.51	607.4	344.8	452.6	1721	2615	0.8333	2766	3.411	0.2499	141.3	64.69	110.2	303.7	326.5	3.775	45.35	96.31	13.57	1724	9.451
Ecke_7	Germany	Metalliferous	5.09	21.54	21.24	16505.5	18.99	0.35	14.41	62.46	34481.6	5927.22	72.28	2.54	1542.87	0.9	7133.6	12617.1	15660	4.727	4599	3.494	37.88	463.3	27160	1010	3374	1777	26.22	712.6	672.4	713.4	2661	2382	1.051	3481	2.985	0.2755	252.1	109.3	155.1	395.7	296.4	5.596	32.14	201.4	19.1	2569	17.82
Ecke_8	Germany	Non_metalliferous	4.09	51.11	27.37	20526.9	142.11	0.44	5.37	110.81	30174.5	6370.17	124.02	1.4	1875.47	1.33	6004.11	18669.2	10250	2.243	2233	1.998	27.96	59.96	18820	570.1	2686	1027	18.82	374.1	220.8	278.1	762.7	993.3	0.2204	955.7	1.246	0.1499	22.08	140.7	66.86	119.5	123.8	2.049	35.05	68.15	12.12	515.5	21.61
Ecke_9	Germany	Non_metalliferous	4.35	83.83	15.84	12376.2	100.66	0.5	3.25	68.92	18124.3	4775.03	126.02	0.83	576.46	0.72	3040.7	12370.7	14910	4.116	3950	2.921	31.48	115.6	20560	859.9	3122	1911	22.25	834.8	549.2	828.5	625.4	3081	0.6439	2106	2.675	0.2557	36.64	163.3	144.4	243.2	438	3.851	43.48	145.4	27.41	649.8	46.48
Evin_1	France	Metalliferous	6.74	190.493	25.0673	21977.6	437.489	0.67265	12.9596	265.74	26861	3905.83	18.5202	2.06278	3697.31	476.682	8807.17	10345.3	7688	27.34	33220	90.26	32.14	419.1	28060	2145	3814	388.5	34.54	567.6	13920	3928	9314	112.2	0.6057	17580	60.32	0.4347	32.49	91.45	255.9	436.2	65.65	3.98	0.4585	3072	93.92	4380	1.109
Evin_10	France	Metalliferous	6.45	104.894	16.5957	8757.45	106.426	0.46809	4.68085	118.596	13323.4	2134.89	13.9574	2.25532	1737.45	2.6383	4421.28	6617.02	8143	29.82	48550	107.7	33.93	251.3	20770	2420	4564	314.4	27.44	804.9	9511	2067	6867	11.76	0.9302	19770	74.22	0.1481	6.063	6.931	272.6	431.6	44.53	2.237	4.559	124.5	84.68	2330	0.1734
Evin_11	France	Metalliferous	6.45	168.469	30.625	26812.5	286.906	0.75	11.6875	257.625	34218.8	4881.25	23.5625	1.6875	3365.62	545.938	6634.38	10621.9	8412	30.07	53090	111	34.44	221.6	20290	2487	5428	324.9	28.39	634.8	7365	1583	8448	8.816	0.5288	20800	71.19	0.1477	6.87	3.339	238.4	405	37.06	1.452	1.44	99.36	44.7	1667	0.1017
Evin_12	France	Metalliferous	6.3	279.837	27.0204	16783.7	218.531	0.89796	10.449	433.469	24893.9	2444.9	15.4694	1.95918	2275.51	379.061	4342.86	9212.24	13320	31.44	12300	161.9	40.7	255.5	23360	3406	3503	375.7	38.21	679.8	8068	1902	10780	1020	2.147	8561	150.4	0.9669	90.38	512.4	333.8	636.3	160.8	7.722	86.5	4330	132.7	9294	2.061
Evin_3	France	Metalliferous	7.06	246.462	25.2821	22328.2	260.051	0.82051	10.718	367.385	19266.7	4918.46	20.7179	1.38462	2949.23	466.667	5830.77	10323.1	7634	30.8	27220	69.13	29.4	525.5	34860	1687	3031	715.5	43.55	652.4	14660	3202	11770	455.2	2.445	14310	55.23	0.8749	107.2	183	190.5	474.3	130.3	5.894	1.524	8295	107.7	6810	1.012
Evin_4	France	Metalliferous	6.42	198.561	21.4388	25575.5	487.05	0.64029	41.295	307.554	35536	3252.88	16.9065	1.02878	2632.73	626.619	7636.69	11503.6	7738	27.07	23400	196.4	44.28	1764	59240	1622	3456	762	52.66	946	46230	15710	29700	456.7	1.487	9713	97.5	0.9232	316.9	481.1	103.7	379.9	103.6	7.423	1.076	8916	302.5	14030	1.005
Evin_5	France	Metalliferous	6.58	312.441	30.1338	26682.3	300.936	1.07023	25.9866	439.465	29839.5	4207.36	21.6722	2.17391	4013.38	833.779	6956.52	8755.85	11480	29.74	16060	126.6	36.05	520.7	35580	2685	3449	576.7	41.61	915.7	17520	3836	10660	990.7	2.874	10430	84.96	1.614	147.7	1279	258.9	601.9	200.9	6.744	62.25	8665	195.7	7030	7.204
Evin_6	France	Metalliferous	6.91	389.163	33.304	15696	160.749	1.32159	15.859	514.537	27828.2	4859.03	18.8987	1.85022	3464.76	549.78	4920.7	9493.39	4764	31.89	5690	52.58	36.09	188.3	19730	2636	1997	243	20.4	233.2	6085	1410	4641	571.3	1.738	4085	44.95	1.018	85.14	1022	146	449.5	116.5	4.246	77.21	5375	128.9	3926	1.488
Evin_7	France	Metalliferous	6.68	301.238	31.2381	18828.6	234.81	1.47619	13.9048	525.714	31476.2	8880.95	31.2857	1.61905	4223.81	607.619	6266.67	16695.2	8050	27.95	18170	165.9	33.17	516.4	31050	1828	2851	556.9	41.95	540.5	18740	3502	13960	1096	3.998	8887	115.4	1.669	113.7	1297	206.7	541.6	211.3	7.272	3.811	8277	137.2	11390	1.679
Evin_8	France	Metalliferous	6.89	131.654	23.7402	11216.5	209.961	0.66929	10.6693	185.866	18208.7	2690.16	14.3701	2.12598	1845.67	109.016	7401.57	9354.33	7555	25.26	12750	111	27.93	416.5	25110	1721	2661	474.7	35.32	810.1	13370	2416	11500	976.7	1.803	10110	83.16	1.219	150.6	756.9	217.8	493.4	196.4	7.284	16.4	6273	151.1	8866	1.55
Evin_9	France	Metalliferous	6.81	326.544	52.0956	22202.2	450.368	0.77206	12.0221	339.706	36150.7	4400.74	21.1397	2.27941	2877.57	675.735	7415.44	8981.62	7081	26.6	33360	63.04	24.82	177.3	18620	1908	2979	331.4	26.98	653.5	5090	1433	5865	65.65	0.9066	19120	55.27	0.2086	8.973	35.62	314.3	438.7	77.53	3.314	1.551	513.2	84.66	3599	2.332
Falk1	Germany	Metalliferous	7.42	271.024	18.0488	24068.3	143.512	1.56098	8.53659	645.854	18326.8	7702.44	141.707	0.87805	2668.29	28.8293	5941.46	30161	16500	31.98	20180	17.46	30.27	216	74420	3588	4929	13260	38.26	505	3616	507.4	2552	646.5	19.1	6903	12.43	0.4881	109.4	1196	101	158.8	605.7	4.179	14.29	1088	11.38	1631	12.51
Falk10	Germany	Metalliferous	5.98	59.7619	22.0952	20157.1	114.619	0.90476	6.80952	130.333	35419	4443.81	29.7619	1.09524	2595.71	3.14286	7790.48	8190.48	14560	33.34	9705	16.02	26.12	247.7	80730	3040	4426	13950	44.18	628.3	2731	487.4	2362	518.9	18.91	2529	10.18	0.3303	107.9	808.5	68.76	158.6	594.4	5.446	26.4	472.7	8.308	1172	8.303
Falk11	Germany	Metalliferous	5.95	98.9655	19.5074	28123.2	106.404	0.98522	6.05911	130.197	26561.6	5714.29	34.6305	0.93596	1989.16	5.27094	7935.96	10709.4	15210	31.62	10460	15.91	28.29	250.7	74800	3103	4297	12810	46.44	689.5	3039	525.9	2291	588.2	19.02	2824	11.35	0.3965	121.7	863.6	82.67	181.7	628.8	6.971	29.03	567.9	8.486	1277	12.69
Falk12	Germany	Metalliferous	5.8	153.255	47.3333	22764.7	89.3333	0.7451	7.17647	113.451	29451	4458.82	26.4314	2.27451	2748.63	3.64706	6447.06	7415.69	18710	32.94	9288	17.66	33.19	296.5	69770	3872	4549	11750	50.24	802.6	3412	554	2340	533.7	18.77	2528	10.98	0.3172	127.4	748.1	62.21	147.5	411.8	6.793	17.67	541.8	6.273	1067	11.84
Falk2	Germany	Metalliferous	7.4	248.151	16.7227	18655.5	58.4034	0.86835	6.41457	310.084	18969.2	4266.11	49.5518	1.06443	2058.54	8.0112	7442.58	19946.8	18560	30.93	30070	9.986	35.58	124.6	55020	3471	5743	8017	44.05	619.3	1947	520.1	1361	416.3	19.13	22990	4.835	0.3325	18.32	16.24	103.8	247.6	332.7	1.904	0.4908	83.87	18.37	441.4	11.08
Falk3	Germany	Metalliferous	7.19	106.541	14.0226	19033.8	92.5188	0.6391	4.69925	230.489	18616.5	5849.62	57.5188	0.45113	2578.57	8.45865	7868.42	18695.5	13360	27.09	34800	9.114	25.87	105.3	49940	1903	5323	8020	39.71	786.6	1486	404.5	1306	355.4	19.41	22470	4.418	0.3802	17.74	30	178.5	200.1	391.4	1.962	7.144	106.8	18.24	439.1	19.39
Falk4	Germany	Metalliferous	6.46	49.4688	21.0938	13950	105.469	0.53125	5.375	121.938	33125	3515.62	35.75	0.6875	3696.88	3.25	8837.5	14003.1	16160	33.02	14770	12.05	48.81	200.9	73710	3594	6213	18680	42.93	1059	2029	843.2	1892	660.2	19.95	4396	6.151	0.5718	64.72	416.7	239	195.7	869.2	3.179	599.8	411.9	16.77	756	6.353
Falk5	Germany	Metalliferous	7.28	76.5868	16.497	18419.2	66.5868	0.50898	3.41317	240.599	15287.4	8547.9	60.7186	0.38922	2120.66	11.8862	6242.51	35658.7	15610	30.44	15680	13.16	29.71	179.4	62580	2955	4826	9041	39.28	525.8	2514	546.5	1998	600.2	19.18	12730	8.202	0.447	68.78	555.7	128.4	226.7	543	3.402	9.193	588.8	14.5	1041	9.088
Falk6	Germany	Metalliferous	6.82	48.8349	16.9256	16090.6	144.401	1.0356	2.97735	83.2039	9524.27	5087.38	34.2071	0.32362	1991.91	6.66667	3815.53	30265.4	15240	30.59	10010	19.42	26.55	225	74230	2995	4510	12650	36.59	597.2	4121	602.9	2891	670.6	19.26	4089	15.08	0.4988	131.3	1953	134.2	200.1	779	4.928	9.703	1331	9.859	1681	7.682
Falk7	Germany	Metalliferous	6.45	53.1849	22.5685	17188.4	44.5548	1.09589	4.28082	82.9794	16239.7	4589.04	27.8767	0.37671	1817.47	2.5	6575.34	15417.8	14570	31.91	9034	21.1	27.46	280.8	92410	3339	4358	16730	40.6	566.8	3818	692.4	2912	507.3	19.25	2530	11.77	0.4133	99.35	1026	64.37	187.9	622.3	4.384	22.98	764.9	8.578	1326	5.573
Falk8	Germany	Metalliferous	6.4	43.7674	16.4186	14976.7	4.18605	0.65116	5.06977	99.8605	22841.9	3553.95	30.4651	0.69767	2631.63	7.2093	9432.56	4188.37	15010	45.11	11480	19.78	27.35	239.5	80210	3770	3905	14200	37.08	558.1	3411	742.9	2517	504.4	19.47	3052	13.58	0.3894	101.7	971.2	90.19	171.1	669.4	4.725	18.55	771.7	9.656	1356	6.181
Falk9	Germany	Metalliferous	6.01	32.4518	22.1763	21854	3.96694	0.55096	3.44353	80.7989	16991.7	5741.05	58.6501	0.27548	2587.88	1.21212	5154.27	28677.7	6674	33.07	3846	24.56	14.48	136.9	185800	1315	3059	32500	40.07	471.9	3211	603.5	3601	156.4	18.67	1536	8.744	0.1378	48.54	349	146.5	76.53	448.6	2.336	21.69	347.4	8.459	948.8	3.159
Firi_1	Romania	Metalliferous	4.91	55.88	25.48	29089.2	144.18	0.43	27.63	116.98	18800	3424	521.72	1.42	1656	38.65	6060.92	22104.6	28970	9.353	4970	6.232	63.78	1423	76150	1136	3314	994.9	28.61	317.2	3127	1422	4316	986.7	5.822	2384	1.748	1.015	378.2	3064	186.6	433.5	358.2	2.193	5.936	838.4	10.51	747.8	4.974
Firi_10	Romania	Metalliferous	6.18	96.39	27.31	29356.3	71.42	0.78	16.93	368.8	48954.5	3060.68	57.89	1.19	3011.89	21.57	7867.98	14075.4	17880	23.06	34490	7.962	71.71	7590	132200	1924	6920	983	78.19	419.3	22590	15230	19440	1480	8.074	7004	0.7955	1.844	805.6	16970	299.2	790.7	196	8.639	4.2	3162	51.45	2806	3.26
Firi_11	Romania	Metalliferous	5.39	55.99	21.59	30204.8	764.18	0.42	11.03	134.3	21995.8	6549.37	81.57	1	2813.03	12.87	9711.13	12163.9	21680	9.796	5680	11.76	87.32	6383	107800	1641	11040	696.8	71.34	451.1	13510	11090	6656	600.5	5.478	2732	1.38	1.129	152.4	3309	190.3	644.3	218.3	2.343	71.32	497.8	12.3	470.2	1.902
Firi_12	Romania	Metalliferous	5.01	48.73	20.38	29302.6	223.29	0.54	18.37	142.96	36240.5	5789	197.09	2.82	4765.31	13.81	13290.1	10652.7	24090	8.637	7254	5.264	88.1	1347	85130	1615	11410	984.3	57.71	429.9	3130	2245	4286	879.9	5.72	3754	0.8913	0.9354	153.8	3921	297.7	932	265.7	2.747	36.79	619.9	11.05	768.3	2.896
Firi_2	Romania	Metalliferous	5.15	134.05	16.18	26238.8	305.68	0.72	24.92	459.91	37720.2	2790.72	34.41	2.05	1744.34	28.44	10298.5	10913.3	29860	7.348	4779	5.752	50.82	1380	73970	1113	3335	1574	24.83	277.3	2431	1337	3879	804.6	5.554	2344	1.655	0.8142	414.1	2334	161.1	459.6	269.2	2.019	5.462	767.6	11.03	567.6	3.653
Firi_3	Romania	Metalliferous	5.43	112.51	21.12	30519.5	171.81	0.63	34.1	354.93	29182.3	3629.63	73.4	3.22	2762.87	31.55	9028.38	14901.4	19700	10.79	9321	12.32	111.6	3842	148700	1850	3487	945.2	39.91	370.1	5624	3492	10090	779.8	6.124	2686	2.001	1.875	933.1	8198	166.3	477.1	264.7	3.842	19.11	1405	15.75	1396	3.385
Firi_4	Romania	Metalliferous	5.84	47.55	21.05	39246.7	433.38	0.42	8.29	134.6	23517	6638.42	30.74	1.04	3259.89	1.46	8276.84	14373.8	24860	10.18	5848	4.918	38.6	510.5	63460	1025	3741	1035	19.46	405.8	1727	926.6	2489	686.6	6.417	3303	1.898	0.857	66.23	2806	167.1	762.8	452.9	2.622	19.15	346.7	13.56	526.9	2.504
Firi_5	Romania	Non_metalliferous	5.06	45.34	22.59	27995.5	737.44	0.51	10.33	151.38	47182.4	3734.05	141.16	3.56	3833.43	1.64	10875.2	17024.3	23820	8.912	5419	4.626	13.55	99.56	40010	1131	3400	1391	14.59	683.8	720.3	711.6	356.3	541.4	5.703	3748	2.856	0.2114	44.39	169.4	282.8	736	240.9	2.829	47.24	177.4	84.71	174	28.87
Firi_6	Romania	Metalliferous	5.98	74.72	19.71	29579.6	34.52	0.58	15.61	177.25	45407.2	3723.07	49.4	1.16	2473.46	23.38	8392.01	6311.09	18280	25.49	37410	11.15	80	6939	165500	2089	6559	1124	72.5	496.9	19950	16730	24380	1538	8.163	6886	0.8872	1.79	869.6	17340	273.8	748.7	222.1	8.828	4.509	3107	44.03	2864	2.832
Firi_7	Romania	Metalliferous	6.34	64.87	18.92	48936.2	332.87	0.54	10.23	176.05	25029.4	4209.6	35.67	0.77	2982.8	7.15	10339.5	4667.27	22790	14.34	17790	10.18	101.9	3099	118600	1814	9425	916.6	67.64	477.1	7054	4711	9295	2139	7.616	6899	2.235	1.894	706.9	7315	241.2	650.9	378.1	6.424	17.55	1767	20.12	1647	2.708
Firi_8	Romania	Metalliferous	6.2	77.71	18.12	31272.9	113.95	0.5	17.81	272.82	37599.4	3474.77	43.43	1.61	2434.25	17.7	8807.34	6246.18	18700	24.84	26400	11.16	99.83	6424	154900	1908	7629	1027	74.62	409	15200	10880	17390	1517	7.986	6613	1.507	2.16	1153	14400	260.7	736.8	291.1	9.693	8.347	2725	93.66	2617	7.245
Firi_9	Romania	Metalliferous	6.4	137.38	25.75	36046.1	46.6	1.69	22.69	708.32	40583.4	2925.1	79.91	1.73	3163.49	19.73	9755.13	6420.6	13850	18.45	26560	6.376	47.37	4532	105600	1475	5244	799.2	54.89	408.3	13420	10470	16120	1494	8.028	6908	0.9337	1.76	903.9	14870	278.3	761.9	210.4	8.985	11.4	3152	47.55	2774	4.865
Fort_1	Germany	Non_metalliferous	6.92	84.3365	23.7441	24644.5	20.6635	0.54502	4.33649	96.0901	29810.4	4206.16	28.1043	0.54502	2973.93	0.82938	9620.85	12803.3	10360	13.91	214100	1.474	29.73	14.97	23240	859.1	15010	809.3	50.92	513.1	111.1	876.9	132.3	7.221	0.7228	25200	0.1123	0.1571	1.428	13.65	16.61	210.5	57.38	0.4986	2.925	0.0332	13.1	24.35	3.898
Fort_10	Germany	Non_metalliferous	6.96	84.9102	21.7964	28161.7	8.71257	0.5988	4.1018	142.814	31646.7	3610.78	24.0719	0.77844	4290.42	1.07784	13248.5	7577.84	9991	11.9	221600	1.698	25.39	24.58	20740	1359	16970	996	38.04	679.3	140	1159	188.7	4.748	0.9567	24040	0.1804	0.133	1.367	7.478	81.54	277.9	75.08	0.397	10.72	0.0366	24.53	30.83	8.061
Fort_11	Germany	Non_metalliferous	6.81	61.1326	20.9945	35027.6	21.2431	0.55249	5.24862	91.7127	29005.5	3453.04	18.5635	0.71823	3825.97	0.66298	11900.6	10530.4	9727	19.95	132900	2.709	26.18	18.84	23090	902.1	25140	1099	46.76	646.2	269.7	986.6	579.5	5.406	1.073	24030	0.5657	0.1471	1.4	9.073	39.78	316.6	76.34	0.6569	10.42	0.0982	19.01	96.08	3.462
Fort_12	Germany	Non_metalliferous	6.94	81.0547	22.7344	24058.6	5.19531	0.54688	2.92969	109.414	31617.2	3511.33	27.9688	0.70313	3700.39	0.85938	11312.5	13355.5	11690	17.28	145500	2.573	28.92	19.9	25950	1419	23070	1108	53.85	671.8	252.2	1073	552.2	6.387	0.7388	24640	0.4714	0.1594	1.399	11.09	20.14	328.4	81.83	0.7215	6.474	0.1441	15.36	87.75	2.003
Fort_2	Germany	Non_metalliferous	6.82	64.4583	20.7917	24966.7	20.5833	0.58333	4.91667	114.583	34245.8	4916.67	20.6667	0.875	3734.17	1.875	12475	12145.8	8361	10.48	236700	2.104	22.48	10.58	18550	984.8	18480	828.6	39.12	527.8	218.2	836.3	397	6	0.7818	24740	0.5263	0.1454	1.414	11.17	41.65	265.9	64.68	0.6236	10.81	0.1244	17.24	108.2	3.446
Fort_3	Germany	Non_metalliferous	6.78	62.8535	21.0283	31645.2	21.2082	0.48843	4.4473	111.697	31953.7	6462.72	23.599	0.64267	3280.21	1.4653	9966.58	19362.5	8404	17.34	158500	1.449	24.81	14.61	19480	948.2	13640	825.3	41.79	679	141	1079	206.3	5.473	1.286	24100	0.2492	0.1579	1.433	8.906	132.8	388.4	82.5	0.3875	22.39	0.2845	21.1	49.79	5.851
Fort_4	Germany	Non_metalliferous	6.9	56.5065	23.5371	27532.8	16.5939	0.65502	5.63319	178.472	32462.9	2732.31	25.3712	0.82969	4711.79	0.78603	13759.8	5694.32	9210	14.03	173500	2.477	25.18	19.47	20500	1022	25740	1034	42.71	745.9	270.5	910.5	549.4	4.451	1.088	23890	0.5652	0.1508	1.423	6.643	54.79	328.8	67.06	0.4978	11.33	0.3616	19.84	96.25	2.979
Fort_5	Germany	Non_metalliferous	7.05	78.4155	25.4225	20299.3	7.5	0.59859	6.05634	195.282	38309.9	3350.35	29.1197	1.30282	4792.25	0.9507	12725.4	8197.18	11030	12.56	136000	1.919	25.89	17.65	24230	779.8	17340	974.4	48.98	713.5	161.7	809.3	302.6	4.867	1.033	25670	0.3036	0.1843	1.411	7.613	48.43	275.2	67.64	0.4444	6.805	0.2586	22.4	46.15	1.754
Fort_6	Germany	Non_metalliferous	6.97	62.2069	21.9655	26196.6	4.31034	0.58621	3.89655	90.1034	23969	3693.1	36.6207	0.55172	3262.76	0.82759	8334.48	11741.4	10450	12.31	139300	2.037	28.78	20.15	23790	636.7	18540	1044	49.55	621.5	180.7	787.7	376.8	5.882	0.9392	25400	0.289	0.1544	1.386	9.744	47.54	275.8	66.36	0.4757	12.07	0.2978	17.2	51.53	1.945
Fort_7	Germany	Non_metalliferous	7.02	64	24.95	32875	17	0.75	4.45	85.5	21640	3992	26.1	0.5	3200	1.15	7100	9415	16030	14.28	147000	1.653	48.86	26.3	33220	592.2	17050	875.1	69.39	617	114.2	896.5	140.6	6.441	0.9285	24570	0.1102	0.1306	1.417	10.07	22.68	209.6	65.91	0.4389	5.263	0.1602	15.24	14.93	1.487
Fort_8	Germany	Non_metalliferous	6.91	99.84	21.56	28488	11.88	1.16	4.92	150.56	31128	4444	36.32	0.64	4004	1.56	9256	10276	8988	11.88	139200	4.101	25.11	19.8	22780	861.1	28090	1361	45.84	666.1	453.5	1021	1192	5.033	0.8237	24630	0.9991	0.1754	1.44	7.788	26.55	373.2	75.87	0.8911	9.454	0.1873	16.35	215.3	2.649
Fort_9	Germany	Non_metalliferous	6.87	51.2132	23.75	27544.1	8.38235	0.58824	4.11765	107.721	25169.1	2752.21	30.2573	0.58824	3525	0.91912	9573.53	10650.7	7001	12.72	197500	2.415	19.16	16.57	20130	592.5	23910	1152	39.26	590.7	261	1113	502.7	7.483	0.8613	23860	0.5555	0.1615	1.39	12.81	42.94	329.1	71.74	0.5806	12.93	0.0299	18.79	95.44	2.38
Frei_1	Germany	Metalliferous	6.53	109.68	28.13	17162.4	21.35	0.83	3.41	297.51	18084.8	2364.35	23.68	0.71	1825.09	3.78	6676.36	11125.9	9365	13.6	4905	13.29	22.74	99.29	23210	1640	2958	975.2	14.94	743.5	841.6	1164	1583	620.2	3.153	5920	10.17	0.8192	23.09	96.74	297.3	357.4	278.5	1.7	69.52	185.3	22.54	682.9	20.95
Frei_2	Germany	Metalliferous	6.6	132.04	20.36	22695.3	93.29	0.78	4.96	379.67	20476.9	4028.87	51.87	0.72	3040.48	4.14	8446.82	18581.7	9560	16.56	7120	12.95	38.67	129.3	34440	1603	3644	996.9	26.83	839.8	794.1	1573	1708	545.3	3.198	6110	7.507	0.6507	12.6	84.78	192.2	315.5	266.5	1.451	82.02	136.9	24.28	564.1	30.22
Frei_3	Germany	Metalliferous	6.82	362.77	17.45	31914.1	17.21	1.58	5.56	1191.41	14679.8	2354.68	48.73	0.95	1572.84	17.8	7213.23	5302.6	7417	11.9	3855	12.04	18.14	90.29	26230	1113	2782	990.8	14.52	747	927	1146	1520	563.7	1.603	4136	8.846	0.5219	28.01	181.1	80.45	208.5	197.3	1.272	101.8	245.9	14.86	594.7	7.327
Frei_4	Germany	Metalliferous	6.79	187.57	21.95	23323.5	81.25	0.85	6.25	522.06	23514.7	3008.82	27.5	0.63	2939.34	6.91	9106.62	10029.4	10360	13.12	4341	14.96	21.66	118.9	30900	1641	3547	1022	17.05	1072	1293	1180	1759	615.3	1.639	4076	8.91	0.5433	33.39	189.7	124.4	246.6	201.3	1.587	184.1	233.3	15.35	631.7	6.126
Frei_5	Germany	Metalliferous	6.95	172.02	17.6	19430.6	31.99	0.72	2.42	432.37	21352.7	1622.84	28.16	0.55	1976.88	6.76	7284.33	9082.13	6888	11.94	4809	8.849	18.15	81.78	23330	1055	3071	1127	15.32	538	628.7	1279	1004	503.095	1.087	5540	6.3181	0.647	21.267	184.7	114.74	308.3	212.31	1.165	92.553	237.7	24.66	573.23	13.36
Frei_6	Germany	Metalliferous	6.95	131.43	24.73	26606.4	45.82	0.67	2.71	304.69	17259	1957.5	26.91	0.5	1908.63	4.18	6034.14	10361.5	6908	12.17	4929	13.96	17.87	98.18	21160	1181	3035	787.9	15.13	595.2	824.7	1259	1955	687.1	2.199	6031	7.368	0.7008	21.87	167.1	127.8	344.9	232.2	1.597	105.1	196.8	22.37	585.3	11.89
Frei_7	Germany	Metalliferous	5.25	271.24	27.8	21430.6	130.09	1.62	12.45	899.38	29365.8	5317.12	83.93	3.81	1776.82	23.94	14144	16008.6	7944	10.11	1570	7.849	17.31	119.9	31440	1434	2900	839.2	12.34	706.4	1212	2545	890.7	296.3	0.7157	840	5.044	0.1831	48.67	370.3	66.14	88.44	63.65	0.5041	77.05	383.1	16.19	272.6	11.38
Frei_8	Germany	Metalliferous	6.03	379.34	37.33	35633.5	53.49	1.96	7.74	1310.8	20926.9	3543.37	73.43	1.36	1881.8	31.21	9778.91	8188.78	9407	13.18	3225	18.64	20.89	152.5	29360	1754	3217	1054	16.55	855.8	1562	1853	1854	367.7	1.629	3032	12.03	0.3223	41.33	235.5	171.1	196.2	151.8	1.211	113.7	311.5	19.88	764	18.46
Fris 1	Italy	Non_metalliferous	5.52	188.23	25.15	34820.6	10.96	0.97	6.47	328.81	37504	3465.89	37.47	3.1	3229.87	0.42	15153.6	7549.3	17920	6.876	4619	1.397	50.77	46.93	27550	2265	3541	1392	66.44	429.2	132.4	434.9	93.21	506.8	0.8378	4399	0.2757	0.1464	10.82	33.5	136.6	643.1	111	5.769	5.032	8.024	8.902	12.22	2.216
Fris 10	Italy	Non_metalliferous	5.82	58.91	24.28	42027.4	41.23	0.61	5.19	133.77	33690.5	3603.54	34.56	1.88	2205.27	0.36	9927.85	4642.86	21100	7.282	5449	1.799	50.47	26.91	33750	1727	4306	1287	52.41	791.3	137.7	481.3	91.35	685	0.8992	4353	0.2916	0.1692	5.883	32.53	92.96	469.8	104.1	2.861	6.166	5.58	7.041	5.322	5.694
Fris 12	Italy	Non_metalliferous	5.38	293.95	27.77	40980.7	50.29	1.54	6.34	444.52	34838.9	5017.9	57.41	2.25	2824.98	0.75	16725.1	18135.3	15310	4.642	3740	1.18	38.55	31.71	24470	1461	3126	933.9	48.36	462.7	103.1	369.1	74.69	555.7	0.5351	3325	0.2234	0.1613	6.229	51.51	95.94	361.9	101.8	3.275	5.006	5.312	7.678	8.118	4.356
Fris 2	Italy	Non_metalliferous	5.35	58.87	25.7	26247.2	89.55	0.84	5.6	146.87	45397.9	3498.89	54.25	3.78	2734.1	0.36	16482.9	11716.3	18270	6.738	3676	1.258	46.84	38.9	26340	2176	3295	1383	59.19	366.2	113.4	344.7	80.48	463.7	0.6628	3302	0.2127	0.1438	9.817	35.55	142.3	496.8	104.3	4.325	4.044	5.4	7.967	7.624	8.467
Fris 3	Italy	Non_metalliferous	6.8	123.69	22.23	41203.5	65.9	1.25	4.64	196.2	27150	3589.64	33.72	1.46	1754.28	0.42	7237.78	5470.12	19510	8.637	11710	1.442	55.27	55.65	33520	3128	5147	1085	100.4	263.1	117.5	179.2	85.73	441.3	0.487	10830	0.1342	0.2005	8.473	52.3	143.6	614.3	120.7	4.008	20.96	2.355	5.683	5.192	14.18
Fris 5	Italy	Non_metalliferous	5.66	62.89	19.59	23940.8	20.49	0.7	5.29	113.8	52943.1	3757.9	30.63	2.13	2623.21	0.4	9793.81	3372.13	16240	5.176	2561	0.9744	38.9	36.1	21870	1593	2571	1489	36.88	400.5	104.9	308.8	69.16	582.3	0.3958	2565	0.1868	0.1718	12.15	62.43	98.55	375.1	125.1	3.469	1.663	6.453	6.704	4.577	4.29
Fris 6	Italy	Non_metalliferous	5.77	87.37	18.82	21877.1	15.92	0.68	5.9	139.91	49346.9	3615.38	41.12	1.4	2175.62	0.29	8751.81	1496.37	15610	4.837	3471	1.027	44.04	35.7	22610	1500	2660	1401	41.79	422.8	103.8	361.2	68.5	548.6	0.7596	3332	0.1819	0.1874	11.75	60.29	117.8	493.4	148.3	3.226	2.233	5.574	7.188	5.253	7.954
Fris 7	Italy	Non_metalliferous	4.96	248.66	21.61	30052.7	9.27	1.41	6.85	358.37	35072.5	4338.6	44.58	1.45	1911.73	0.48	12248.6	10048.3	13610	2.853	2428	1.058	37.95	34.8	22490	1028	2196	1522	37.09	421.2	112.8	341.6	72.68	610.6	0.4258	2241	0.2054	0.1743	11.96	65.14	88.24	359.6	149.4	3.68	2.854	8.382	7.269	6.463	8.258
Fris 8	Italy	Non_metalliferous	6.67	304.82	20.29	44472.2	27.43	1.41	5.69	418.47	32206.5	3083.71	91.49	1.82	2862.15	0.68	11132.9	3403.09	13690	3.716	27400	1.05	36.94	40.07	23610	1406	4026	1313	54.17	423.3	93.78	570.2	52.84	373.1	0.5245	30410	0.0649	0.282	8.017	11.7	111.5	953.6	157	3.673	15.45	0.5215	11.9	3.499	2.931
Fris 9	Italy	Non_metalliferous	5.58	239.36	26.41	29542.5	22.05	1.17	5.74	441.52	37578.8	4295.64	63.23	1.38	2379.8	0.52	8321.1	12434.2	16140	5.42	4278	1.281	38.86	27.27	26350	1393	3417	943.6	41.4	661.3	111.7	418	81.4	602.6	0.7733	3754	0.2033	0.1343	8.595	29.97	99.07	414.2	71.01	2.667	5.33	5.915	6.832	7.415	9.67
Fund_1	Romania	Non_metalliferous	7.02	282.6	10.24	22665.3	5.35	1.22	5.94	525.98	13204.7	6212.6	53.7	2.6	1109.06	1.93	6988.19	5523.62	7230	2.578	33780	0.5321	6.09	87.1	12030	1088	23590	317.5	9.423	336.1	34.02	466.4	92.71	6.063	1.424	11260	0.1014	0.0676	1.355	5.29	153.8	5142	82.21	0.3417	4.332	0.0385	26.94	12.01	11.42
Fund_10	Romania	Non_metalliferous	7	192.51	12.29	33960.2	9.52	0.78	3.75	271.13	18189.6	6141.24	42.61	0.98	2087.01	0.66	9863.44	4923.92	7535	2.134	29120	0.5405	6.801	98.72	13540	1068	21030	367.9	10.07	402.3	43.18	592.7	92.75	16.37	1.532	11280	0.1473	0.0716	1.196	8.503	95.04	4900	113.3	0.5802	6.454	0.0949	24.37	17.05	10.32
Fund_11	Romania	Non_metalliferous	6.88	274.81	9.1	31173.4	12.6	0.77	4.02	380.75	11882.2	5416.67	40.61	1.25	1244.73	0.86	8285.44	8295.02	7511	3.183	31680	0.616	6.401	133.7	14850	1190	21350	379.6	10.67	429.9	43.56	668.4	105.2	7.703	1.809	11190	0.0888	0.0472	1.355	5.536	162.9	4857	92.57	0.3613	4.635	0.0626	21.89	12.84	11.76
Fund_12	Romania	Non_metalliferous	6.74	148.33	10.23	37334	16.92	0.39	3.93	168.73	8143.48	5608.34	38.25	0.68	1225.88	0.82	6660.2	14091.1	7583	2.269	24290	0.6024	6.885	96.4	13710	1062	17270	374.3	10.87	398.6	45.5	538.4	109	11.36	1.471	10830	0.1243	0.0737	1.289	7.163	110.7	4878	104.7	0.4621	4.224	0.0851	25.91	18.47	9.504
Fund_2	Romania	Non_metalliferous	6.92	199.91	9.76	31983.3	21.24	0.66	4.44	238.04	8786.28	4494.28	42.79	1.36	1133.69	1.54	5255.06	10664	7325	2.906	40340	0.6166	7.465	107.4	13820	1221	27150	376.6	11.46	382.9	42.14	563.3	111.7	5.514	1.417	11700	0.0896	0.0474	1.434	4.896	100.3	5007	80.82	0.3184	2.33	0.073	29.5	11.37	13.32
Fund_3	Romania	Non_metalliferous	7.02	175.81	10.43	38936.6	21.14	0.75	5.55	238.99	14086.7	6801.5	46.29	1.04	2146.37	0.79	9361.97	10333.6	9601	3.978	20770	0.7477	5.961	125.2	16000	1399	15940	415.5	10.38	468.9	49.74	806.8	119.5	22.43	2.219	11590	0.2529	0.093	1.047	9.023	219	5005	143.4	0.5904	9.137	0.3133	30.12	25.71	6.423
Fund_4	Romania	Non_metalliferous	6.97	310.88	6.86	34084.1	19.48	1.7	12.84	532.97	14662.5	5522.56	36.06	1.85	2734.67	1.12	10964.1	3014.65	10530	2.275	31500	0.8968	10.13	202.4	23510	1493	21570	452.7	17	459.9	56.8	449.2	149.7	7.265	0.8949	10980	0.183	0.0461	0.6766	4.555	87.53	4905	102.6	0.9481	0.1063	0.0574	15.64	21.42	13.02
Fund_5	Romania	Non_metalliferous	6.83	374.9	7.56	22228.3	34.63	1.53	12.3	624.01	21590.9	5617.59	38.34	2.08	2528.16	1.93	13127.5	3724.31	10290	2.025	28580	0.88	10.2	104.4	23210	1115	20400	437.3	16.98	384.8	52.75	420.1	137.8	11.96	0.9007	9894	0.1783	0.0561	0.9834	7.245	90.65	4640	99.36	0.9473	1.355	0.1714	17.26	22.13	7.187
Fund_6	Romania	Non_metalliferous	6.88	245.72	11.65	22485.7	9.13	0.69	8.52	386.84	29971.5	6185.82	47.15	1.67	2870.01	1.18	15558.3	5863.9	6351	2.632	24990	0.5589	4.82	150.7	12380	850	16290	385.2	9.202	417.6	42.09	638.1	122.3	17.87	1.834	10350	0.1463	0.0803	0.6294	9.11	135.5	4569	127.3	0.5582	10.1	0.2515	23.34	26.23	10.45
Fund_7	Romania	Non_metalliferous	6.37	300.34	15.57	34028.7	34.31	0.92	7.13	419.48	13775.9	5383.33	51.21	1.44	1462.07	1.38	8551.72	12442.5	5608	1.762	43840	0.6258	9.58	154.2	14210	853.8	28820	385.6	13.02	410.4	43.41	557.8	114.8	5.403	1.037	10850	0.0812	0.0529	1.429	4.863	83.07	4687	73.72	0.3447	1.075	0.1487	21.09	9.328	11.94
Fund_8	Romania	Non_metalliferous	6.88	196.71	11.79	28946.3	11.83	0.74	4.47	304.31	21061.5	4097.14	39.4	1.14	1256.95	0.71	11327.9	7955.35	7075	2.754	35970	0.622	9.772	110.6	14380	1047	23960	395.8	12.9	462.7	43.34	847.1	108.1	5.901	1.46	10800	0.0817	0.0524	1.454	5.198	127.5	4672	75.7	0.2375	3.444	0.0352	26.19	9.321	14.4
Fund_9	Romania	Non_metalliferous	7.03	158.14	10.44	33450.4	9.87	0.62	4.46	211.2	14024.7	4793.55	30.23	0.9	1196.01	1.19	7978.17	8467.01	7185	2.915	31850	0.5815	6.86	108.8	13260	1171	21530	383.3	10.94	419.9	41.08	632.4	99.89	6.779	1.64	10700	0.0914	0.0608	1.415	5.58	129.4	4518	80.42	0.2818	6.154	0.055	25.91	10.09	11.6
Fuzi_1	Slovenia	Non_metalliferous	7.12	159.657	14.6638	23322.6	39.3777	0.75107	6.79542	150.894	28072.2	3564.38	46.2446	1.68097	3133.05	1.28755	8683.83	399.142	9988	6.5	173000	1.179	21.68	6.503	10410	1192	23000	390.6	16.44	638.2	44.61	561	63.75	3.104	0.8471	21830	0.0482	0.0797	0.4246	6.019	67.29	527.1	10.39	0.0597	4.79	1.504	18.31	0.5488	11.11
Fuzi_11	Slovenia	Non_metalliferous	7.19	340.821	15.083	32638.4	2.49077	1.38376	5.67343	342.804	28270.3	3412.82	77.8136	1.38376	3051.66	0.55351	3566.42	13722.3	2828	4.073	238000	0.7863	9.843	1.01	6603	555.2	24270	185.8	8.398	412.5	17.98	347.7	284.7	0.6138	0.9553	21120	0.0956	0.0713	0.4148	4.322	50.09	452.8	11.24	0.1412	11.11	0.2426	17.48	74.28	6.261
Fuzi_12	Slovenia	Non_metalliferous	7.09	234.241	16.7756	30399.4	23.711	0.90777	5.84604	229.702	22919.4	4019.61	50.1089	1.08932	3504.36	0.68991	4055.92	4030.5	3820	5.486	181200	1.246	13.43	1.912	13220	657.8	25730	268.5	13.38	613	34.02	575.2	56.84	0.5334	0.9329	22480	0.0494	0.0707	0.4212	4.851	47.78	542.9	10.46	0.0335	9.765	1.567	19.93	1.436	7.072
Fuzi_2	Slovenia	Non_metalliferous	7.24	186.193	14.3413	18862.4	34.2732	0.97229	2.96548	160.525	10899.4	2737.48	63.4905	1.16675	2342.73	1.11813	4105.49	913.952	7360	5.708	161100	0.8964	24.25	8.873	10570	1147	39150	385.4	26.64	510.9	25.42	334.3	40.65	1.643	1.013	20860	0.0955	0.0752	0.4031	8.996	65.4	934.4	26.35	0.1771	5.58	5.121	16.02	0.441	14.25
Fuzi_3	Slovenia	Non_metalliferous	7.21	179.457	13.1444	17288.5	12.8296	0.8658	8.61865	148.091	22975.2	2547.82	51.3971	1.53483	2813.85	2.40063	4529.71	366.785	7233	5.527	158300	0.8296	19.2	7.146	8562	1116	36740	385.2	22.32	454.7	22.86	345.5	38.58	2.868	0.9388	19570	0.0863	0.0695	0.3988	4.068	66.79	1208	24.51	0.1587	4.981	2.195	20.1	0.4795	6.876
Fuzi_4	Slovenia	Non_metalliferous	7.05	129.977	21.2071	20290.1	33.5779	0.56686	4.06802	133.411	19693.2	2997	47.4825	0.86696	3084.03	0.40013	5795.27	1441.48	9085	7.833	127900	1.205	21.07	11.41	10220	1280	42630	512.6	20.42	979.8	35.36	724	76.99	1.979	1.204	19300	0.0919	0.0762	0.394	3.638	61.06	1046	23.57	0.0515	24.33	1.936	18.17	1.166	6.437
Fuzi_5	Slovenia	Non_metalliferous	7.06	141.476	15.7143	25171.4	20.6667	1.14286	5.33333	107.476	16038.1	3986.67	41.2381	1.38095	3255.71	1.28571	3689.05	1594.29	11070	7.167	169400	1.296	22.28	10.9	11720	1270	16450	413.1	17.01	937.6	40.59	633.2	96.05	3.332	0.9802	22350	0.0312	0.0747	0.3929	5.482	79.82	424.3	10.62	0.1209	17.82	2.629	28.27	0.6781	10.1
Fuzi_6	Slovenia	Non_metalliferous	7.09	179.76	21.7936	28487	22.1443	0.6513	6.51303	142.134	23812.6	4272.55	49.5491	1.35271	3758.52	1.95391	6147.29	706.413	9009	8.021	156700	1.598	19.83	10.96	18820	1288	21230	504.5	17.37	1201	49.77	835.5	82.85	3.079	1.266	20220	0.0398	0.0795	0.4031	6.233	74.82	570.9	14.81	0.0604	32.42	2.97	23.57	0.6703	10.69
Fuzi_7	Slovenia	Non_metalliferous	7.16	177.988	11.532	25723.9	12.7946	0.79966	5.42929	129.63	14368.7	4121.63	68.3502	1.51515	4587.54	0.96801	4537.04	1489.9	6924	6.747	190900	1.681	15.82	6.848	14870	1079	19420	353.8	16.38	896.9	69	701.4	66.3	0.7802	0.8023	22190	0.0507	0.0693	0.3977	2.827	43.21	374.2	7.626	0.0363	11.06	1.05	23.29	0.4358	6.06
Fuzi_8	Slovenia	Non_metalliferous	6.99	107.316	19.1959	28018.8	4.49113	0.76059	5.90366	99.5292	21256.8	4878.67	99.2032	1.01413	3402.03	1.23144	4078.23	2241.94	3901	8.822	171700	0.9355	9.013	4.979	7324	1028	25310	287.5	9.263	808.2	32.37	1284	61.21	1.354	1.932	19660	0.0127	0.0709	0.3689	2.334	91.25	737.5	16.42	0.0199	47.99	0.8981	25.45	1.755	3.985
Fuzi_9	Slovenia	Non_metalliferous	7.08	124.519	18.6522	42148	13.9591	0.69194	6.01685	112.485	22039.7	4184.72	52.0156	0.87244	3829.72	0.5716	6910.35	7403.73	4773	5.67	172400	1.211	15.36	4.41	12260	760.5	32660	306.3	15.99	894.8	35.67	644.2	111.6	2	1.114	19510	0.0436	0.0705	0.3946	6.014	63.39	488.8	11.96	0.0538	44.68	0.7241	21.96	3.864	9.111
Gail_1	Austria	Metalliferous	6.92	133.44	15.69	29093.8	31.58	0.53	5.46	249.23	16475.9	4331.21	19.02	0.69	1990.46	113.3	22612.6	14017	14.2	0.2937	13700	11.07	0.2693	8.4	18.1	14.39	1112	46.42	1.219	20.5856	30.53	28.88	2870	14.2	0.2937	13700	11.07	0.2693	0.355	18.1	14.39	1112	46.42	1.219	5.856	29.42	28.88	2870	0.3663
Gail_10	Austria	Metalliferous	6.87	117.41	17.41	21234.3	21.98	0.8	5.52	212.59	24330.2	6723.53	31.41	0.5	1873.56	186.45	12719.5	24365.3	16.69	0.7805	10730	7.407	0.2453	3.8	10.3	35.67	2356	55.3	0.875	40.087	15.67	17.02	1774	16.69	0.7805	10730	7.407	0.2453	0.248	10.3	35.67	2356	55.3	0.875	6.087	14.78	17.02	1774	0.2115
Gail_11	Austria	Non_metalliferous	6.84	83.38	20.45	31847.6	31.86	0.63	4.57	152.45	32011.2	6301.12	36.69	0.33	3122.68	43.68	16836.4	17791.8	14.81	0.999	10970	5.037	0.2519	8.4	7.594	32.67	2365	50.74	0.8395	31.098	8.477	16.66	1052	14.81	0.999	10970	5.037	0.2519	0.329	7.594	32.67	2365	50.74	0.8395	7.098	6.783	16.66	1052	0.6579
Gail_12	Austria	Non_metalliferous	6.95	73.95	16.51	26135.7	73.91	0.35	2.75	129.34	27275.2	6523.26	28.22	0.35	1913.18	23.99	15701.5	13585.3	13.84	0.8653	12180	6.019	0.2076	7.6	7.183	51.67	2147	52.87	0.7143	43.089	9.204	20.46	1177	13.84	0.8653	12180	6.019	0.2076	0.223	7.183	51.67	2147	52.87	0.7143	3.089	7.901	20.46	1177	0.6176
Gail_2	Austria	Metalliferous	6.99	127.03	22.87	37778.2	21.45	0.61	5.22	359.85	19575.1	6580.33	31.49	0.77	2854.31	105.02	13836.5	14439.5	12.29	0.1636	13790	8.898	0.3213	8.2	30.37	13.02	1014	35.44	1.287	12.808	25.02	29.75	2248	12.29	0.1636	13790	8.898	0.3213	0.346	30.37	13.02	1014	35.44	1.287	2.808	22.48	29.75	2248	0.1411
Gail_3	Austria	Metalliferous	6.92	49.64	19.07	36845.9	34.7	0.32	4.01	112.29	21387.1	9763.44	27.31	0.39	2284.59	302.83	12250.9	25552	13.14	0.5063	14020	10.87	0.237	6.6	15.94	23.75	1160	40.93	1.192	31.385	18.69	32.6	2473	13.14	0.5063	14020	10.87	0.237	0.142	15.94	23.75	1160	40.93	1.192	1.385	18.04	32.6	2473	0.0429
Gail_4	Austria	Metalliferous	6.94	95.76	17.8	28393.1	29.98	0.54	5.82	189.25	22558.8	7772.64	21.39	0.58	2694.8	305.09	16581.9	20065.5	15.74	0.6261	12010	11.86	0.2003	7.7	32.7	11.39	1652	43.74	1.186	30.4106	52.52	21.34	2814	15.74	0.6261	12010	11.86	0.2003	0.343	32.7	11.39	1652	43.74	1.186	4.106	50.07	21.34	2814	0.7155
Gail_5	Austria	Metalliferous	6.93	46.12	19.95	32775.8	20.17	0.4	5.47	126.48	29285.1	6429.83	20.65	0.62	3901.59	210.41	22797.9	22683.1	14.76	0.2712	13250	12.07	0.2182	8.4	28.84	24.33	1153	42.47	1.226	51.455	39.28	25.85	3021	14.76	0.2712	13250	12.07	0.2182	0.267	28.84	24.33	1153	42.47	1.226	5.455	35.71	25.85	3021	0.2098
Gail_6	Austria	Metalliferous	6.99	194.46	20.49	34620.7	32.31	0.92	8.39	616.48	28190.2	8879.48	39.35	0.69	2221.02	295.49	16684.6	18005.4	14.75	0.6638	12200	9.365	0.2737	9.9	13.51	34.43	1809	52.8	1.087	40.8993	27.85	17.77	2275	14.75	0.6638	12200	9.365	0.2737	0.359	13.51	34.43	1809	52.8	1.087	8.993	26.03	17.77	2275	0.1651
Gail_7	Austria	Metalliferous	6.91	57.17	19.77	32853.9	46.85	0.68	4.57	132.05	22091.3	11465.8	30.37	0.37	2269.86	610.05	17388.1	34680.4	15.85	0.4117	11900	10.57	0.2381	8.8	24.7	23.16	2008	51.12	1.338	40.9365	27.58	20.06	2552	15.85	0.4117	11900	10.57	0.2381	0.294	24.7	23.16	2008	51.12	1.338	9.365	25.67	20.06	2552	0.7379
Gail_8	Austria	Metalliferous	6.95	111.51	20.88	27389.5	15.55	0.53	4	233.16	23624.2	4386.43	20.69	0.53	1694.36	48.67	13071.6	14798	13.93	0.4681	12530	9.628	0.2185	7.8	21.92	30.07	1792	53.99	1.301	90.88	22.31	28.25	2355	13.93	0.4681	12530	9.628	0.2185	0.322	21.92	30.07	1792	53.99	1.301	10.88	20.96	28.25	2355	0.119
Gail_9	Austria	Metalliferous	6.95	76.64	15.72	28528.7	27.53	0.44	4.2	147.98	24462.4	5355.7	24.09	0.36	2177.04	139.25	12910.3	22542.4	16.57	0.7549	12130	9.553	0.2368	7.2	22.67	28.29	1871	47.15	1.073	30.531	21.44	20.65	1935	16.57	0.7549	12130	9.553	0.2368	0.229	22.67	28.29	1871	47.15	1.073	5.31	20.34	20.65	1935	0.3047
Gast_1	Austria	Non_metalliferous	5.62	34.68	10.8	21186.4	1.06	0.59	3.15	138.85	12973.3	2340.17	42.69	0.95	3457.71	0.44	6195.53	36799.7	10820	6.436	3494	1.122	33.55	46.16	20340	1907	4656	1021	22.84	1485	259.5	1278	10410	613.7	0.7975	1275	0.3885	0.6598	8.049	152.9	138.5	164	156.4	1.76	94.97	46.12	12.27	8330	26.86
Gast_10	Austria	Non_metalliferous	5.43	57.43	16.78	18576.8	5.78	1.26	3.3	165.5	24963.9	3217.09	43.1	0.63	2638.71	0.28	6339.93	33176.2	9960	5.264	3118	0.6586	17.78	14.72	14560	1740	3656	618.5	17.54	826.5	105.7	382.2	248.7	640.4	0.3482	1392	0.1367	0.1342	2.324	69.55	52.95	133.5	69.25	1.223	104.1	20.26	8.521	187.4	24.2
Gast_11	Austria	Non_metalliferous	5.54	101.68	16.04	21216.7	10.1	0.77	3.35	233.79	19828	3553.74	27.94	0.52	2757.09	1.12	5649.18	19075.7	8798	5.152	3146	0.6383	21.5	12.73	13040	1494	3395	608.5	19.3	883.5	100	357.2	276.8	619.6	0.4047	1587	0.202	0.1227	2.558	65.88	69.04	188	95.79	1.489	107.2	18.86	8.837	312.1	11.61
Gast_12	Austria	Non_metalliferous	5.4	39.07	10.19	20757.9	2.84	1.48	2.05	140.09	30272.8	2410.76	37.78	0.83	3049.64	0.61	6513.83	20852.6	9305	5.106	3022	0.6235	23.4	14.81	14700	1585	3394	627.3	20.31	801.4	113.1	278.3	471.9	638.7	0.2482	1345	0.1161	0.1259	2.693	57.38	39.49	130.8	71.71	1.177	106.6	24.51	7.406	409.5	8.446
Gast_2	Austria	Non_metalliferous	5.52	63.63	21.4	20332.6	0.48	0.7	3.72	189.54	19934.3	5890.59	74.97	0.74	2633.7	0.79	3145.73	32157.5	7529	7	2087	1.014	26.27	31.52	17230	1064	3015	780.3	21.69	1253	149.5	1529	9697	414.9	1.158	3204	0.3861	0.2343	1.647	49.61	268.5	261.6	181.8	2.55	84.57	11.96	22.66	6570	13.96
Gast_3	Austria	Non_metalliferous	5.62	77.63	24.98	27413.8	3.4	0.75	3.85	397.39	11388.1	4351.46	66.8	0.71	2416.89	0.75	5512.82	34341.3	4675	7.977	6112	0.6193	18.76	43.16	12770	1412	2562	865.3	14.68	1614	163.9	2000	16960	185.2	1.192	3463	0.323	0.2536	1.852	47.84	426	325.8	210.6	2.823	94.04	8.617	25.18	4680	34.21
Gast_4	Austria	Non_metalliferous	5.77	38.37	21.75	28476	1.54	0.5	3.05	139.33	14317.3	3145.3	28.77	0.58	2310.23	0.54	3449.27	39519.8	6266	8.398	11600	1.041	26.95	53.87	14640	1830	3085	1213	19.03	1994	204.8	2786	8240	247.6	1.334	6447	0.3951	0.1637	1.905	33.83	426.7	484.1	283.7	2.88	74.54	9.838	30.31	6501	17.79
Gast_5	Austria	Non_metalliferous	4.71	32.67	14.65	21834.1	9.86	0.88	4.29	155.3	36096.8	4880.18	61.66	1.01	3999.54	0.09	11695.9	7995.39	7933	4.764	1363	0.6423	18.23	15.82	13810	636.6	2321	598.4	18.65	689.8	122.4	286.7	59.04	721.2	0.2021	781.9	0.158	0.0953	2.497	95.15	57.17	117.1	76.96	1.508	92.68	34.41	9.035	8.834	9.81
Gast_6	Austria	Non_metalliferous	4.73	93.39	13.75	18379.5	9.12	0.48	3.14	186.46	39248.4	3881.13	71.7	1.49	4264.93	0.85	10655.6	5075.69	9199	4.975	2157	0.6944	19.11	13.8	15230	1295	3709	591.9	19.26	682.9	122.3	291.2	56.21	717.2	0.1755	646.4	0.1203	0.086	2.034	71.99	52.1	107.5	72.98	1.48	110.7	28.06	9.831	1.807	10.33
Gast_7	Austria	Non_metalliferous	4.71	47.38	38.89	25429.4	23.94	1.18	45.16	218.46	24017.8	2827.25	122.66	3.8	3121.42	0.54	8045.41	5157.95	8778	3.836	515.8	0.0586	1.522	1.62	1999	303.7	1071	511.2	2.693	82.84	8.368	28.16	6.616	666	0.1382	600.7	0.0812	0.0826	3.381	64.76	34.65	89.39	55.03	1.14	126	25.47	7.875	1.168	9.075
Gast_8	Austria	Non_metalliferous	4.84	43.82	16.24	24741.7	50.18	0.55	3.87	150.92	28547	5511.99	78.46	1.38	3887.45	0.51	11536	7527.68	7554	4.985	514.3	0.7228	14.83	12.32	16160	308.6	1063	485.3	22.38	758.1	89.21	241.5	43.21	629.2	0.144	609	0.0766	0.0887	2.556	62.13	33.02	102.3	53.19	1.085	105.5	26.85	6.547	0.4341	9.087
Gast_9	Austria	Non_metalliferous	4.97	98.59	12.69	21199	0.74	0.78	3.12	239.24	21896.8	4940.61	35.41	0.67	2651.82	0.93	4907.2	35482.6	8974	4.996	2411	0.543	15.44	10.6	13550	1611	3277	420.8	16.12	776.3	112.6	233.5	111.1	601.6	0.1623	721.8	0.0562	0.0979	1.815	76.66	46.41	117.7	34.81	0.644	102.1	35.98	7.853	47.8	10.54
Geln_1	Slovakia	Non_metalliferous	5.05	78.64	15.55	15106.2	31.14	2.28	40.28	125.13	13763.5	22000	89.18	7.33	2674.95	2.04	10448.9	3960.72	6507	10.25	1678	1.7325	9.211	1203	38190	577.6	3543	1489	13.23	877.3	79.06	860.7	147.5	525.3	2.046	1425	0.2448	0.0308	530	135	68.02	812.9	167.8	1.979	20.62	13.9	13.14	53.53	2.112
Geln_10	Slovakia	Non_metalliferous	5.54	230.3	24.66	26627.7	54.47	0.77	48.47	665.59	14681.7	7538.28	77.84	1.09	2501.61	1.81	9786.46	10785.7	7837	10.32	2036	0.93533	16.54	453	38560	751.4	2012	1915	18.73	698.3	75.92	397.1	180.7	353.9	1.823	1662	0.312	0.1697	156.9	36.38	7.624	474.4	73.55	0.726	12.53	4.688	8.056	17.25	5.463
Geln_2	Slovakia	Non_metalliferous	4.14	66.01	18.19	18533.6	36.34	0.63	34.62	133.82	10701.7	14617.6	65.84	1.3	2385.71	1.76	8575.63	5815.13	6944	10.07	693.7	0.91137	7.907	589.6	31950	422.8	1970	822.2	12.14	723.6	49.12	536.7	76.52	787.5	1.89	665.8	0.814	0.0946	317.6	190.5	24.89	459.2	125.3	1.596	13.47	14.1	14.18	24.07	6.864
Geln_3	Slovakia	Non_metalliferous	6.97	50.99	20.01	15747.9	32.88	0.49	22.17	90.13	15850.4	13409.3	33.49	0.87	2937.74	0.99	12209.6	5417.62	1744	11.17	2541	3.05	4.966	6935	89320	262.3	15620	3721	17.15	480.3	83.35	2662	590.7	258.2	2.656	1513	0.8759	0.3761	3478	414.6	45.81	1367	287.8	1.878	21.43	37.52	15.58	178.4	0.8062
Geln_4	Slovakia	Non_metalliferous	6.26	151.97	17.51	28864.3	28.08	0.87	30.64	393.49	8288.64	7085.96	36.79	1.1	1820.19	2.48	7030.76	8178.23	5567	10.35	1829	0.95299	9.963	569.8	37580	437.1	2030	2078	17.66	703	64.49	404.1	97.16	327.1	1.957	1895	0.1733	0.1549	234.2	54.01	27.04	554	81.53	0.8047	18.69	9.971	9.78	33.52	0.0437
Geln_5	Slovakia	Non_metalliferous	6.03	180.18	21.66	23986.6	27.83	0.72	62.33	614.32	18134.2	6944.07	59.37	1.16	2310.96	2.19	8684.56	6331.1	7613	11.81	1852	1.5769	12.19	433.3	40430	792.3	1758	1834	19.43	807.7	58.55	354.7	92.62	343.5	2.061	1774	0.966	0.1698	170.4	45.08	21.93	494.4	78.55	0.9037	16.46	5.295	11.9	25.43	0.1837
Geln_6	Slovakia	Non_metalliferous	5.92	147.63	17.42	26108	55.07	0.61	29.24	453.9	12801.8	6337.24	56.29	0.76	2320.43	1.27	8558.33	10127.4	8436	11.12	2061	1.6595	17.31	470.4	38540	980.5	1871	2266	21.94	868.7	67.65	457.9	113.1	342.6	2.128	2108	0.1848	0.1517	169	54.73	46.39	530.6	90.85	1.301	17.61	5.337	10.89	52.72	0.4195
Geln_7	Slovakia	Non_metalliferous	5.45	168.42	19.46	26965.8	58.67	0.62	38.75	451.88	12725.7	6735.84	70.89	1.01	1863.15	1.4	8407.18	9321.37	7405	9.81	2040	0.96762	11.23	412	39430	752.5	1760	1820	16.16	825.2	57.66	443.3	109.7	282.4	1.98	1593	0.1267	0.1389	138.4	48.19	10.1	480.5	68.97	0.7371	12.55	6.008	12.37	36.36	0.3819
Geln_8	Slovakia	Non_metalliferous	5.46	286.86	20	21539.6	20.24	1.34	64.27	892.09	17079.1	6829.74	62.49	2.35	2523.26	3.31	9822.54	4750.12	7941	11.95	2046	1.164	15.27	1246	45480	870	1837	2345	19.46	777.6	91.78	1132	95.58	308.1	2.238	1678	0.1971	0.1885	164.7	40.37	1.686	529.9	65.35	1.075	10.62	5.015	8.979	21.71	0.4992
Geln_9	Slovakia	Non_metalliferous	5.29	144.67	14.04	26336.3	64.19	0.49	29.28	385.89	8457.21	5882.13	66.22	0.71	2226.35	1.73	5525.53	10270.3	7820	10.79	1822	1.3643	10.94	408.3	35550	728.5	1616	1885	17.52	862.5	65.15	396.9	85.44	362.9	2.181	1689	0.502	0.129	150	46.2	7.769	459.7	69.95	0.9101	12.53	5.111	9.686	18.56	10.15
Gero_1	Germany	Non_metalliferous	5.5	116.92	22.01	29452.6	28.37	1.77	4.05	230.45	25532	5412.49	64.46	9.48	3289.9	0.46	7567.46	10628.4	22710	5.927	8198	1.898	97.38	33.8	42200	1156	12740	1113	86.73	738.3	198.2	501.7	149.2	1043	0.8937	4113	0.4001	0.5466	3.744	142.6	105.5	340.7	145	5.138	39.96	24.9	12.96	19.8	25.17
Gero_10	Germany	Non_metalliferous	4.9	42.52	18.28	13192.8	82	0.43	5.46	150.78	27834.9	6218.99	43.73	1.59	2704.46	0.35	9535.79	15138.2	23300	2.61	6491	1.593	163.8	36.49	44960	401.1	17830	814.8	108.3	593.4	137.1	319	89.94	1057	0.4399	1889	0.1674	0.6182	5.93	192.5	82.29	320	59.11	6.273	53.57	8.011	9.636	3.446	30.51
Gero_11	Germany	Non_metalliferous	4.89	73.33	14.52	8026.79	17.17	0.51	3.1	167.92	19154.8	3315.48	57.11	1.61	1048.51	0.24	7747.02	13854.2	29360	3.328	9334	2.035	202.1	45.54	56050	504.5	23300	1146	146	782.6	159	489.5	118.1	940.5	0.5455	2310	0.1347	0.4558	5.433	210.9	82.7	380.1	82.84	9.056	78.98	5.371	12.55	5.626	37.78
Gero_12	Germany	Non_metalliferous	4.5	324.93	17.23	14134.7	14.98	3.45	3.64	945.03	22903.6	4618.66	259.7	2.67	2332.56	0.58	4014.71	8447.54	31020	2.85	10010	2.191	253.9	45.87	61020	339.5	30860	973.5	171.8	831.5	170.5	362.1	116.2	1118	0.3854	1712	0.1428	0.746	5.808	329.7	82.28	337.1	87.41	6.769	127.8	9.38	14.94	6.942	39.47
Gero_2	Germany	Non_metalliferous	5.43	69.58	22.02	13517.4	47.66	0.47	3.15	135.84	20251	2440.43	100.7	0.74	2764.73	0.17	3751.67	11050.9	25380	5.139	6671	1.817	115.6	37.76	46060	1111	14380	933.3	92.4	664.1	151	367	144.1	871.1	0.6289	2747	0.204	0.4789	5.104	157	76.93	268.4	100.4	3.13	36.39	8.214	9.752	8.01	23.84
Gero_3	Germany	Non_metalliferous	4.5	56.55	16.75	9799.75	6.29	0.38	7.02	98.73	29866.5	6770.5	70.47	9.85	4408.77	0.16	15289.3	5543.55	25810	3.98	5330	1.561	159.3	35.14	44420	712.9	16900	1105	103.2	728.6	154.5	477.1	99.23	1333	0.4375	1105	0.1116	0.5648	6.568	230.3	62.6	217.9	105.1	5.402	48.71	11.13	12.39	3.517	52
Gero_4	Germany	Non_metalliferous	4.26	60.53	22.47	19451.9	31.62	0.51	5.14	129.8	17687.6	7995.89	146.25	3.56	2099.69	0.51	6488.52	13144.9	25540	2.748	5923	1.727	185.4	40.97	49710	440.7	20070	704.6	135.3	676.2	150.1	396.8	89.4	1427	0.2749	940.5	0.1228	0.8998	7.306	419.5	50.73	219.1	48.21	5.892	61.9	11.5	13.23	2.258	62.29
Gero_5	Germany	Non_metalliferous	4.5	140.11	23.78	16573.4	11.48	1.03	4.4	282.72	21629	5306.46	60.59	1.65	2323.74	0.37	4689.43	9465.24	27040	3.484	6453	1.702	171.1	37.99	48720	617	19310	1235	117.5	687.7	151.6	450.5	100.4	1254	0.3452	1168	0.1788	0.6217	6.16	347.3	66.51	302.4	75.47	8.242	36.94	10.3	11.19	4.388	36.98
Gero_6	Germany	Non_metalliferous	4.41	83.26	22.71	13635	20.38	0.74	4.96	189.29	16583.6	7485.38	153.06	2.15	1794.09	0.34	6026.47	7980.92	25480	3.421	2468	1.58	143.2	26.39	45350	678.7	11660	812.5	76.58	629.6	159.4	483.8	95.64	1166	0.3108	1473	0.196	0.6779	5.294	333.5	46.76	222.1	100.5	6.188	59.97	9.671	12.85	3.511	34.02
Gero_8	Germany	Non_metalliferous	3.89	91.33	24.91	13344.5	10.1	0.67	5.38	225.83	15065.2	3942.79	29.41	2.94	2500.21	0.42	10567.9	1779.97	25250	2.344	7994	1.728	197.7	41.11	49870	298.8	24000	734	141.6	669.7	137.2	243.9	90.41	1843	0.2224	444.4	0.1007	0.7582	2.74	383.2	58.82	161.4	23.29	3.595	7.84	14.47	11.87	2.796	148.2
Gero_9	Germany	Non_metalliferous	4.82	80.28	19.02	16537.7	11.52	1	5.38	221.47	19594.8	6177.8	47.63	2.09	2396.43	0.82	9479.89	15240.4	19670	4.903	8619	1.491	126.2	34.8	37010	736	14680	838.3	97.74	755.5	121.2	734.7	73.22	530.5	0.6317	1981	0.1535	0.2524	2.75	213.1	109.3	285.8	79.82	5.556	68.94	6.024	17.41	3.086	74.16
Goli_1	Switzerland	Non_metalliferous	5.98	37.1	20.29	19510.4	1.04	0.28	4.19	116.57	24637.5	3813.09	34.75	0.8	2392.18	0.56	13578.1	8691.15	14810	6.281	13040	1.029	23.96	65.41	16270	1416	5705	362.5	21.36	1055	143.9	1280	164.8	1405	1.978	8220	0.3576	0.1272	2.285	22.03	243	566.1	115.4	2.212	123	14.11	21.1	57.76	29.88
Goli_10	Switzerland	Non_metalliferous	5.27	98.11	18.56	28189.7	3.45	0.29	3.69	141.5	22327.6	3353.04	30.42	0.7	3406.4	0.49	6198.69	5398.19	13420	1.808	6684	0.6794	17.89	24.23	16510	1435	5003	309.9	21.1	801.6	78.89	398	87.92	2207	0.3696	2828	0.1207	0.1165	2.367	117.3	127.7	206	44.83	1.26	199.7	12.92	14	16.29	54.41
Goli_11	Switzerland	Non_metalliferous	5.98	141.96	15.23	33182.8	13.18	0.53	3.78	178.2	20761.5	4491.6	45.59	1.26	2233.19	0.89	13592.4	4307.77	20020	3.709	11190	0.8591	17.18	22.04	20020	1756	5236	282.9	13.3	670.9	118.9	590.5	88.23	2945	0.9862	5922	0.1762	0.1277	0.537	19.36	220.4	376.5	61.46	1.25	57.89	12.93	18.42	17.94	30.39
Goli_12	Switzerland	Non_metalliferous	6.48	131.48	11.44	25913.7	7.92	0.46	4.4	214.54	23512.2	4337.8	39.9	0.67	3528.08	0.8	10867.6	4719.2	12850	2.269	16920	0.7431	24.82	30.05	18090	1139	6183	277.5	32.84	654	78.57	509.8	90.55	1782	0.6102	7568	0.0908	0.3136	1.433	124.6	88.31	505.8	45.5	2.261	153.7	8.477	17.76	24.05	39.75
Goli_2	Switzerland	Non_metalliferous	4.77	80.72	29.92	17292	3.1	0.52	6.61	171.16	33813.9	4584.5	51.01	1.29	3393.8	0.78	15700.3	11907	20990	4.121	7111	1.158	24.39	69.2	20290	1531	5800	323.4	32.44	1082	211.6	1247	98.69	3590	0.8005	3781	0.3448	0.1279	3.828	40.84	262.3	346.8	60.23	2.592	54.79	32.19	17.6	14.84	18.29
Goli_3	Switzerland	Non_metalliferous	5.49	94.29	21.02	25164	0.9	0.62	6.8	211.03	39039.5	3627.67	28.44	2	3697.1	0.76	17094.6	4205.42	10680	7.048	13220	0.9818	17.7	53.4	12800	1828	4339	467.4	19.46	1110	149.2	1890	147.6	739.2	1.91	8741	0.4183	0.0892	0.8304	17.88	352.3	660.7	120.2	2.331	79.38	10.19	33.64	87.91	25.58
Goli_4	Switzerland	Non_metalliferous	5.33	29.81	23.56	21266.5	4.65	0.21	3.91	81.37	23375.8	4650.49	35.07	0.45	1595.39	0.53	7479.44	13926.8	14220	3.055	6878	0.7695	26.01	38.21	16070	1333	5027	244.1	21.6	753.2	107.8	684.2	92.41	1985	0.7806	3732	0.1808	0.1312	2.438	43.09	158.9	292.8	45.91	2.044	88.92	18.18	14.83	16.75	32.55
Goli_5	Switzerland	Non_metalliferous	4.59	85.19	21.64	14840.3	1.6	0.39	5.08	148.06	28446.3	6476.28	47.24	5.18	2190.22	0.82	12889.6	10614.7	15230	1.705	4289	0.6674	23.81	19.31	17420	1069	5558	213.1	41.16	427.6	83.86	302.7	57.94	1586	0.2472	1399	0.1062	0.0721	0.2774	49.97	118.4	200.6	29.52	5.538	57.31	16.14	11.18	11.98	13.63
Goli_6	Switzerland	Non_metalliferous	4.7	45.21	17.76	12596.8	1.92	0.27	3.6	87.09	23691.8	4931.56	34.18	1.76	1365.66	0.55	9221.74	9949.16	13070	2.345	4405	0.7526	45.37	34.43	16410	983.4	5002	241.6	46.26	464.2	91.43	374	85.07	1537	0.2971	1711	0.1427	0.0816	4.38	66.38	92.48	215.9	33.78	4.184	70.12	15.7	12.05	27.21	30.18
Goli_7	Switzerland	Non_metalliferous	5.45	53.85	17.81	21829.5	2.17	0.33	5.54	120.79	21036.9	4847.99	31.11	2.61	1569.49	0.98	11254.1	9630.84	12570	3.485	8427	0.8394	22.85	37.87	14820	1500	5083	473.4	34.14	679.6	135	925.9	99.74	1182	0.8809	4558	0.2474	0.102	1.786	50.14	179.2	504	120.2	5.142	87.18	20.71	17.97	30.72	13.07
Goli_8	Switzerland	Non_metalliferous	3.59	62.71	16.51	9141.25	0.35	0.28	2.77	109.74	15678.2	3880.13	75.6	1.86	1418.86	0.56	5776.38	6789.34	7696	2.577	3248	0.6146	18.77	22.69	12480	881.9	2960	123.5	23.95	440.4	89.5	765.1	56.03	1237	0.3644	1986	0.1671	0.1143	1.125	308.6	171.6	430.6	22.67	5.546	26.93	21.27	25.97	33.74	38.37
Goli_9	Switzerland	Non_metalliferous	4.75	74.67	17.12	22933.3	1.17	0.53	3.52	142.29	26896	4577.07	49.44	0.85	2332.27	0.91	10384	8293.33	18720	3.27	8842	0.7807	17.04	23.74	17710	1576	4774	258.3	15.82	699.4	120.3	635	84.64	3544	0.5335	3619	0.1905	0.0884	0.4987	32.52	221.1	270.5	50.2	1.173	125.4	21.83	22.97	25.13	43.96
Gott_1	Germany	Non_metalliferous	5.21	55.01	15.79	11617.6	20.55	0.6	2.07	151.3	20805.3	2921.92	49.93	0.49	1733.19	0.18	4051.12	15623.2	6205	1.77	2882	0.81	17.22	32.85	12570	790.8	1664	412.1	12.23	429.1	81.1	355.5	101.6	593.3	0.5257	1989	0.2723	0.1613	6.919	194.2	80.61	191	63.95	1.326	31.4	11.89	9.058	32.56	9.531
Gott_10	Germany	Non_metalliferous	5.39	115.79	23.1	17713.2	79.1	0.56	6.14	150.61	17741.3	4775.07	47.52	1.03	1940.02	0.61	8720.71	16916.6	8162	1.631	3350	1.479	22.64	122.6	27970	727.8	2759	614.6	24.95	672.3	129.6	335.9	125.3	536.6	0.6371	1705	0.4495	0.213	46.97	287.8	57.58	171.1	72.76	4.898	51.3	10.98	8.754	25.09	10.78
Gott_11	Germany	Non_metalliferous	5.65	163.12	23.67	19098.9	71.74	0.83	7.31	314.83	28552.1	4838.15	48.56	1.53	2176.73	0.57	10796.1	12178.5	8548	2.462	3539	1.495	22.97	118.5	28040	865	2841	656	29.43	645.7	126.9	322.4	121.8	483.4	0.8263	1573	0.422	0.2336	38.78	241.9	73.14	171.7	61.35	5.077	61.2	9.479	8.528	16.9	7.969
Gott_12	Germany	Non_metalliferous	5.39	96.57	19.87	20726	153.75	6.95	11.32	248.95	26889.2	4711.16	44.46	4.76	2578.06	0.39	16295.9	14387.2	11620	2.781	3919	1.739	27.15	142.1	32330	1189	3323	755.4	31.81	832.3	150.4	349	151.1	557.3	0.7322	1694	0.52	0.2288	45.96	226.4	54.62	181	65.4	5.216	62.7	10.75	8.727	24.11	15.03
Gott_2	Germany	Non_metalliferous	5.12	68.45	13.14	11397.1	83.37	0.95	2.2	156.15	15474.6	2659.83	76.39	0.57	1607.44	0.3	4381.17	20410	6008	1.95	2773	0.79	14.77	28.1	13250	931.7	1523	334.1	12.29	456.1	90.89	579	91.65	555.6	0.6211	2026	0.2552	0.1128	4.98	217	158.4	221.2	60.66	1.257	36.14	16.02	11.49	34.08	13.28
Gott_3	Germany	Non_metalliferous	4.9	46.51	18.36	11917.5	25.7	0.36	3.04	113.46	33685.4	3364.01	60.7	0.5	2259.29	0.27	6690.84	9768.81	7136	2.04	2528	0.84	14.26	28.63	15340	866.3	1367	383.1	10.48	495	99.5	434.7	82.43	581.6	0.4851	1416	0.1781	0.1065	3.802	205.3	75.51	159.5	51.85	0.9398	24.72	13.57	9.504	15.27	18.64
Gott_4	Germany	Non_metalliferous	5.72	106.06	15.66	17470.2	1.37	1.02	3.76	227.78	20048.7	2739.05	22.64	0.8	2257.85	0.53	9960.19	21618.8	9315	4.31	6014	1.57	26.21	95.11	25810	1132	3029	682.3	25.36	953.4	143.7	352.8	239.4	495.8	2.793	4450	0.444	0.2591	25.63	124.9	89	213.2	117.8	2.669	178.3	10.75	10.83	80.72	4.723
Gott_5	Germany	Non_metalliferous	5.5	74.76	20.54	17526.8	125.71	0.47	10.15	167.68	32040.1	3322.78	26.83	1.82	3251.98	0.33	10181.6	17135.5	7749	1.85	3242	1.47	20.7	113.4	25490	886.4	2554	569.1	23.69	628	132.5	310.7	130.2	409.1	0.6403	1658	0.3539	0.1568	43.36	199.4	107.4	173.4	51.19	4.162	44.99	12.16	7.384	25.11	14.31
Gott_6	Germany	Non_metalliferous	5.82	33.96	12.36	19808.9	72.27	0.41	6.06	114.31	26669.4	2992.27	16.02	0.77	3230.17	0.12	12533.5	6819.85	8241	2.494	6606	2.656	20.9	83.66	63970	1374	2641	663.5	51.4	641.2	215.7	297.5	102	484.6	0.8623	2105	0.4338	0.2198	29.21	497.2	246	217.8	72.25	2.85	34.06	9.624	7.213	16.21	4.288
Gott_7	Germany	Non_metalliferous	5.64	96.78	22.89	18819.3	8.08	0.64	7.58	175.39	19972.8	3861.49	37.74	1.27	2444.14	0.45	9700.27	11012.7	8089	1.675	3799	1.692	23.89	107.3	28620	790.5	2778	682.4	27.41	750.4	125.4	280.3	134.6	647.6	0.663	2004	0.5499	0.326	43.77	367.3	48	182.1	91.53	4.947	80.71	10.97	8.754	24.01	10.34
Gott_8	Germany	Non_metalliferous	5.55	85.69	25.3	15379.9	226.22	1.12	12.38	209.18	30485.9	4342.46	40.15	1.08	2901.66	0.19	12063.2	16571.5	7944	1.636	3389	1.611	23.16	112.5	28520	705.4	2707	680.1	26.97	726	131.7	284.4	127.7	563.3	0.5844	1782	0.4776	0.2522	43.4	297.7	40.84	176.1	77.15	4.583	81.9	10.41	8.75	20.27	5.187
Gott_9	Germany	Non_metalliferous	5.59	48.92	16.62	16076	229.21	0.49	8.75	113.96	25404.3	4467.52	38.58	1.63	2890.85	0.44	13592.6	16257.2	7793	1.72	3227	1.609	22.11	110.1	27520	751.1	2601	639.4	25.18	620.6	123.4	300.6	120.8	582.8	0.8128	2063	0.5657	0.2521	44.85	279.6	63.08	208.2	87.75	5.13	64.08	10.11	8.713	29.19	10.33
Gste_1	Germany	Non_metalliferous	5.57	27.24	16.19	22591	14.46	0.31	3.73	87.53	32187.2	6011.54	71.12	0.67	2799.91	0.8	12000.9	7599.82	11560	2.588	2205	0.5846	29.78	15.47	14600	1049	4218	533.2	14.87	487.5	60.22	296.6	46.6	741.8	0.3721	1913	0.0512	0.2001	5.093	42.48	70.63	214.8	80.69	0.6563	38.17	4.335	8.068	6.155	7.485
Gste_10	Germany	Non_metalliferous	5.49	106.47	26.48	15616.3	16.75	0.48	4.38	173.05	37881.9	5425.35	127.6	1	3586.81	0.74	5082.47	4172.31	6597	2.539	2334	0.3114	22.07	11.75	8432	1783	3890	460.6	14.96	524.9	36.93	266.8	32.68	462.6	0.3694	1843	0.025	0.1569	4.624	84.82	117.7	308.9	111.6	0.6688	175.5	4.516	15.01	5.484	4.665
Gste_11	Germany	Non_metalliferous	5.17	69.73	17.22	15876	8.28	0.39	3.51	118.99	41834.3	4174.76	82.44	1	3493.06	0.48	7666.96	4470.95	7866	2.789	2241	0.332	21.14	12.12	9688	2239	3629	481.7	13.47	569.5	41.04	316.1	31.46	405	0.3749	1759	0.0232	0.1154	4.442	95.35	225.6	269.5	100.4	0.7059	133.3	3.765	13.31	5.178	6.129
Gste_12	Germany	Non_metalliferous	4.06	181.41	12.69	9883.17	1.54	0.53	2.6	208.6	31662.2	4694.11	137.23	1.22	2802.44	0.58	5570.9	3394.58	11890	2.523	837.8	0.5372	26.53	14.44	14360	1003	3287	666.8	14.72	646.3	60.7	302.9	35.54	1188	0.2896	620.6	0.0199	0.2139	4.604	69.54	158	115.4	70.59	0.6064	46.13	6.535	12.06	2.999	38.98
Gste_13	Germany	Non_metalliferous	3.99	233.89	29.64	14862.4	1.49	1.09	5.62	333.2	36175.5	7236.24	173.74	1.2	2952.98	1.26	6158.26	4661.7	16520	2.612	593.9	0.6913	44.75	14.53	18570	882.2	5762	406.9	22.37	603.2	72.13	318.4	46.64	1787	0.2353	298.5	0.079	0.4051	3.989	74	69.58	89.69	48.39	0.6325	60.1	6.611	12.38	3.454	63.59
Gste_14	Germany	Non_metalliferous	3.87	233.61	19.54	15590.5	1.55	0.72	6.29	320.97	44094.9	6793.6	189.51	1.82	3402.32	1.93	13460.3	10060.7	16020	3.281	984.5	0.7307	40.4	17.56	18360	1126	5573	554.2	20.04	790.1	74.36	432.3	56.22	1698	0.3487	671.3	0.0512	0.352	4.34	98.97	107.4	112.6	113.5	0.8926	92.96	6.487	15.09	10.38	79.71
Gste_15	Germany	Non_metalliferous	4.2	105.46	26.64	15823.4	2.58	0.45	7.79	189.09	44806.6	5128.97	134.18	2.13	4801.09	0.64	15540.7	4828.87	16510	3.134	803.8	0.7242	53.66	18.24	20760	1318	8150	346.3	29.54	649.4	68.32	182.2	48.99	1575	0.1375	463.5	0.453	0.4001	4.402	94.6	83.69	90.34	43.94	0.3625	173.9	3.905	13.19	2.696	37.28
Gste_16	Germany	Non_metalliferous	4.19	91.31	31.32	19107.9	3.41	0.46	4.1	137.87	31920.8	7132.45	170.51	0.86	3801.55	0.59	4514.79	7073.28	16140	2.966	805.8	0.6359	44.04	18.83	19350	1197	6713	316.6	23.06	589	68.16	249.7	45.57	1648	0.2021	445.1	0.287	0.4331	4.442	91.65	87.73	102.5	36.45	0.3861	97.54	6.005	12.82	2.072	37.1
Gste_2	Germany	Non_metalliferous	5.27	58.83	21.65	19609.5	20.65	0.37	3.49	102.62	25749.9	4756.96	87.66	0.83	3037.81	0.91	8030.74	2860.82	15440	3.137	2281	0.8123	37.19	21.85	19960	1025	4842	1028	17.75	584	86.28	385.4	51.98	835.7	0.6114	2046	0.0995	0.2416	7.598	55.39	74.64	222.8	60.36	0.8827	24.13	6.624	8.259	2.887	5.939
Gste_3	Germany	Non_metalliferous	5.17	21.65	15.07	21498.7	24.01	0.31	4.12	86.99	35284.8	5797.55	96.45	0.7	3190.62	0.96	12449.6	10057	17800	3.465	2370	0.8411	56.13	18.52	19860	1316	5706	889.8	28.88	638.5	85.91	414.1	60.45	954.4	0.5065	1978	0.1225	0.2433	5.514	48.49	72.47	215.8	66.27	0.8648	33.26	6.647	8.769	4.207	11.66
Gste_4	Germany	Non_metalliferous	4.67	117.43	17.38	14645.4	18.04	0.92	4.64	196.15	44308.2	5109.46	87.43	0.96	4017.95	0.53	10573.6	9172.5	14980	2.843	1510	0.8006	39.26	18.41	18370	1130	4978	891.6	19.07	599.7	84.01	346.4	58.89	838.1	0.3571	1088	0.1116	0.2086	5.802	70.96	129.5	158.7	63.97	0.8991	24.47	7.982	8.65	5.607	15.8
Gste_5	Germany	Non_metalliferous	5.22	63.33	19.23	23107.4	0.65	0.38	2.86	106.32	20449.3	7772.28	28.9	0.42	2136.33	0.53	7658.04	35281.8	13050	2.295	2142	0.5949	38.43	13.63	14340	807.9	4751	527.1	15.78	473.9	60.11	324.8	387.6	810.2	0.414	1915	0.1118	0.386	4.339	49.45	66.32	189.1	62.52	0.7557	33.8	5.589	7.888	265.4	6.089
Gste_6	Germany	Non_metalliferous	5.97	80.73	16.19	22808.2	1.43	0.39	5.86	108.55	34613.7	8133.68	44.27	0.65	3871.53	0.61	9626.74	32864.6	17110	3.087	3169	1.025	49.59	15.41	18180	930	5503	730	18.24	825.8	87.45	501.7	3171	889.9	0.8718	2298	0.2879	0.5052	4.254	36.4	90.12	197.9	77.39	0.5688	69.04	9.707	9.137	1378	6.069
Gste_7	Germany	Non_metalliferous	4.74	57.06	18.63	21671.4	11.71	0.28	3.94	92.84	31472.1	5400.57	112.69	0.49	2891.42	0.73	7722.65	15937.4	18150	2.442	1994	0.6999	48.43	15.39	18710	892.1	5207	938.9	18.7	866.1	78.29	416.6	82.63	1003	0.3622	1177	0.042	0.3246	4.29	45.42	64.95	129.4	52.02	0.4756	35.89	5.889	8.277	20.76	12.71
Gste_8	Germany	Non_metalliferous	4.96	95.2	17.95	16206.9	7.53	0.44	2.54	144.19	35441.9	6230.68	98.02	0.75	3580.66	0.48	4391.6	11934.2	15970	2.192	2011	0.61	45.57	14.35	16970	768.5	4938	801.1	17.37	725.6	71.19	383.4	56.87	1001	0.3983	1430	0.0321	0.3171	4.176	43.14	77.88	155.8	55.08	0.4446	38.25	5.629	8.191	7.129	13.33
Gste_9	Germany	Non_metalliferous	5.38	24.45	16.86	15670.2	7.12	0.26	3.35	89.63	41136.1	3841.88	111.26	1.68	3390.05	0.73	9188.48	2975.92	6654	2.591	1517	0.3178	18.28	11.37	9106	1898	2613	310.9	11.4	444.8	34.82	222.5	27.75	422.8	0.3126	1221	0.0111	0.126	4.291	46.75	148.3	190.8	70.91	0.4676	105.3	3.332	13.33	4.906	12.63
Guta_1	Romania	Metalliferous	6.36	57.02	17.58	26704.7	340.15	0.55	17.46	165.12	20991	3040.11	17.42	1.14	2114.83	2.2	9724.73	13959.9	18000	25.85	18940	5.782	78.03	2406	90340	1586	3766	1039	24.61	445.9	4922	2768	11130	1283	10.03	5390	0.8576	4.584	565.9	10020	300.5	567.1	289.7	2.491	14.87	937.8	6.379	2278	5.034
Guta_10	Romania	Metalliferous	6.14	47.87	17.86	22894.5	190.51	0.32	11.73	103.78	21119.4	1805.97	58.05	0.96	1954.16	1.71	5263.86	16060.8	43000	12.18	9590	2.178	29.22	675.6	51520	1065	3718	627.3	13.48	549.6	1880	927.4	2951	1820	6.875	4342	0.4142	1.47	214.4	3845	305.3	572.4	210.6	1.582	3.912	600	3.094	831.2	3.512
Guta_11	Romania	Non_metalliferous	5.83	54.25	23.66	26212.2	536.27	0.44	21.25	149.25	16026.2	5227.85	37.15	0.95	1929.27	5.5	7112.65	46263.2	31910	5.183	5417	0.892	8.872	162.6	26330	735.5	2347	298.7	7.214	481.7	239.4	453.5	199.6	637.4	5.425	1943	0.1889	0.3993	46.18	677.4	259.1	381.2	88.67	0.9069	13.68	86.9	6.38	133.5	2.281
Guta_12	Romania	Metalliferous	5.8	92.34	19.33	17316	116.85	0.5	27.72	307.59	38696.2	2158.6	40.3	5.49	3907.74	0.95	14792.2	14125	32540	10.37	9091	3.253	32.48	736.7	59280	1113	2955	447.5	11.74	492.1	1395	1208	3694	1050	6.561	3163	0.4036	1.215	172.7	3386	370.7	491	144.2	1.054	6.579	288.9	7.647	821	3.389
Guta_2	Romania	Metalliferous	6.39	64.4	19.87	21778.3	221.24	0.5	20.05	238.73	18736.5	2960.4	18.14	1.22	2651.19	1.84	12260.6	11130.3	27240	15.73	11120	5.502	63.77	1822	77830	1518	3909	864.5	25.93	549.4	3260	1697	5815	1541	8.674	5880	1.378	3.245	552.6	6203	295.5	555	354.1	2.404	4.973	836.7	7.114	1707	34.57
Guta_3	Romania	Metalliferous	6.5	48.07	18.34	39751.4	73.43	0.5	15.19	129.17	23906.1	3416.57	22.49	1.1	2799.45	2.21	10326	13116	11230	8.169	5964	1.406	21.45	357.2	22350	802.8	2749	394.4	12.1	335.5	750.1	629.5	1303	475.1	6.13	2674	0.3712	0.9486	137.9	1762	129.7	437.1	144.2	1.332	40.14	219	11.94	484.4	1.665
Guta_4	Romania	Metalliferous	6.2	36.73	20.65	34562.8	585.93	0.35	14.62	80.55	16990	2083.42	25.33	0.9	1828.14	4.92	8085.43	20170.8	25020	28.42	20390	7.318	98.81	2802	112100	1910	4190	1085	29.43	620.3	4703	3601	10940	2546	9.007	5955	1.016	2.759	487.1	6652	249.9	566.5	311.3	2.814	6.589	805.6	3.953	1786	1.394
Guta_5	Romania	Metalliferous	5.96	76.9	23.15	29647.4	510.88	0.51	8.02	318.34	11430.8	2528.36	58.51	1.28	1806.85	3.53	3734.29	27843.6	18720	13.72	8219	5.765	73.03	1808	82560	1339	3146	571.7	24.66	408.4	2890	1879	5961	1883	7.574	3920	0.6431	2.865	356.3	5217	211	494.4	288.5	2.281	8.819	620.7	3.08	1253	1.906
Guta_6	Romania	Metalliferous	5.89	81.64	41.43	38032.6	410.36	0.63	9.18	286.7	19326.1	2966.08	71.96	0.81	1126.19	3.57	9054.73	29525.1	30220	16.53	11930	7.285	88.65	2378	108800	1656	3440	730.3	28.33	529.1	4091	2749	9168	1830	7.97	4312	0.6685	3.305	503.6	6985	298	506.5	234.3	2.389	6.331	766.2	4.345	1549	2.134
Guta_7	Romania	Metalliferous	6.12	34.58	21.36	24164.3	101.19	0.32	9.01	96.51	38638.3	1055.97	46.53	1.11	1645.49	1.43	13136.2	7312.43	19750	15.69	10430	8.054	83.03	2823	99980	1710	3580	743.7	26.57	431	3991	2823	8110	1027	8.176	3685	0.6763	3.994	380	7492	245.2	458.4	267.8	1.84	15.4	806.6	5.776	1616	3.191
Guta_8	Romania	Metalliferous	6.17	41.4	21.32	29796.1	192.23	0.54	28.05	117.28	28049.2	2317.05	83.72	1.35	2227.4	14.74	11835.3	19057.3	19920	25	21770	5.467	72.93	3116	92130	1428	4208	1240	44.13	396.2	4675	3217	8891	1412	9.812	5883	0.8819	3.497	514.4	8847	272.7	597.1	422.7	2.815	6.237	972.4	5.629	2081	10.19
Guta_9	Romania	Non_metalliferous	6.06	55.87	22.01	33623.3	313.45	0.43	15.36	170.96	19253.9	3967.88	66.28	0.8	2658.41	9.27	9411.17	39478.1	43410	4.745	5075	1.062	8.812	152.4	37870	811.2	2410	252.7	8.43	545.7	267.4	365.1	357	552.9	5.412	1578	0.0233	0.2363	41.19	432.6	256.5	402.1	52.03	0.66	3.721	44.14	4.77	93.65	10.37
Haid_1	Germany	Non_metalliferous	5.08	121.08	28.46	24050.6	23.36	0.56	4.18	199.72	27747.9	3277.4	59.61	0.44	2098.76	0.48	12031.3	10967.5	16620	21.7	1417	0.3307	13.76	5.557	15700	1493	2015	231.5	8.869	741.8	66.16	311.1	81.23	2382	0.3168	1022	0.0451	0.2721	1.974	123	79.29	205.5	19.78	0.3969	64.59	6.751	12.64	2.773	20.46
Haid_10	Germany	Non_metalliferous	5.13	44.62	17.86	16699.4	3.77	0.27	4.63	151.18	18108.3	3956.04	43.64	0.35	2299.06	0.04	6675.82	23948.2	11560	22.29	4318	0.528	15.56	59.45	13200	1142	1420	281.8	10.2	1153	95.62	644.3	168.3	1949	0.8008	3384	0.3042	0.2167	23.91	158.3	68.95	136.4	69.5	2.343	103.8	16.15	13.81	78.88	14.19
Haid_11	Germany	Non_metalliferous	4.81	56.44	24.58	23656.4	35.09	0.29	7.24	132.76	26830.3	4212.68	50.92	0.82	4041.72	0.41	18069.5	16167.7	20160	24.39	2662	0.5918	26.5	20.02	19620	2171	2059	299.8	16.07	1906	123.2	726.3	140.8	2583	0.3379	1403	0.1963	0.3054	6.562	282.6	67.6	76.49	67.07	1.366	202.5	20.8	15.78	37.29	20.21
Haid_12	Germany	Non_metalliferous	5.24	138.64	23.12	25684.9	15.7	0.46	5.14	205.82	32283.1	5596.46	45.72	0.57	4023.97	0.63	15605	10976	17030	24.11	3924	0.5615	26.11	12.65	17160	2133	1977	280.3	12.62	1219	94.25	586.9	140.1	2111	0.3846	2078	0.2031	0.6726	4.266	284.2	97.45	204.7	79.28	1.263	93.71	15.99	13.54	33.42	10.24
Haid_2	Germany	Non_metalliferous	5.03	89.23	28.19	21552.3	18.43	0.37	5.44	111.3	28009.5	3214.36	88.54	0.37	3437.7	0.16	7808.87	6061.25	17580	22.15	1552	0.2676	15.99	5.176	16060	1953	2150	197	10.02	835.1	74.61	288.8	87.71	2225	0.3738	760.3	0.0254	0.2907	2.573	143.4	113.7	77.68	21.99	0.435	83.37	8.593	12.8	3.547	24.24
Haid_3	Germany	Non_metalliferous	4.7	83.76	27.16	25544.2	14.41	0.32	6.23	137.02	18083.8	5720.32	109.65	0.56	3102.15	0.39	11479.4	19218	20930	22.73	2040	0.5173	21.11	7.876	20190	1727	2448	220.5	12.36	992.5	89.05	557.8	88.68	2158	0.3324	861	0.0814	0.2566	2.493	143.6	57.01	71.26	24.6	0.7241	54.39	10.55	17.29	6.664	50.49
Haid_4	Germany	Non_metalliferous	5.18	57.44	28.57	30658	39.41	0.38	7.46	148.27	14005.3	5724.61	122.86	0.57	2802.59	0.46	13621.1	21692.7	19620	23.85	4480	0.4098	20.26	7.712	18850	1927	2246	206.2	12.77	1167	98.98	654	73.88	2139	0.45	2498	0.0651	0.2401	2.011	153.3	64.59	82.74	31.58	0.6822	95.93	11.15	15.05	3.695	23.58
Haid_5	Germany	Non_metalliferous	5.77	74.84	18.41	16927.5	36.36	0.25	2.33	156.78	21923.9	4307.25	60.84	0.25	2016.87	0.47	6363.96	16733.7	15980	23.02	5853	0.5404	17.76	9.753	15250	1518	1998	224	12.76	873.3	76.22	558.4	99.16	1971	0.7795	4600	0.2476	0.2735	2.409	100.8	84.89	136.6	44.09	0.7432	85.31	8.313	15.85	15.45	19.27
Haid_6	Germany	Non_metalliferous	5.71	80.78	25.16	32218.9	99.62	0.34	3.35	130	21340.7	4433.6	41.2	0.34	2981.76	0.47	7564.7	7624.1	19590	22.28	3097	0.3643	18.83	5.545	17960	1812	2501	268.5	12.1	820.7	68.56	336.3	94.56	2019	0.387	1734	0.0666	0.2747	2.201	87.29	41.65	87.71	24.14	0.4429	55.18	5.269	9.568	1.761	18.31
Haid_7	Germany	Non_metalliferous	5.63	67.26	16.37	24455.2	33.8	0.44	3.29	121.21	21801.5	3964.65	50.07	0.48	3364.65	0.44	9205.81	7859.56	23200	22.66	2786	0.4511	23.62	4.811	20960	2286	2905	319.8	14.62	901.6	79.8	357.4	112.4	2166	0.3791	1495	0.0589	0.4838	2.062	99.49	42.31	83.75	26	0.7065	63.03	5.573	10.41	2.088	13.83
Haid_8	Germany	Non_metalliferous	6.45	108.75	29.35	18370	16.48	0.6	2.93	171.25	28218.9	2031.59	26.42	0.27	2465.2	0.46	6684.98	10833.3	14260	21.66	7733	0.3759	18.35	6.82	15180	1238	2572	246.1	11.85	655.2	61.69	278.7	86.6	1749	0.5153	5266	0.0967	0.4525	3.753	225.1	58.96	159.7	38.87	0.783	40.98	4.869	11.42	2.342	16.62
Haid_9	Germany	Non_metalliferous	5.66	52.96	18.18	30381.7	2.06	0.34	4.07	108.49	28370.5	6170.67	26.37	0.21	3108.92	0.3	8979.42	22367.1	14500	23.07	6319	0.7729	19.77	49.53	18720	1440	2111	320	12.25	1233	107.3	650.2	205.3	1940	1.029	4411	0.3125	0.2724	8.738	132.1	106.1	151.1	59.37	1.517	94.6	12.74	14.14	56.4	13.49
Hals_1	Germany	Metalliferous	5.73	48.47	22.78	18486.2	306.4	0.67	21.68	72.16	27349.6	4347.18	18.19	6.11	2651.38	28.13	14317.1	16356.3	15720	8.601	9771	61.69	43.39	1277	49200	2998	4745	1224	59.09	942.6	4994	1750	3043	279.7	0.2623	611	14.28	0.5183	150.3	184.4	43.22	50.41	46.93	2.237	20.72	472.6	2.771	217.5	13.13
Hals_10	Germany	Metalliferous	5.59	119.05	30.46	23849.2	333.79	1.03	16.36	212.93	12624.9	4613.61	28.4	2.2	3187.56	74.24	5954.95	11253.7	17870	10.95	10960	72.24	42.09	853.6	37120	2461	3861	927.1	43.28	874.7	3766	1428	1810	253	0.3832	867.2	14.61	0.408	80.54	67.06	42.13	52.58	33.83	1.784	13.82	349.2	3.167	135.1	16.6
Hals_11	Germany	Metalliferous	5.66	50.42	24.92	25979	173.54	0.66	12.57	142.05	29601.4	4289.53	14.24	5.34	3371	24.66	14840.1	17757.3	17560	6.852	6329	46.25	42.03	594	37420	2623	4156	874.5	40.13	1056	3608	1890	1633	168.9	0.1647	596	9.15	0.367	56.21	88.01	37.32	37.69	24.36	1.307	29.1	356.4	2.679	104.1	20.38
Hals_12	Germany	Metalliferous	6.39	53.34	22.86	22772.3	119.11	0.56	7.4	105.04	10288.4	3338.79	20.1	1.76	1818.77	13.43	7133.02	14765.4	16150	7.925	13740	55.04	42.89	864.2	46610	3190	4664	1025	47.4	979.7	4479	1859	3096	290.8	0.2869	1704	12.19	0.5499	101	131.5	46.23	56.65	34.07	1.991	15.06	418.7	5.182	238.3	12.76
Hals_2	Germany	Metalliferous	5.97	70.46	23.26	17235.6	146.69	0.69	6.92	167.67	20064.5	4509.89	17.2	1.72	2534.82	21.58	8460.88	10051.6	19180	9.799	12850	86.8	47.92	969.2	52660	3514	4667	1659	59.23	998	4837	1717	3005	241.5	0.3439	876.4	25.23	0.7621	100.4	85.62	53.71	62.61	42.84	2.253	18.75	477.4	2.509	216.5	6.861
Hals_3	Germany	Metalliferous	5.72	66.25	24.35	20182.3	206.2	0.53	13.09	99.64	20324.2	4663.7	16.33	2.19	2811.18	39.51	8298.22	10064.8	18360	12.44	12060	75.82	55.17	1007	47120	2959	4642	1341	67.62	1072	4434	1817	3094	254.7	0.3344	807.3	19.42	0.4705	107.6	90.51	36.53	64.56	46.05	2.444	15.59	444.1	2.703	240.5	9.118
Hals_4	Germany	Metalliferous	5.47	47.01	18.91	16891.3	190.43	0.42	4.79	64.01	5631.7	4582.7	20.71	2.45	1366	44.53	4544.41	19536.8	18720	8.888	6869	106.6	86.34	1478	47660	2650	4988	1031	76.46	1936	7062	2281	3524	457.7	0.2502	611.7	28.22	1.633	179.1	172.8	29.21	67.62	44.25	3.702	48.14	823.2	4.67	316.6	19.3
Hals_5	Germany	Metalliferous	5.82	46.53	23.49	21778.6	183.19	0.49	11.44	93.47	24221.4	4442.78	23.19	2.4	2465.67	26	12168.9	10904.3	17120	8.963	9883	101.6	45.79	1214	49840	2959	4221	1286	55.21	1096	4785	1787	3288	259.2	0.3063	742.3	22.44	0.7209	122.9	97.27	32.86	54.54	43.61	2.287	18.71	461.9	2.47	244.8	12.57
Hals_6	Germany	Metalliferous	5.62	65.97	25.41	22042	199.44	0.79	16.97	129.93	28060.6	5529.14	23.59	4.99	3251.28	72.91	8993.01	15459.2	16830	9.231	10800	60.94	40.45	1026	41390	3427	3951	1336	63.25	916	5470	1840	2829	216.5	0.3242	687.9	12.6	0.5175	115	123	44.04	52.57	39.23	1.986	17.89	644.9	3.766	212	18.01
Hals_7	Germany	Metalliferous	5.5	73.36	29.42	17848.6	190.9	0.66	20.98	102.81	17103.8	4076.13	15.97	2.36	2750.52	85.85	6553.58	14216	20420	9.689	13700	55.01	53.04	988.5	49200	4064	4495	1457	74.07	1077	6519	2120	2960	189.9	0.2872	633.4	11.77	0.576	93.74	115.5	45.3	57.54	41.17	1.778	16.39	665.1	3.365	203	24.3
Hals_8	Germany	Metalliferous	5.62	134.39	28.9	13300.4	217.12	1.14	23.21	229.29	11281.5	2940.62	20.44	3.27	2758.54	136.76	6437.41	15581.4	18000	7.58	8336	38.84	41.24	978.8	41690	2891	4354	1154	48.98	1107	4405	1565	1984	230.8	0.2173	608.4	7.951	0.406	105.5	108.6	41.23	49.87	35.26	1.309	26.35	470.4	3.106	113	16.7
Hals_9	Germany	Metalliferous	5.34	74.1	26.99	19003.2	516.32	0.67	19.97	214.88	32407.9	4892.94	31.55	7.06	2844.51	39.07	14141.8	16254.8	20550	9.428	11090	50.37	47.63	1033	47690	3242	4557	1367	79.71	1218	5995	1840	2409	245.1	0.2448	600.5	9.47	0.4378	96.8	104.1	36.55	43.62	34.34	1.739	30.64	561.1	3.387	150.4	19.19
Hamb_1	Germany	Non_metalliferous	4.75	87.6448	25.6371	12525.1	2.16216	0.57915	4.82625	79.807	24278	3104.25	55.3282	0.3861	2836.29	0.92664	7416.99	10359.1	1275	5.579	1042	0.2438	3.576	12.39	2572	203.3	331.3	75.11	2.939	160.9	35.05	146.8	14.95	321.1	0.6476	1065	0.1826	0.0818	6.761	107.1	52	96.8	26.15	0.6243	37.53	20.39	11.67	6.499	5.244
Hamb_10	Germany	Non_metalliferous	4.47	44.486	28.6916	12747.7	86.0748	0.65421	5	83.5514	29341.1	3807.48	67.8037	0.74766	2978.97	1.07477	7841.12	15420.6	2061	5.433	473.1	0.1497	4.252	5.678	2688	304.1	362.6	62.56	2.175	164.5	12.43	48.13	12.14	651.9	0.4447	173.8	0.0716	0.1911	3.401	89.97	39.21	45.57	6.343	0.2247	81.9	3.927	8.336	3.747	26.61
Hamb_11	Germany	Non_metalliferous	4.52	37.3188	18.1159	13536.2	2.93478	0.54348	5.57971	65.6884	28684.8	3005.8	33.2609	0.57971	3673.91	0.86957	5264.49	13206.5	1248	5.041	633.6	0.2784	6.675	23.58	2570	190.9	274.8	122.3	2.178	206.2	25.66	88.96	19.77	341	0.4739	441.8	0.214	0.2522	17.53	134.3	24.86	52.13	16.49	0.4217	80.72	12.73	8.323	15.38	6.165
Hamb_12	Germany	Non_metalliferous	4.64	46.0938	30.7031	15878.9	6.17188	0.54688	4.02344	79.0234	25882.8	3382.81	27.4609	0.46875	3311.72	1.32813	4976.56	8921.88	2394	5.534	515.2	0.148	5.238	6.204	3211	295.2	354.3	75.81	2.578	211.5	18.2	56.18	13.69	639.2	0.181	250	0.17	0.6949	6.9	70.8	41.5	61.2	34.8	0.297	53.7	16.26	7.32	43.67	6.36
Hamb_2	Germany	Non_metalliferous	4.99	49.6889	21.3333	13955.6	7.37778	0.57778	4.75556	104.444	20724.4	3584.44	60.5333	0.62222	3353.78	1.15556	7991.11	9755.56	1152	5.335	1386	0.3237	4.012	17.26	2361	182.2	284.8	76.05	3.767	116.8	43.69	181.3	17.28	284.6	0.5791	1149	0.2221	0.1022	7.543	89.57	26.06	75.79	19.06	0.9631	10.4	22.3	8.718	5.466	2.499
Hamb_3	Germany	Non_metalliferous	3.67	47.3427	21.4685	12863.6	1.11888	0.55944	5.34965	68.7762	20639.9	4940.56	135.909	0.76923	2830.07	1.22378	5031.47	12615.4	425.2	4.855	392.5	0.0848	2.422	18.78	1817	137.1	193.3	27.42	1.892	77.15	18.22	94.75	59.34	97.38	0.4554	227.4	0.0364	0.0172	8.663	96.71	18.7	48.67	6.24	0.3506	11.9	9.838	6.181	6.469	12.94
Hamb_4	Germany	Non_metalliferous	3.89	65.7466	23.8914	11624.4	0.95023	0.63348	4.02715	94.2534	27190	4284.16	190.317	0.49774	3379.64	1.35747	6515.84	14153.8	1018	5.168	654.7	0.3191	4.088	12.59	6637	207.1	288	100.5	4.182	177.7	35.22	158.8	21.2	207	0.5309	391.5	0.1254	0.0675	5.783	146.6	36.2	57.87	24.91	0.6315	49.63	11	10.1	9.706	12.31
Hamb_5	Germany	Non_metalliferous	3.95	79.2308	26.9231	14754.6	4.3956	0.65934	4.79853	124.762	29234.4	4586.08	171.355	15.8242	3189.38	1.28205	6992.67	7032.97	996.7	5.081	679.4	0.1279	3.317	9.939	2549	187.2	264.6	58.71	2.478	186.6	18.33	129.5	16.63	225.8	0.5284	426.4	0.0893	0.0827	4.211	128	34.56	61.82	17.86	0.4914	65.36	8.126	11.44	7.603	17.58
Hamb_6	Germany	Non_metalliferous	5.41	45.0575	24.3103	14514.4	0.45977	0.68966	3.44828	87.0115	18229.9	3675.29	48.9943	0.43103	2625.57	0.71839	5689.66	18718.4	1078	5.168	1060	0.2012	3.482	10.72	3422	214.1	255.7	69.55	3.172	158.4	25.11	136.1	66.36	212.8	0.5527	884.9	0.0927	0.1124	4.44	148.6	51.17	62.57	16.88	0.6453	32.18	9.879	7.356	57.91	2.802
Hamb_7	Germany	Non_metalliferous	4.43	48.4659	27.0454	16519.9	6.73295	0.625	5.53977	86.392	23304	4849.43	68.608	0.79545	3360.8	1.90341	9892.05	8923.3	710.3	5.044	745.6	0.1521	5.902	14.74	1773	154	247	118	1.604	144.4	38.97	129.9	29.55	127.5	0.4568	394.7	0.0898	0.1274	6.6	97.66	19.16	51.31	12.64	0.3591	36.54	23.13	7.624	10.33	4.148
Hamb_8	Germany	Non_metalliferous	5.28	41.6522	23.4348	24813	8.26087	0.65217	3.17391	80.3043	19021.7	3260.43	32.2609	0.34783	2747.83	1.78261	8865.22	8208.7	914.9	5.228	827.3	0.3023	6.023	15.44	1797	170.8	242.4	90.71	2.295	158.6	52.95	173.4	124.6	195.6	0.5308	605.9	0.2076	0.2428	7.288	83.15	24.75	54.12	14.75	0.6485	55.92	36.7	10.42	81.4	4.042
Hamb_9	Germany	Non_metalliferous	5.91	41.637	23.5943	18188.6	27.0463	0.53381	5.01779	66.726	27484	2530.6	52.1352	0.78292	3430.25	1.13879	10989.3	7921.71	1219	5.322	1187	0.9059	6.87	22.16	2741	200.9	287.4	128.3	5.315	189.7	89.9	353.2	551.8	261.3	0.5886	877.5	0.5787	0.3555	9.801	95.65	18.13	71.14	18.75	0.707	68.42	49.15	8.191	288.3	1.981
Hart_1	Austria	Non_metalliferous	4.95	90.61	13.62	31140.3	12.02	0.77	4.75	211.92	38508.8	6873.07	63	1.29	3679.57	0.31	9355.01	699.69	33220	1.349	1631	1.172	49.3	42.97	41100	4434	8244	469.5	39.38	596.3	24.49	811.7	84.19	778.7	0.1553	954.3	0.056	0.0956	0.658	47.5	59.65	243.1	39.85	0.6445	8.142	1.675	8.282	1.495	6.453
Hart_10	Austria	Non_metalliferous	5.28	106.17	13.9	22512.3	14.93	0.76	4.07	269.83	25087.2	6097.45	61.96	1.21	3074.65	0.94	9803.31	2102.82	33500	1.058	1852	1.65	59.04	53.83	50550	7194	11160	630.1	52.68	699.1	16.01	907.5	109.5	461.7	0.1965	1043	0.059	0.0706	0.388	55.44	80.7	253.8	39.9	0.689	23.83	1.012	8.549	1.967	4.902
Hart_11	Austria	Non_metalliferous	5.41	52.79	18	28554.3	18.89	0.6	3.24	121.04	22407.8	6864.41	84.7	0.9	2975.57	0.3	8419.74	3071.78	29630	0.903	1502	1.273	53.71	60.59	42340	7774	9449	527.6	28.52	665.7	5.503	1304	87.58	397.6	0.1604	950.4	0.0532	0.0627	0.1844	32.05	138.4	230.7	31.27	0.4303	19.34	0.6881	7.262	1.735	4.633
Hart_12	Austria	Non_metalliferous	5.99	43.44	15.19	31964.7	11.83	0.4	4.06	118.72	30631.3	5011.04	38.45	0.88	3770.42	0.9	7836.64	100.79	36400	1.515	2442	1.556	59.2	53.36	50280	7008	9840	669.5	44.91	736.3	25.79	1197	105.5	751.4	0.386	1421	0.0774	0.1107	1.649	25.72	230.3	265.9	30.07	0.4336	18.7	1.023	6.229	1.256	5.634
Hart_2	Austria	Non_metalliferous	4.73	32.06	14.51	33852.2	7.12	0.44	4.13	113.94	34832.9	6653.47	70.23	1.01	3498.24	0.44	13122.2	1364.12	33330	1.552	1693	1.238	48.72	36.86	43340	3588	8015	520.5	37.89	564.5	22.58	660.2	84.85	1024	0.2577	1159	0.0728	0.1782	0.8478	60.47	136.2	201	51.43	0.718	10.12	1.529	11.18	1.874	12.04
Hart_3	Austria	Non_metalliferous	5.32	56.65	14.13	42425.2	12.81	0.48	3.35	130.48	25910.2	8431.14	50.3	0.78	2218.56	0.36	7628.74	396.89	31690	1.391	2135	1.666	48.35	44.52	53980	4002	8222	539.9	44.18	654.1	37.09	646.8	96.06	648.5	0.1944	1044	0.0546	0.1241	0.5297	47.08	93.49	260.3	38.29	0.5529	5.732	1.47	8.886	1.314	3.177
Hart_4	Austria	Non_metalliferous	5.54	34.04	10.69	37251.9	6.83	0.45	3.55	92.19	25150.4	6686.12	34.98	0.67	2266.73	0.27	8334.08	24.16	33490	1.402	2930	1.324	48.03	41.11	43320	4202	8695	564.6	44.32	581.5	20.32	562.8	95.7	745.2	0.2533	1640	0.0817	0.1139	0.3953	35.24	75.85	433.6	47.52	0.7853	8.855	1.898	8.355	2.589	4.49
Hart_5	Austria	Non_metalliferous	4.84	60.43	12.29	37238.6	7.95	0.39	2.84	140.39	28409.6	7816.87	43.71	0.96	2177.35	0.48	9031.33	299.81	31410	1.425	1848	1.366	46.83	38.56	44060	3509	7612	550.3	40.63	556.2	30.87	496.1	90.89	747.6	0.234	1306	0.0911	0.1152	0.4149	44.66	61.91	277.1	51.19	0.6721	2.547	1.389	9.286	3.091	7.154
Hart_6	Austria	Non_metalliferous	5.03	60.57	15.13	41080.3	15.51	0.38	2.94	140.44	18478.3	9575.45	55.11	0.76	2528.37	0.13	7549.39	885.67	33840	1.649	1737	1.38	50.89	35.54	46950	3553	7988	563.8	41.99	581.1	33.07	664.7	82.23	781.5	0.2176	1013	0.0547	0.1177	0.5298	42.55	69.47	278.7	48.03	0.662	2.482	1.764	9.173	1.494	7.395
Hart_7	Austria	Non_metalliferous	5.2	38.03	12.1	27437.9	6.39	0.42	3.59	132.54	41473.8	6973.06	50.77	1	4197.57	0.37	9545.69	312.84	32100	1.634	2300	1.363	46.73	38.8	42580	3394	7600	522.8	38.53	599.1	34.48	619.7	85.46	725.5	0.156	1411	0.0789	0.1287	0.1908	46.61	68.95	321.3	65.3	0.7686	7.221	2.477	8.752	2.713	4.711
Hart_8	Austria	Non_metalliferous	5.07	90.82	21.77	31245.4	29.84	0.51	2.95	212.13	20890.2	8219.56	89.81	0.83	3078.87	0.28	10170.7	10332.1	35990	0.8422	2618	1.604	69.89	55.11	50400	7624	10590	1016	60.42	914.5	15.96	259.6	122.1	454.9	0.0614	1117	0.0585	0.0666	0.364	50.96	57.59	239.2	29.83	0.4778	70.1	1.679	5.735	1.789	2.778
Hart_9	Austria	Non_metalliferous	4.49	60.24	16.46	27397.1	27.37	0.46	3.61	137.12	25460	6657.42	91.49	0.74	3073.05	0.51	10471.6	4389.74	37980	1.054	1746	1.671	66.51	56.24	54430	8314	11610	810.6	58.18	707.9	18.62	557.1	136.8	735.5	0.0936	664.2	0.0572	0.0782	0.94	54.89	63.07	194.5	26.33	0.7049	20.41	1.228	7.382	1.179	13.17
Hauf_1	Austria	Metalliferous	6.99	31.97	22.79	41450.3	317.92	0.62	5.11	98.89	28743.3	3241.86	65.88	0.54	2679.85	13.1	5875.57	13700	9734	73.63	8270	280.1	17.14	68.1	39720	539.4	4883	1436	114	22230	7484	14555	61170	148.8	0.8554	4357	113.4	0.4205	24.95	24.18	28.81	395.3	469.5	7.529	3.524	3583	29.57	36270	18.44
Hauf_10	Austria	Metalliferous	6.16	39.71	19.65	28650.5	1850.05	0.57	7.5	84.85	31887.3	3592.55	48.45	1.71	3351.09	33.09	9436.4	16923.5	14010	5.176	2476	50.96	20.58	52.6	46720	647	4832	2055	29.2	785.4	4851	3017	18100	518.1	0.7735	1283	50.73	0.7975	25.7	887.8	59.91	466.2	355.9	5.206	22.64	3372	17.3	14230	18.54
Hauf_11	Austria	Metalliferous	6.44	56.38	17.21	32653.2	650.13	0.56	2.16	141.59	21121.7	2520.71	59.62	0.78	2751.08	2.89	4443.49	15832.6	9981	5.358	2080	151.3	13.31	66.34	44120	554	4255	1775	21.12	712.5	6433	5956	45210	281.7	0.6813	457.2	145.2	0.4493	41.05	1366	29.93	410.3	356.1	6.311	11.44	4213	12.45	38950	23.82
Hauf_12	Austria	Metalliferous	6.6	42.65	16.04	37389.7	669.58	0.55	5.74	115.35	20395.2	3843.75	71.74	1.29	3440.72	3.08	9416.36	14168.2	14470	5.097	3345	36.14	19.69	53.01	49160	594.3	4869	2434	31.12	822.3	4355	1139	12970	512.7	1.014	2233	30.47	0.6088	23.9	763.7	45.73	465.6	352.1	4.88	19.28	1997	5.767	9639	15.51
Hauf_2	Austria	Metalliferous	6.86	52.61	17.22	39244.6	480.67	0.67	2.25	123.2	23205.9	3183.45	65.47	0.67	2539.12	8.59	4829.14	15759.9	10540	4.957	8674	172	18.1	64.32	45210	541.9	5470	1657	24.46	634.3	5957	8664	60310	151.1	0.6328	3508	112.7	0.3098	20.18	22.67	29.97	440.5	577.8	6.786	15.15	2344	28.13	38480	2.867
Hauf_3	Austria	Metalliferous	6.5	29.725	22.586	35359.9	670.568	0.293	4.213	106.027	23487.4	2620.83	68.812	0.878	3297.25	7.899	9098.89	18853.1	18050	7.521	11510	48.46	28.76	68.73	52080	1156	7470	1879	42.87	995.8	5192	2544	15270	465.2	1.936	7384	41.21	0.5977	11	239.8	90.55	647.4	462.4	7.619	3.692	1937	8.088	12410	27.52
Hauf_4	Austria	Metalliferous	6.3	25.63	19.25	33824.3	1196.5	0.36	2.3	87.31	25716.4	3930	87.75	0.73	3285.45	0.84	5020.05	24936.2	12680	6.198	6315	65.38	23.8	40.9	43420	770.2	5714	1634	28.79	886.5	5334	3999	25950	561.7	1.392	3345	44.63	0.86	16.51	747.1	62.92	728.1	522.8	6.801	5.659	2721	15.05	17650	22.54
Hauf_5	Austria	Metalliferous	6.83	20.48	17.68	30663.4	1013.8	0.36	2.32	79.25	33187.9	3321.46	34.33	0.8	2093.5	6.01	6237.76	16268.9	10230	5.392	25860	158.7	14.17	74.52	46390	507.6	6437	1922	28.53	709.2	16320	24790	63530	57.86	1.108	10850	62.16	0.249	14.1	11.34	39.66	581	199.3	5.017	10.61	635.1	80.27	20120	15.11
Hauf_6	Austria	Metalliferous	6.23	27.79	16.52	35718	672.16	0.41	4.12	92.13	19382.4	4416.37	72.62	1.13	2339.17	11.32	6314.98	17910.5	10610	4.735	6108	98.07	17.81	61.45	44890	541.6	5297	1855	26.33	803.7	8066	6711	39580	494.5	0.9024	1763	61.91	0.8652	26.19	1500	32.47	572.9	570.1	9.556	2.719	5207	104.5	27350	17.32
Hauf_7	Austria	Metalliferous	6.11	79.97	16.78	33251.9	1079.8	0.81	2.44	187.46	16672.1	3640.61	61.67	1.14	2402.82	1.14	6482.08	21585.2	17480	3.964	2298	33.86	23.95	42.3	52380	580.4	5624	2112	38.8	864.5	4751	1744	15510	680	0.8509	983.8	24.4	0.4111	14.76	704.1	42.03	462.2	235.1	4.802	9.351	2916	6.327	11680	72.57
Hauf_8	Austria	Metalliferous	6	26.93	15.06	27710.4	980.96	0.4	3.37	113.33	29078.8	2342.34	65.01	1.68	3135.52	4.16	8906.11	24393.3	24200	4.41	1611	23.22	33.91	44.78	56560	772.9	7953	2002	49.92	762.6	2019	617.7	9836	544.8	0.7919	886.2	26.19	0.505	12.66	453.5	91.06	398.5	229.8	4.085	22.46	1619	8.318	8901	46.08
Hauf_9	Austria	Metalliferous	6.15	51.56	17.42	27308.8	679.89	0.57	4.58	103.26	41038.7	4844.19	60.86	2.08	2562.8	7.18	10382.4	22110.5	13190	6.178	1768	77.59	20.13	68.88	49170	628.2	5061	1489	26.95	768.4	7872	2586	28630	411	0.6808	517.8	64.97	0.7732	37.17	1237	47.56	397.5	553.3	6.366	4.684	5981	15.54	21920	36.65
Hoch_1	Austria	Metalliferous	6.47	106.23	20.52	36690	271.46	1.29	24.92	172.12	16931.5	8313.86	69.74	5.02	3030.37	194.67	8695.48	15331	1457	46.06	156400	85.54	10.17	18.4	13370	318.2	43190	383	10.26	871.4	37040	1189	10120	10.81	3.117	15970	13.76	0.2134	0.16	2.294	105.1	566.2	19.78	0.4661	41.54	272.1	20.07	1285	3.364
Hoch_10	Austria	Metalliferous	7.05	50.25	20.45	30550.8	271.96	4.83	3.43	100.77	19887.1	5191.87	139.1	17.16	3086.23	657.79	6645.6	13900.7	1462	21.17	267400	53.88	7.007	23.25	2522	412.5	21750	376.2	4.819	224.7	18830	664.9	9022	9.521	2.663	15810	17.22	0.3161	0.5	1.335	58.93	321.4	22.51	0.3786	0.2742	326.2	10.45	1602	0.2188
Hoch_11	Austria	Metalliferous	6.71	79.62	20.06	25730.7	195.99	0.61	4.51	151.4	25340.3	4265.76	134.92	0.43	3764.33	397.92	7625.36	12679.1	3007	40.69	219700	62.93	9.851	20.1	5693	835	21820	415.3	7.434	503.2	42330	1113	8662	9.849	2.631	15430	15.44	0.1918	0.9	1.068	68.75	324.2	21.17	2.536	6.148	303.6	11.54	1491	0.7328
Hoch_12	Austria	Metalliferous	6.97	149.51	19.64	30651.6	200.89	0.93	3.46	291.4	22717.2	4911.35	76.06	0.35	3553.63	1382.98	7867.91	9782.8	2491	44.94	250300	62.31	8.412	21.22	3625	827.1	22200	387.3	5.84	278.1	36020	1561	12590	9.742	1.856	16790	17.51	0.229	0.9	1.42	92.39	354.7	23.61	0.4346	1.711	416.8	13.26	1771	0.4903
Hoch_2	Austria	Metalliferous	6.65	60.71	22.12	39879.7	240.31	0.88	15.09	122.49	17098.6	7376.21	91.99	2.45	3404.44	191.86	9490.98	19958.3	1347	61.7	191300	47.52	7.665	20.18	3453	399.5	30830	382.4	5.299	808.2	28040	1278	7936	9.408	3.128	15980	12.69	0.2112	0.14	1.953	87.86	413.5	17.04	0.3244	19.31	170.1	21.08	1120	2.601
Hoch_3	Austria	Metalliferous	6.25	32.9	24.29	31517.9	280.74	0.45	6.8	97.6	34508.4	5953.78	65.07	0.72	4034.44	85.41	9501.59	10362.5	8435	35.84	72430	57.03	15.38	5.492	8576	2126	13900	758.7	11.26	2299	15240	4256	7202	22.09	3.393	15890	11.52	0.2388	0.1	1.343	155.6	774.8	34.52	0.3771	49.7	260.5	22.73	993.5	13.21
Hoch_4	Austria	Metalliferous	6.35	36.83	19.77	34325.4	213.04	0.45	6.91	84.4	27361.9	6854.57	113.83	0.83	4182.64	67.31	10296.9	13652.8	4451	22.3	100100	59.72	10.03	12.48	5032	1213	15390	509.2	7.799	1352	11840	2356	6748	10.49	2.82	15560	13.54	0.2022	0.17	1.05	171	953.2	31.12	0.3007	36.77	30	28.87	812.2	4.419
Hoch_5	Austria	Metalliferous	6.32	27.47	18.9	36275.1	210.02	0.43	6.17	83.5	29241.7	5666.01	104.09	0.55	3789	35.76	7897.84	15269.2	9405	32.48	91680	37.29	16.88	11.15	9494	2035	13040	703.3	12.58	1762	19300	2681	6391	9.923	3.051	16250	8.55	0.2057	0.1	0.7167	169.9	626.2	18.45	0.3521	27.51	42.24	28.22	518.3	6.506
Hoch_6	Austria	Metalliferous	6.06	76.74	12.99	39207.3	345.32	0.62	4.06	127.13	10515.8	8892.07	81.81	0.29	1755.97	260.03	7010.51	24775.5	11760	29	40160	27.22	18.98	6.125	11740	2221	7380	462.4	14.47	1722	17430	2859	3691	15.38	2.519	16370	13.44	0.189	0.9	1.567	185.6	663.8	25.91	0.6671	22.61	205.2	30.74	803.4	4.375
Hoch_7	Austria	Metalliferous	6.18	42.05	21.23	38115.8	337.04	0.55	6.25	104.83	20156.2	8318.01	114.38	0.69	3526.19	352.25	9852.94	21300.5	9490	44.98	45680	23.44	17.49	10.13	9230	2048	10360	264.2	17.13	1616	43300	3001	4465	36.62	3.813	13860	13.34	0.5489	0.13	5.394	240.8	842.5	25.2	0.7733	33.63	1541	22.16	1233	4.547
Hoch_8	Austria	Metalliferous	6.53	53.63	14.66	29751.8	179.67	0.66	6.14	103.56	22866.5	6042.15	59.95	0.94	3279.16	123.65	8238.88	15423.9	2347	32.91	210100	75.07	9.443	18.59	5269	630.4	24590	390	7.579	759.9	33050	1645	12060	10.13	2.444	16210	13.53	0.1943	0.9	1.308	68.54	401.6	20.72	0.8137	15.01	320.5	12.81	1942	2.941
Hoch_9	Austria	Metalliferous	6.35	48.18	32.51	37820.8	589.82	0.54	4.01	99.68	21274.2	4925.71	80.1	0.41	3906.8	257.99	4682.58	11328.2	2232	73.43	202100	79.39	9.18	19.79	4045	531.4	22880	385.5	6.494	745.4	52410	2216	19370	10.03	2.286	15080	17.3	0.2158	0.17	1.311	55.2	361	21.67	0.3833	27.56	340.9	13.67	2097	3.687
Hofa_1	Austria	Non_metalliferous	6.91	53.52	18.01	24383.5	3.87	1.48	4.91	119.5	19573.9	8850.87	27.44	4.65	4856.04	1.87	5462.88	16688.2	4547	3.789	174800	0.6497	11.1	22.33	5749	515.8	114800	104.9	5.825	652.6	146.4	438.3	247	13.32	1.475	8766	0.1947	0.2348	0.424	1.885	20.75	4322	14.54	0.6216	1.441	0.0342	14.32	27.06	0.1806
Hofa_10	Austria	Non_metalliferous	6.94	65.11	19.3	33106.1	0.38	0.57	3.49	174.22	18115.7	4569.13	16.55	0.61	2476.06	186.98	6564.53	25358.1	6161	7.42	128100	1.145	29.58	5.908	16250	695.5	79540	123.6	14.08	1930	3869	525.6	2777	11.6	1.864	14470	0.159	0.2992	0.364	1.688	63.25	933.3	8.645	0.6945	17.3	4.555	19.71	130.2	5.845
Hofa_11	Austria	Non_metalliferous	6.93	39.91	21.59	40141.6	2.26	0.53	4.07	92.79	27026.5	5380.53	22.88	0.8	3461.06	3.76	6181.42	12181.4	5906	8.96	129900	0.7457	21.31	10.81	11590	1065	65330	159.4	10.61	1769	2829	707.8	1119	287.6	1.606	8883	0.3131	1.065	0.608	39.3	76.27	3209	15.89	2.072	4.933	1270	14.09	1920	0.6894
Hofa_12	Austria	Non_metalliferous	6.91	20.36	17.96	26794.2	7.5	0.33	2.55	67.32	19704.9	5504.55	28.52	0.44	2311.11	103.79	4805.1	31519.1	17830	0.2247	6324	0.5394	10.12	21.83	19870	2389	6598	405.5	6.693	1158	123.1	254.8	95.91	17.47	0.5905	15580	0.1268	0.2801	0.358	1.357	34.25	725.6	5.065	0.5946	6.273	19.65	19.59	50.54	0.2484
Hofa_2	Austria	Non_metalliferous	6.99	40.85	16.71	26147.2	11.45	0.47	3.99	98.22	17752.8	6397.25	43.31	0.76	3334.18	1.23	4476.26	23229.4	939.9	2.349	177000	0.3858	5.821	24.36	3281	194.1	114500	58.13	2.946	556.9	231.4	244.5	180.4	13.35	1.05	10310	0.1601	0.1793	0.337	1.446	21.65	3504	11.72	0.5482	14.37	0.0324	13.02	19.57	0.3899
Hofa_3	Austria	Non_metalliferous	6.84	14.66	17.46	20811.4	1.32	0.25	2.8	66.78	32697.5	4443.5	22.01	0.59	3166.53	6.12	8262.53	22786.8	4576	8.532	122500	1.885	116	11.44	24900	767.2	72850	176.4	86.15	8268	2207	790.6	5309	19.36	3.304	12490	0.4393	0.2527	0.298	18.02	31.24	1553	16.61	2.078	143.9	12.46	27.27	1722	1.991
Hofa_4	Austria	Metalliferous	6.58	13.71	16.04	34347.2	1.11	0.4	5.47	75.46	23952.4	7484.82	24.44	2.43	3529.86	161.44	7788.46	26189.3	3745	44.08	19420	6.553	60.46	35.85	130000	698.6	8189	553.6	46.16	21370	63860	633.7	14560	178.4	9.563	6520	1.28	1.258	1.614	155	109.3	636.9	29.08	25.67	562.2	3418	35.2	12190	2.643
Hofa_5	Austria	Metalliferous	6.62	42.52	19.07	36683.1	0.25	0.49	2.5	90.08	14883.1	7671.18	9.39	0.74	2883.97	139.73	3597.79	16502.7	5209	38.7	11800	7.425	50.82	38.4	129500	984.3	4894	557.8	52.34	15030	65220	1524	9364	591.4	7.885	5698	1.293	1.138	1.501	137.5	158	593	26.31	12.63	215.4	12860	29.42	8135	4.967
Hofa_6	Austria	Non_metalliferous	6.82	22.35	17.29	26205.5	2.17	0.26	2.47	64.87	19445.1	5170.6	31.12	0.41	3324.71	10.91	4889.39	22036	4532	7.995	124500	1.402	17.4	13.77	14870	732.7	72040	153.4	17.86	3837	2050	728.2	3026	16.67	1.738	12480	0.4696	0.2816	0.357	7.572	31.62	1289	8.577	2.673	68.76	65.59	8.819	759.8	1.379
Hofa_7	Austria	Non_metalliferous	6.6	22.58	16.35	36924.1	1.54	0.36	2.53	94.85	14390.2	6368.56	12.42	0.63	2718.61	5.1	8617.89	14354.1	6666	17.15	49370	4.811	72.93	27.23	89530	1253	24810	348.8	30.57	25360	16200	1146	8664	142.6	6.342	11470	0.9529	1.637	0.116	62.75	142	1406	37.5	5.736	647.7	398.4	40.64	3633	3.041
Hofa_8	Austria	Non_metalliferous	6.7	14.59	24.89	25319.4	0.5	0.33	2.64	73.68	25242.3	5067.18	15.97	0.77	3484.03	1.82	3284.69	22516.5	2689	7.364	125900	1.921	23.9	9.961	30650	555.9	78160	135.5	12.18	9861	2218	440.1	3889	48.96	2.681	9510	0.5779	0.8801	0.158	42.43	63.33	2907	20.14	3.778	284.2	90.83	18.23	1948	3.115
Hofa_9	Austria	Non_metalliferous	6.94	7.48	24.2	30786.6	0.99	0.33	3.25	69.75	39449.9	5394.39	16.39	0.61	3264.58	10.89	5913.09	18553.4	5724	32.46	68310	4.129	61.72	37.89	82980	1072	30380	387.7	31.3	15720	45740	913.8	6888	24.58	5.443	12480	0.49	0.5303	0.819	60.24	94.78	895.6	18.94	3.903	34.06	211.3	44.55	2602	5.224
Hohn_1	Germany	Non_metalliferous	4.49	89.48	13.23	10877.4	45.18	0.58	3.39	161.08	17949.6	4820.65	59.43	1.55	864.28	0.39	3634.03	11924.4	19240	3.283	1220	1.068	58.28	94.23	37900	881.8	7202	624.8	37.41	567.5	122.8	273.4	329.5	674.4	0.3275	738.9	0.6181	0.2068	13.25	245.2	88.96	161.1	54.56	2.787	74.69	15.75	10.25	38.18	34
Hohn_10	Germany	Non_metalliferous	5.88	70.49	11.69	22596	36.45	1.26	4.81	186.59	25472.8	3404.01	34.67	0.92	3483.67	0.4	9673.35	5558.74	10700	3.614	2036	0.7752	27.72	13.18	19860	1245	3520	370.8	20.98	458.8	93.08	235.4	97.73	385.3	0.4881	1213	0.1597	0.1628	3.888	99.48	157.7	160.6	39	1.111	84.84	26.61	8.586	9.425	4.028
Hohn_11	Germany	Non_metalliferous	5.49	66.09	12.88	16537.9	94.18	0.57	4.67	142.58	25813.1	3448.26	35.77	0.81	3390.56	0.19	8049.59	6304.24	9770	3.125	1582	0.6956	25.07	8.326	18170	1138	3154	322.3	18.77	408.1	81.69	233.2	78.64	390.6	0.4687	1080	0.1504	0.1352	2.718	82.39	175.7	177.1	34.78	0.9771	75.9	22.43	8.535	8.977	7.224
Hohn_12	Germany	Non_metalliferous	5.86	85.68	15.43	19605.7	8.53	0.6	4.37	202.4	26755.2	3956.71	39.86	0.64	2497.64	0.6	5717.96	8448.35	9545	3.145	1702	0.6374	29.67	15.54	17180	1133	3550	355.2	22.16	415.9	69.17	243.4	137.8	435.4	0.5436	1084	0.1079	0.1962	5.437	103.1	155.7	193.9	41.48	0.9336	85.45	15.12	8.786	18.29	8.719
Hohn_2	Germany	Non_metalliferous	5.34	114.59	17.14	30205.1	76.85	0.82	5.42	258.71	24799.5	5154.97	33.91	0.87	2771.65	0.64	12297.2	8550.59	15760	3.824	1819	1.691	49.87	35.07	29660	946	5566	540.8	29.9	526.2	106.8	288.5	305.6	530	0.5076	1353	0.5793	0.2156	7.736	141.5	73.04	202.2	53.89	2.074	73.3	11.78	8.576	23.88	9.608
Hohn_3	Germany	Non_metalliferous	4.6	115.35	20.99	16489.8	72.76	0.77	6.28	283.61	25408.1	5589.52	69.16	1.11	3215.99	0.5	7262.34	13201.2	15770	3.606	1177	1.367	50.44	25.34	30640	855.5	5439	454.4	27.58	511	122.3	308.6	254.2	640.6	0.3104	633.3	0.2365	0.2317	5.205	160.9	74.63	140.3	36.35	1.977	46.88	20.86	9.108	14.5	20.13
Hohn_4	Germany	Non_metalliferous	5.41	50.58	16.46	18777.5	120.95	0.73	4.19	133.69	28518.4	5261.34	31.62	0.91	2455.72	0.35	11684.7	14540	13270	3.387	2496	1.326	42.64	23.68	24640	1176	5097	672.2	28.33	503.8	74.36	286.8	179.3	539.5	0.4008	1167	0.4418	0.237	7.488	200.9	94.23	231.5	60.27	3.112	87.81	11.99	8.826	22.72	14.41
Hohn_5	Germany	Non_metalliferous	4.64	158.38	20.35	15097.6	5.29	1.03	4.42	325.9	14943.5	4782.12	56.47	1.08	2520.55	0.87	4284.17	14686.5	17810	3.613	1681	1.904	52.85	44.39	32850	1129	5980	791.7	30.98	709.1	149.7	364.9	374.3	741.8	0.378	943.9	0.6933	0.2022	10.35	146.3	123.9	181.3	67.47	2.122	66.92	19.88	9.704	42.55	16.18
Hohn_6	Germany	Non_metalliferous	4.64	358.11	13.88	11830.7	128.29	1.71	5.37	926.3	29600.6	5126.01	73.85	2.14	2742.75	2	12220.6	11678.5	17960	3.8	1434	1.975	53.9	42.5	34600	1025	6088	720.5	31.66	667.9	142.6	319.4	378.4	692.5	0.2878	847.4	0.6332	0.1754	8.803	147.8	150.7	176.1	58.5	1.774	69.89	18.77	13.99	47.6	17.24
Hohn_7	Germany	Non_metalliferous	4.68	82.69	10.31	11691.3	51.73	0.54	2.66	172.53	16040.4	4975.35	39.3	0.64	1531.07	0.3	6720.91	12790.9	15240	3.621	1484	1.64	48.57	33.58	29570	849.3	5169	607.2	28.62	603.8	126.8	290.1	294	649.7	0.6394	2303	0.4815	0.27	8.12	244.5	65.42	360.4	174.1	9.849	47.94	4.3	9.109	16.47	19.58
Hohn_8	Germany	Non_metalliferous	5.21	175.01	18.26	17056.3	19.17	0.94	3.78	424.24	33179.8	3251.87	37.23	0.67	2241.24	0.79	9039.75	9303.42	14250	3.609	1762	1.514	47.86	33.36	26700	917.5	4865	527.3	28.92	531.2	96.79	292.5	289.9	571.4	0.4827	1180	0.5493	0.2275	6.217	177.7	114.8	218	63.84	1.74	61.34	13.73	10.26	23.91	7.623
Hohn_9	Germany	Non_metalliferous	5.46	245.23	17.58	20038.3	12.75	1.26	4.48	565.68	14308.7	3628.11	40.14	0.88	2523.94	1.72	4343.16	10631.9	10420	3.346	1741	0.8398	34.6	12.61	21040	1181	3906	386	27.57	464.8	117.5	233.3	105.1	403.1	0.5113	1047	0.1607	0.1403	4.083	118.3	157.8	160.6	45.17	1.164	86.54	42.73	8.126	15.19	6.438
Holl_1	Germany	Non_metalliferous	4.05	51.29	15.91	13859	13.51	0.54	5.92	119.93	40578.4	5499.32	185.4	1.45	3516.04	0.05	3245.82	10953.5	23610	3.56	9563	2.38	95.63	84.41	50020	788.1	13680	1219	89.79	1114	224.6	628.8	118.1	1661	0.605	1887.6	0.143	0.539	16.2085	702.35	106.37	174.79	99.33	4.9335	69.85	13.299	18.667	7.073	79.71
Holl_10	Germany	Non_metalliferous	5.95	62.92	16.09	21977.2	14.04	0.49	2.77	99.85	16599.6	2130.93	59.62	0.87	1745.73	0.11	4614.8	8288.43	22790	2.7	8154	1.58	60.48	51.58	38750	1145	12100	865.9	68.26	761.3	155.5	340.6	116.1	450.34	1.0945	4423.65	0.0825	0.2145	4.675	140.03	146.3	186.505	190.685	3.256	267.135	5.599	17.16	7.755	25.44
Holl_11	Germany	Non_metalliferous	6.03	60.97	13.71	22525	10.37	0.48	1.45	85.08	12945.2	2582.85	42.03	0.52	1476.4	0.21	3627.28	8043.4	17350	2.7	7934	1.28	59.54	43.05	31020	797.4	9711	749.4	61.28	722.8	120.2	439.3	96.17	337.975	1.3255	5052.85	0.1045	0.187	4.7355	126.775	155.98	176.66	190.905	3.102	217.8	4.0205	21.934	8.1345	39.17
Holl_12	Germany	Non_metalliferous	6.36	56.91	22.04	21995.8	10.68	0.53	5.22	131.38	28543.7	2238.36	80.29	1.27	3231.66	0.14	11378.7	4608.6	20440	4.18	11180	1.59	100.8	90.91	36490	1030	13330	884.8	101.8	1204	150.7	703	131.7	624.25	2.6015	8739.5	0.1705	0.55	14.6575	196.405	216.755	255.31	301.51	4.5925	257.18	6.996	24.849	16.159	33.78
Holl_2	Germany	Non_metalliferous	5.09	86.92	15.57	17945.7	29.41	0.59	3.24	236.83	21262.7	3154.07	73.99	0.95	2373.57	0.03	4285.25	11835.1	23080	3.17	12620	2.04	101.8	65.61	44240	807.9	15260	1067	90.47	1151	187.2	435.7	113.3	765.6	0.803	3934.15	0.154	0.3245	13.0295	337.59	91.96	187	139.315	3.9105	217.25	8.503	12.804	4.818	35.02
Holl_3	Germany	Non_metalliferous	5.35	35.48	22.79	18431.6	15.82	0.45	3.35	82.75	25259.2	4094.28	84.72	0.63	2653.71	0.18	3813.23	14361	19150	3.25	10130	1.58	60.98	52.85	35400	913.8	11980	894.1	65.72	1023	144.7	535.5	103	547.745	1.1385	4629.35	0.143	0.2475	8.3765	251.295	259.875	260.37	199.815	3.773	247.775	5.8685	18.1225	13.376	27.11
Holl_4	Germany	Non_metalliferous	4.43	54.94	17.82	22719	27.7	0.56	3.39	99.8	18784.8	5179.75	84.61	0.71	2237.97	0.1	3356.46	22460.8	22090	3.12	13470	1.95	91.52	69.02	43050	604.5	15270	916.9	89.48	1169	191	497.9	98.39	1160.5	0.737	3092.65	0.132	0.4565	16.28	631.95	103.62	172.81	121.495	4.026	182.6	13.75	16.588	6.281	49.43
Holl_5	Germany	Non_metalliferous	4.3	75.32	18.17	17382.1	12.58	0.51	2.23	138.98	12698.4	4358.32	69.47	0.88	1971.85	0.29	2137.84	11246.8	20780	3.52	10260	1.87	77.23	64.34	40970	666.4	12250	734.2	76.64	1187	208.2	622.5	95.64	1067	0.77	2654.85	0.132	0.528	12.7655	804.1	94.325	199.705	113.575	3.9435	111.045	15.3175	20.4545	4.587	44.2
Holl_6	Germany	Non_metalliferous	5.48	60.45	19.84	20920.2	39.26	0.53	3.44	148.14	15537.8	3289.16	109.16	0.86	2388.14	0.1	3078.53	17668.7	20480	3.36	11280	1.71	70.82	48.25	38450	1164	12150	989	72.75	1016	156.2	530.2	97.87	472.45	1.2375	5040.2	0.121	0.2475	6.0555	204.655	291.39	244.475	199.595	3.575	243.705	6.1875	20.7625	8.998	24.69
Holl_7	Germany	Non_metalliferous	5.87	45.33	23.27	20236.7	5.05	0.49	2.64	80.13	18383.2	3239.39	50.87	0.85	2138.9	0.04	5372.93	4636	16080	2.65	6900	1.2	38.9	35.43	29160	771.7	8599	692.5	46.56	666.1	112.3	332.7	81.85	436.92	1.408	4837.25	0.0935	0.176	4.2625	136.675	116.6	231.935	205.865	3.465	265.98	4.653	15.62	5.5715	55.09
Holl_8	Germany	Non_metalliferous	6.06	77.62	20.7	23858.5	5.69	0.45	2.81	129.53	19607	3620.88	47.01	0.71	2113.02	0.15	7170.66	5467.81	19970	3.52	9183	1.49	52.33	44.53	35150	1176	10480	854.5	60.1	858.8	139.9	464.8	103.4	374.77	1.727	5229.4	0.0935	0.1815	3.8005	107.03	176	253.275	208.56	3.1515	272.8	4.1085	17.743	6.842	34.6
Holl_9	Germany	Non_metalliferous	6.08	74.42	18.88	21030	7.83	0.52	1.76	115.73	18940.1	2394.01	44.38	0.67	1787.27	0.15	5981.27	4988.76	20380	2.55	6875	1.44	74.88	44.12	35660	876	11110	776.8	63.82	658.5	140.1	275.2	105.5	461.67	1.0065	3748.25	0.0715	0.275	4.664	177.98	81.84	180.62	148.225	3.0305	248.545	6.1655	16.8905	7.4085	17.3
Hors_1	Czech Rep.	Non_metalliferous	3.78	82.94	19.81	21224.2	47.25	0.74	3.98	126.25	28259.6	5580.14	73.8	0.84	3412.49	0.29	9262.54	16735.5	18640	5.44	1595	1.158	31.48	16.9	27290	2435	4120	1013	16.9	999.1	143.6	657.4	70.18	1420	1.275	872.1	0.1719	0.2727	1.482	342.8	55.23	97.91	82.61	1.085	17.08	15.12	15.11	7.87	66.69
Hors_10	Czech Rep.	Non_metalliferous	4.33	172.96	20.93	30682.6	4.82	0.76	5.88	303.26	19362.9	4167.61	54.11	1.06	3256.73	2.31	6814.56	26264.7	17550	5.791	3201	3.237	43.01	112	29120	1981	3283	903.2	18.05	1198	245.5	796.3	1560	1596	1.48	2473	1.85	0.3931	29.67	161.2	64.82	109.7	134.1	2.825	37.2	41.5	12.01	1178	9.202
Hors_11	Czech Rep.	Non_metalliferous	4.43	121.33	27.6	23741.8	7.48	0.56	6.69	203.55	33961.7	5107.58	90.32	1.54	3645.46	0.56	7942	11814.8	12180	4.875	2204	0.8171	28.63	15.81	18310	2562	4238	461.4	15.95	602	85.62	484	55.13	785.7	1.329	1755	0.2126	0.1737	1.749	278	60.83	129.3	107.1	2.222	34.18	7.691	12.15	10.26	9.852
Hors_12	Czech Rep.	Non_metalliferous	5.16	93.46	27.58	26847.3	37.36	0.38	5.35	147.26	27850.4	4508.91	51.24	0.73	3436.91	0.35	13247.1	10115.3	13960	5.064	3413	0.888	27.06	15.25	20630	2167	3332	319.4	17.04	458	83.26	369.3	45.65	1294	1.478	3210	0.1477	0.4103	1.281	222.8	85.08	124.4	98.36	1.842	15.8	6.244	12.21	7.867	4.043
Hors_2	Czech Rep.	Non_metalliferous	3.6	82.37	25.93	29090.5	2.01	0.56	4.62	126.82	19584.9	5918.84	369.64	0.93	3285.91	0.61	6315.3	5489.74	15580	4.734	525	0.8288	23.58	16.42	21170	2474	3027	423	11.85	595.8	133.1	397.2	51.28	1951	1.226	294.1	0.1455	0.3126	4.244	323.6	54.33	40.35	72.09	1.015	18.08	35.54	16.2	12.1	146.5
Hors_3	Czech Rep.	Non_metalliferous	3.61	70.41	30.56	20813.4	1.42	0.45	3.77	112.09	18783.6	3562.31	169.93	0.56	2673.88	0.45	5604.48	7645.52	13560	5.514	757.6	1.147	19.21	18.18	23110	1836	2478	406.1	11.27	806	113.3	690.9	93.29	1911	1.339	612	0.2433	0.3227	4.575	538.1	102	68.78	115.5	1.19	19.53	23.14	20.84	22.3	145.8
Hors_4	Czech Rep.	Non_metalliferous	3.84	66.63	31.19	19130	3.06	0.44	4.79	121.16	22496.3	3899.16	138.95	0.59	3043.99	0.15	9011.37	17390	19310	5.707	1520	1.138	32.21	16.42	26100	2227	3285	393.7	16.86	669.6	106.5	601	75.07	2176	1.378	999.4	0.1729	0.4804	0.7645	199	83.43	57.69	92.4	1.082	17.66	7.84	19.6	22.53	86.57
Hors_5	Czech Rep.	Non_metalliferous	3.45	76.45	30.94	24499.1	2.48	0.41	4.95	175.93	17756	4000	229.65	1	3874.31	0.33	6920.52	7693.16	16160	5.074	529.7	1.204	27.99	19.91	27480	2081	3032	415.3	13.7	794.3	116.5	547.6	54.94	1994	1.235	222	0.183	0.3047	2.577	392.9	57.68	43.63	80.29	1.044	18.8	13.41	17.87	14.16	206.7
Hors_6	Czech Rep.	Non_metalliferous	3.48	42.28	20.34	18318.5	2.59	0.4	3.84	82.69	19558.4	2918.38	146.74	0.67	3483.05	0.18	8577.16	7511.15	14470	4.956	685	0.9977	24.29	14.19	24420	1522	2268	201.3	10.2	691.8	102.6	774.2	35.48	2587	1.269	511.6	0.1819	0.4077	0.8301	415.6	85.57	51.49	27.43	0.8228	20.99	12.48	24.2	8.134	182.8
Hors_7	Czech Rep.	Non_metalliferous	4.7	200.17	25.55	18394.5	24.26	0.78	4.36	405.61	33236.9	3000.86	68.84	1.04	2847.22	0.78	10388.4	6266.72	25890	5.777	4011	1.581	39.77	26.31	36210	3274	5822	774.9	21.73	1258	168.6	799.4	88.61	1589	1.662	2928	0.2949	0.2728	1.817	110.4	152.8	104.6	85.81	1.367	22.07	10.86	13.46	8.617	4.879
Hors_8	Czech Rep.	Non_metalliferous	3.91	78.97	17.95	17187.7	21.15	0.46	4.76	156.6	26194.1	3676.93	159.79	1.34	2861.13	0.46	10726.3	11295.8	15740	5.265	2077	1.296	35.62	22.42	28460	2142	3140	479.9	16.74	797.7	135.2	685.4	99.63	1105	1.335	1159	0.215	0.2919	2.569	386.6	85.61	102.3	49.57	0.9214	23.07	14.04	15.73	20	34.42
Hors_9	Czech Rep.	Non_metalliferous	4.16	72.04	18.02	21838.5	4.51	0.33	3.3	109.65	21192.7	2847.34	215.12	0.62	2545.32	0.51	6447.71	16422	14590	5.695	2756	1.457	27.66	30.25	23750	1616	2825	561.2	12.95	768.1	182.2	692.6	304.8	1181	1.428	1992	0.5585	0.2297	5.014	240.8	77.05	101.2	104.5	1.113	13.94	30.85	12.58	187.3	17.56
Host_1	Czech Rep.	Non_metalliferous	4.37	258.63	23.27	13185.6	37.17	1.15	6.83	368.37	33670.4	4466.3	123.92	1.66	2843.03	1.62	12876.3	8079.41	14910	11.62	1889	0.98	26.8	40.55	22660	3176	5292	322.9	28.3	556.3	130.2	224.6	102.6	822.3	0.7125	1128	0.1438	0.1594	7.592	200.7	158.8	140.6	108.3	1.34	142.8	24.21	20.75	10.23	36.73
Host_10	Czech Rep.	Non_metalliferous	5.22	72.3	10.31	18345.7	64.59	1.64	6.08	122.99	41929.2	4086.15	44.08	0.79	2432.35	0.58	15502.1	16183.9	14300	11.16	2847	0.96	24.44	41.86	20480	2615	4787	451.4	26.14	516	117.2	263.8	176.4	532.5	0.8137	1980	0.1754	0.1237	8.156	72.56	50.46	130.9	59.66	0.9052	80.49	15.83	10.79	20.34	3.425
Host_11	Czech Rep.	Non_metalliferous	5.16	40.59	11.28	18934.2	45.46	0.83	7.33	120.27	25416.3	4342.21	50.08	0.83	3208.16	0.12	15004.2	10079.1	14150	9.33	2444	0.95	24.66	35.5	21400	2342	5112	475.7	26.79	449.8	120.1	204.9	165.5	453	0.7094	1476	0.0902	0.1414	5.951	111	66.66	124	58.3	0.8142	88.75	15.47	11.39	18.17	5.213
Host_12	Czech Rep.	Non_metalliferous	4.96	112.69	10.14	15054	104.1	0.99	4.27	212.13	27229.2	5692.71	54.77	0.82	2678.03	0.65	10686.2	23021.1	14190	9.93	2644	1.04	24.61	36.72	20960	2342	4953	457.5	26.23	595	116.6	261.5	214.9	533.6	0.7114	1584	0.2007	0.1116	6.373	73.57	37.89	134.8	59.9	1.048	88.44	14.15	10.74	38.24	6.652
Host_2	Czech Rep.	Non_metalliferous	5.01	182.48	16.88	14854	30.29	0.87	5.11	248.86	27928.8	3164.69	105.16	1.69	2354.47	1.05	5264.6	9552.92	16460	14.15	2987	1.05	27.65	38.75	21720	3537	5176	469.3	27.81	721.8	124.4	312.4	132	563.2	0.8538	1621	0.2111	0.1686	6.921	101.1	134.3	192.1	70.72	1.167	106	14.42	13.22	21.03	12.23
Host_3	Czech Rep.	Non_metalliferous	4.37	290.94	14.86	9443.36	14.62	1.1	3.57	479.03	23837.7	3204.23	187.46	1.14	1727.95	1.33	5562.52	12093.3	15200	11.78	2166	1.01	26.96	44.2	21980	3113	5131	402.5	27.77	577.1	233.2	289.6	149.9	655.3	0.6334	980.9	0.1415	0.1174	8.368	127.8	108	104.2	93.87	1.116	119.9	116.3	15.04	25.9	33.72
Host_4	Czech Rep.	Non_metalliferous	5.55	55.05	20.92	19503.9	75.19	0.56	3.58	111.6	16660.9	4039.69	81.36	0.6	2791.2	0.78	8490.08	21561.7	14560	12.06	3022	1.16	25.29	50.85	21650	3091	4903	512.3	27.24	623.2	139.9	320.5	209.5	509	0.9607	1840	0.2911	0.1628	11.69	60.79	143.3	193.3	76.25	1.104	126.1	14.43	13.86	70.19	8.821
Host_5	Czech Rep.	Non_metalliferous	5.2	101.42	18.78	15604.1	96.24	0.76	4.31	152.44	23898.5	5069.54	57.31	1.07	3390.86	0.56	10928.9	23913.7	15280	13.79	3181	1.04	25.66	48.82	21800	3336	4698	456.5	26.76	610.3	130.4	318.4	166.6	562.5	0.9687	2013	0.2097	0.1131	11.13	65.02	97.9	235.3	78.16	1.17	90.34	15.75	11.58	49.62	6.851
Host_6	Czech Rep.	Non_metalliferous	5.02	128.8	23.72	17442.2	30.83	0.7	4.59	193.26	28124	6177.69	43.14	0.87	3606.61	0.74	15524.8	16107.4	12460	9.23	2310	1.01	21.76	38.59	19020	2388	4407	346.3	23.43	522.6	106.6	268.8	149.2	539.1	0.8984	1547	0.3052	0.1203	8.469	81.74	136.8	213.6	63.87	1.102	108.4	15.67	11.88	56.74	8.934
Host_7	Czech Rep.	Non_metalliferous	5.21	230.24	12.54	15047.6	18.17	1.59	5.95	265.79	38150.8	5330.16	50.32	1.35	4104.76	1.19	7640.48	17309.5	13270	10.29	2853	1.19	23.32	45.59	20770	2802	4784	340.1	24.85	662.9	119.3	352.5	267.1	439.7	0.9763	1752	0.3704	0.0891	6.714	61.21	171.4	176.5	58.31	1.059	119.7	12.01	12.77	153.3	8.306
Host_8	Czech Rep.	Non_metalliferous	5.35	154.65	20.88	19182.8	7.65	0.99	7.84	225.98	28592.3	5616.44	64.29	0.9	3526.22	0.76	12498.8	20547.9	13080	10.25	3163	1.05	22.04	42.18	19580	2411	4493	387.8	23.78	567.8	111.7	333.5	162.9	509.2	1.238	2148	0.2944	0.1473	8.401	73.36	99.43	249.2	96.04	1.253	88.42	13.28	15.23	61.88	9.674
Host_9	Czech Rep.	Non_metalliferous	5.47	67.37	11.03	21781.9	74.08	1.61	4.54	187.57	16919.8	4985.15	47.09	0.64	2176.5	0.68	12223.2	18048.4	15810	12.76	3504	1.05	26.48	56.78	22100	2958	5428	495.4	28.94	564.2	136.1	292.9	203.6	527.6	0.992	2254	0.1682	0.1445	14.45	76.73	45.42	130.7	55.72	0.7921	84.32	17.35	10.15	26.75	3.977
Hueb_1	Switzerland	Non_metalliferous	4.25	88.54	16.62	21109.6	4.98	0.73	4.43	216.94	31954.3	5981.74	88.31	3.47	3064.38	0.68	9981.74	3411.42	14880	8	1419	0.6675	42.45	0.464	19620	1681	4251	438.3	23.74	556.8	34.2	200	48.22	39.2	0.1236	725.4	0.0441	0.0149	0.0497	0.6202	62.16	193.8	35.14	0.694	2.577	0.1974	5.518	4.602	10.37
Hueb_10	Switzerland	Non_metalliferous	5.31	94.52	20.98	25174.6	3.68	0.74	6.03	280.56	32829.8	4446.89	81.37	2.24	3555.68	0.74	10121.3	8540.98	11920	9.032	2504	0.8213	39.03	5.464	18610	1578	4350	738.6	25.45	905.2	39.66	139.3	68.41	1.101	0.1709	1637	0.0381	0.0033	0.0603	0.1908	74.21	165.4	18.68	0.1926	1.742	0.1121	6.976	3.263	38.42
Hueb_11	Switzerland	Non_metalliferous	5.64	69.28	20.81	32938.1	20.81	0.61	5.93	171.61	35361.3	3823.02	47.56	3.16	4127.22	0.52	11042.8	4226.74	11012	7.77	1325	0.8987	26.32	2.353	21107	1025	6585	398.5	21.23	500.23	55.56	198.6	45.54	0.551	0.143	1764	0.0233	0.0149	0.0604	0.2009	106.9	187.8	11.27	0.1083	1.651	0.0831	7.865	1.677	31.4
Hueb_12	Switzerland	Non_metalliferous	5.98	54.59	15.8	21595.9	2.02	0.48	4.92	153.51	27761	4605	77.41	1.19	3328.3	0.52	11123.5	7637.95	9868	8.576	2344	0.8096	36.6	1.369	17210	1401	4079	465.4	23.49	629.2	31.98	159	56.6	0.4178	0.1394	1807	0.0199	0.0048	0.0601	0.0288	40.47	263.7	4.171	0.0286	1.569	0.0957	8.146	1.499	31.37
Hueb_2	Switzerland	Non_metalliferous	4.48	126.76	20.45	19065.5	2.04	0.9	4.79	329.98	29592	6873.81	65.18	2.09	2319.26	0.76	5796.96	16081.6	11610	6.999	1323	0.5658	37.81	0.2305	16970	1411	3944	361.6	22.04	509.7	29.11	162.7	72.39	16.43	0.0919	837	0.0545	0.0051	0.0543	0.3808	73.22	190.8	24.97	0.6517	1.832	0.1293	4.953	18.5	17.64
Hueb_3	Switzerland	Non_metalliferous	4.47	91.74	21.79	20815	2.02	0.67	5.42	253.53	22329	6751.4	91.55	1.57	2682.24	0.82	8986.92	7386.92	13980	9.74	1769	0.6791	48.93	0.5384	19460	2113	4658	345.7	27.08	562.3	33.53	150.2	47.36	15.52	0.1071	875.8	0.0562	0.021	0.0483	0.724	69.16	251.6	26.46	0.6478	1.869	0.1759	5.844	5.321	27.46
Hueb_4	Switzerland	Non_metalliferous	4.49	144.56	15.94	23740	13.07	1.78	6.01	540.02	25809.2	4330.65	121.15	3.04	3324.36	1.96	10094.4	3537.22	12030	10.74	7361	0.7244	47.41	0.2551	18410	2038	5730	440.3	27.44	702.6	31.54	184.6	47.56	25.64	0.0842	880	0.0383	0.016	0.0434	0.4581	45.92	229.5	18.97	0.7735	2.291	0.1867	5.49	3.091	19.92
Hueb_5	Switzerland	Non_metalliferous	6.68	60.4	19.84	27322.9	5.97	0.57	4.25	153.01	21991.6	3986.98	77.94	0.92	2555.34	1.03	8410.57	2473.38	14290	9.719	1729	0.806	47.84	0.7152	20660	2146	4319	336.9	26.73	653.3	41.85	233.5	52.48	0.4395	0.0891	2631	0.0058	0.0019	0.0503	0.272	49.27	260.2	0.1201	0.0001	0.8112	0.0722	8.811	3.379	27.78
Hueb_6	Switzerland	Non_metalliferous	4.54	80.04	16.55	22063.5	10.12	0.56	4.8	220	22924.6	5138.89	106.87	1.55	3053.57	0.63	8884.92	8571.43	15110	10.53	2034	0.7049	48.25	0.13	20800	2224	5046	475	27.05	646.9	36.4	207.8	48.65	18.21	0.0886	789.9	0.0524	0.0144	0.0533	0.3148	56.11	235	11.98	0.8289	2.457	0.118	4.938	2.927	39.13
Hueb_7	Switzerland	Non_metalliferous	5.48	122.47	25.69	22656.2	0.74	1.06	4.32	376.7	23106.6	5151.65	56.66	1.24	2579.04	0.74	8097.43	20262	9885	6.655	1996	2.545	34.62	0.1103	17170	1155	4011	415.8	22.87	501.1	31.8	125.1	66.84	0.6797	0.0924	1746	0.0379	0.0098	0.0544	0.2108	37.58	272.2	8.51	0.0981	1.842	0.107	7.253	2.567	61.63
Hueb_8	Switzerland	Non_metalliferous	4.42	144.49	16.52	13579.3	4.96	1.19	4.1	448.13	33079.1	3061.91	85.24	2.3	3087.74	1.07	8683.89	2280.03	10630	4.455	989	0.5904	32.52	0.2016	15980	832.3	3335	317.9	20.38	386.6	30.5	176.1	39.71	24.46	0.1222	837.2	0.0442	0.0125	0.0444	0.58	54.67	124.8	23.6	0.6484	2.096	0.1761	5.837	3.082	27.23
Hueb_9	Switzerland	Non_metalliferous	4.28	114.98	22.4	19900.1	0.89	0.84	6.89	270.66	30851.7	5793.9	192.01	2.73	4012.62	1.1	10678.2	4252.89	11180	4.437	893.7	0.534	31.23	1.528	14950	838.1	3117	313	19.03	354.9	27.11	170.7	39	34.71	0.0942	832.5	0.0526	0.0213	0.0306	0.9162	69.19	115.6	45.34	0.698	2.112	0.118	7.65	4.256	36.42
Hull_1	Switzerland	Non_metalliferous	4.62	121.7	26.98	27293.2	2.94	1.78	4.55	287.7	37197.9	3504.11	177.91	2.38	2085.75	0.91	4215.24	3915.98	18720	4.303	3868	0.6032	44.56	11.63	19920	1081	4212	828.1	43.02	438.9	60.77	277.8	54.23	816	0.7612	1738	0.0595	0.1339	1.236	18.11	157.6	149.3	73.96	1.843	35.41	21.18	10.64	5.855	6.183
Hull_10	Switzerland	Non_metalliferous	4.73	50.47	12.67	22959.1	4.25	0.41	5.57	126.17	31262.9	4461.41	63.23	1.24	4064.8	0.17	6021.46	10619.1	15320	2.759	1999	0.423	31.42	11.08	16200	558.1	2027	319.5	17.56	682.8	18.54	398.5	51.38	1508	0.5402	1189	0.1008	0.3847	3.434	57.11	119.7	113.9	27.96	0.9016	31.51	4.005	10.72	8.432	3.505
Hull_11	Switzerland	Non_metalliferous	4.01	71.14	17.37	14932.7	3.06	0.45	5.1	118.79	36799.8	3670.61	155.89	1.39	3142.27	0.29	5287.4	12918.9	14270	2.683	1619	0.4865	49.27	14.91	16110	653.3	2122	219.7	19.28	585.4	26.53	472.5	47.47	1607	0.526	632.5	0.0833	0.3352	3.435	145.6	128.4	99.82	16.54	0.9374	29.9	5.481	12.35	14.13	9.318
Hull_12	Switzerland	Non_metalliferous	4.03	56.94	21.13	21178	7.55	1.49	4.01	114.98	33273.6	5727.7	133.21	0.77	3037.56	0.17	3507.9	7955.61	14610	2.524	1356	0.3575	30.99	4.019	13640	596.4	2130	136.9	20.03	391.1	23.82	383	41.6	2100	0.5081	377.5	0.0865	0.4431	1.018	134	165.6	105.3	6.206	1.015	16.89	8.967	13.76	14.64	11.08
Hull_2	Switzerland	Non_metalliferous	4.91	106.29	26.89	28874.9	9.15	1.91	5.68	265.83	32570.6	4134.25	96.8	1.83	2747.9	1.91	4675.82	12017.5	18490	3.86	3740	0.4483	39.43	8.205	17250	928.7	3073	648.8	31	691.6	20.54	403.7	57.18	1115	0.7796	2157	0.0838	0.305	0.8422	32.68	180.9	148.8	79.12	1.142	50.36	2.997	11.1	9.179	3.997
Hull_3	Switzerland	Non_metalliferous	4.74	79.2	16.89	22516.4	3.83	0.77	6.73	164.86	33946.7	4070.35	123.35	1.74	3621.57	0.5	8519.52	10197.1	17760	2.953	3051	0.7183	45.54	14.7	20570	711.6	2615	549.1	22.14	1086	26.32	489.4	89.36	1293	0.6305	1592	0.1127	0.4119	2.564	72.93	108.6	125	52.33	0.952	62.47	4.525	10.96	24.07	0.5393
Hull_4	Switzerland	Non_metalliferous	4.66	118.79	15.48	21135.4	8.45	1.32	5.35	214.31	35045.8	4208.25	78.67	1.48	3588.59	0.87	5264.77	5865.58	15040	2.692	2101	0.3753	37.31	6.616	16020	535.5	2475	402.5	21.56	878.4	16.9	320.1	40.65	1434	0.4664	1112	0.075	0.4502	1.388	80.13	102.4	123.6	48.13	0.9828	92.88	3.911	10.89	4.176	0.5511
Hull_5	Switzerland	Non_metalliferous	4.44	64.38	21.89	19672.5	21.76	0.67	4.17	131.63	35365.6	4795.87	119.61	0.76	3365.63	0.13	4133.69	6648.72	11730	2.964	2151	0.3393	36.24	7.249	13570	822.4	1976	268.8	20.55	682.7	27.7	569.3	34.48	1357	0.6658	1266	0.0738	0.2945	1.176	138.4	252	224.2	25.65	1.036	33.3	7.971	14.62	4.958	7.325
Hull_6	Switzerland	Non_metalliferous	4.22	135.31	23.86	15599.4	2.9	1.08	5.96	264.66	34253.7	3279.2	108.24	1.16	3218.1	0.85	3250.19	10313.2	16120	2.939	2218	0.5911	36.56	12.97	18600	851	2257	395.2	19.82	867.8	23.15	550.7	43.5	1615	0.6354	1074	0.1053	0.3511	2.299	127.6	156.6	129.1	38.68	1.209	56.12	5.002	13.57	5.882	8.108
Hull_7	Switzerland	Non_metalliferous	4.74	77.71	19.61	25445	22.68	0.54	3.15	141.43	26089	5191.75	69.43	0.8	2820.55	0.11	5969.61	12568.7	16520	2.843	2557	0.5154	50.89	9.995	17560	691.2	2683	506.4	26.47	847	16.96	428.8	44.6	1285	0.5687	1355	0.0587	0.4113	1.352	64.19	135.8	164.8	48.05	1.216	56.46	2.632	10.87	2.667	4.602
Hull_8	Switzerland	Non_metalliferous	4.7	128.86	22.4	15510	3.28	0.77	6.77	233.06	24879.5	4159.41	62.12	1.03	2501.28	0.31	3858.53	13721.2	15290	2.875	2038	0.5519	32.96	9.228	17860	578.7	2379	370.7	20.62	663.1	21.43	390.9	59.99	1306	0.6692	1088	0.1047	0.3079	2.135	57.91	76.46	110	27.53	0.8096	24.91	5.953	9.84	12.4	4.307
Hull_9	Switzerland	Non_metalliferous	4.71	71.51	20.62	17455.7	4.49	0.61	6.71	116.85	23985.6	4715.08	71.62	1.22	2905.76	0.44	4918.51	14301.5	15450	2.715	2136	0.4777	33.87	11.43	16150	635.4	2204	324.8	18.33	712.4	19.26	396.2	54.85	1380	0.5538	1219	0.1039	0.42	2.362	63.25	122.4	117.5	32.3	0.8344	36.74	4.604	9.892	8.785	4.068
Inge_1	Austria	Non_metalliferous	5.03	118.56	19.25	21792.7	1.43	2.43	4.65	362.45	34865.2	5269.7	117.82	4.65	4185.62	1	6790.06	7292.44	11040	1.156	1560	0.644	14.22	13.3	19330	2891	5261	278.8	14.81	700.7	40.21	191.8	67.6	2447	0.4775	1098	0.0786	0.3035	0.4996	105	71.34	108.7	48.32	0.5089	89.89	1.691	15.15	10.07	26.88
Inge_10	Austria	Non_metalliferous	5.39	91.29	14.55	20022.5	1.26	0.67	4.67	311.14	35271.7	5500.67	91.33	2.02	4207.9	0.9	4535.25	3920.52	8403	1.544	2239	0.534	19.3	8.023	16370	2380	9630	353.7	61.93	594.5	31.1	284.6	56.99	554.3	0.5954	1684	0.0844	0.2526	0.9727	135.5	135.7	750.4	123.8	4.034	90.38	2.161	12.07	14.95	19.36
Inge_11	Austria	Non_metalliferous	5.4	82.5	13.69	10718.5	2.87	2.11	4.82	382.42	43660.2	7954.35	89.26	7.06	4109.47	0.63	12421.8	5249.37	8787	1.649	3070	0.6394	23.82	16.38	17800	2315	10380	512.6	62.49	631.9	36.39	466.8	71.09	443.5	0.6748	2020	0.1048	0.1375	0.9168	115.3	147	1017	155.5	4.918	71.33	2.125	13.66	17.85	21.73
Inge_12	Austria	Non_metalliferous	4.37	74.63	15.14	12439.2	4.11	1.35	6.49	198.27	31195.2	5446.19	128.99	2.92	3009.73	0.59	6489.99	12320.2	9260	1.464	2380	0.6248	18.28	12.36	18180	2474	4979	345.2	16.74	700	38.69	335.3	59.77	508.2	0.4156	1072	0.0722	0.0772	1.194	192.6	93.58	217.5	77.56	1.586	120.6	3.323	11.35	8.99	22.19
Inge_2	Austria	Non_metalliferous	4.56	183.23	22.07	11184.4	1.41	0.92	4.92	678.75	39659.3	6565.71	106.92	3.62	3219.58	0.87	7928.61	10389.4	10290	1.372	1457	0.5878	14.99	14.38	17870	2451	5283	329.2	19.46	863.3	33.98	190.4	65.36	812.1	0.3409	610.4	0.0436	0.115	1.432	139	95.56	116.4	35.1	1.231	156	5.528	11.63	5.568	14.63
Inge_3	Austria	Non_metalliferous	5.05	146.1	18.27	14556.6	12.64	2.28	4.57	570.9	35746.2	12644.7	109.29	5.47	4297.93	1.06	7934.15	4833.78	11130	1.516	1849	0.5901	16.56	11.5	18220	2775	7016	346.5	26.74	915.7	35.68	215	63.58	798.1	0.32	650.8	0.0645	0.1509	1.332	172.9	96.64	229.7	47.07	1.707	159	1.968	9.502	7.625	20.88
Inge_4	Austria	Non_metalliferous	5.3	48.38	13.56	9118.31	8.7	0.98	5.95	190.24	35365.5	12294.6	91.22	4.71	3717.03	0.6	9318.01	8413.72	1947	3.039	133300	0.2878	8.915	14	3548	382.5	88870	56.59	3.143	610.2	266.3	289.7	252.7	1124	0.3922	881.8	0.0833	0.2161	1.94	201.5	121.3	409.7	69.91	2.682	198.7	2.842	12.66	6.739	70.16
Inge_5	Austria	Non_metalliferous	5.46	78.63	10.83	12029.3	8.29	0.73	3.41	217.66	35892.7	7278.05	87.27	2.78	3030.24	0.83	3823.41	4177.07	12160	1.32	4098	0.5972	11.5	14.18	17640	2091	5561	294.6	9.892	808.1	40.89	268.7	59.38	771.7	0.3483	871.5	0.1094	0.1676	0.9857	129.2	123.3	233.9	48.16	1.543	197.5	4.537	10.2	21.57	53.46
Inge_6	Austria	Non_metalliferous	4.5	67.67	16.78	13313.5	2.72	0.72	4.46	160.71	30199.7	6006.8	138.66	2.38	4031.44	0.68	7230.25	7638.06	10040	1.122	2206	0.6268	14.97	8.401	16440	2901	6951	271.1	26.03	656.7	34.11	166.3	88.53	1424	0.3831	620.5	0.0725	0.1701	1.594	153.2	79.56	112.8	53.81	0.9983	114.6	4.132	15.11	6.04	20.13
Inge_7	Austria	Non_metalliferous	5.47	92.92	15.47	11611.8	4.44	5.97	4.63	374.27	34869.8	9414.24	80.63	19.07	3241.96	0.54	8920.37	3763.4	11070	1.417	1896	0.5237	15.2	5.233	16670	2314	5694	300.1	17.98	622.9	30.53	207.7	46.14	1356	0.3486	955.2	0.0388	0.2272	0.9259	120.4	121.5	341.6	60.67	1.866	150.5	2.481	12.24	6.978	43.22
Inge_8	Austria	Non_metalliferous	5.12	86.65	12.21	15174.8	10.95	1.62	5.74	328.43	46828.4	8273.34	48.67	7.09	4268.65	0.52	12441.3	7725.61	13660	1.252	1832	0.6505	11.64	6.277	18620	1990	4972	319.6	13.49	745.5	36.49	261.9	51.4	1504	0.4126	892.2	0.0706	0.2036	0.9512	127.8	103	277.9	60	1.687	82.32	2.486	11.77	8.088	29.82
Inge_9	Austria	Non_metalliferous	5.52	55.41	13.65	14666.7	5.65	0.94	4	198.47	31819.6	7168.63	73.73	2.75	3054.51	0.39	6811.76	7792.16	9138	1.474	2024	0.5493	19.85	7.869	15130	2333	7221	286.3	33.85	653.9	31.07	208.9	54.5	732.8	0.4505	1002	0.0448	0.2152	0.979	154.4	136.1	397.7	67.56	2.434	165.3	2.879	10.36	11.23	18.82
Intr _1	Switzerland	Non_metalliferous	4.64	124.98	22.23	15014	0.28	0.33	4.24	178.29	33685.9	4841.57	29.4	1.12	1386.77	0.61	7996.27	5000	11100	3.621	1179	0.4874	8.468	7.671	15660	1072	2523	179.9	7.76	344.7	27.43	237	30.89	2434	0.5383	455.7	0.0006	0.1701	4.122	54.81	92.69	66.92	10.22	0.703	52.18	6.436	15.94	1.932	23.14
Intr _10	Switzerland	Non_metalliferous	5	22.22	26.42	13473.4	0.69	0.18	2.73	50.95	24988.5	2525.64	32.38	1.02	1407.39	0.23	6780.6	3575.52	14650	6.926	3200	0.8031	25.5	16.32	21360	1876	7060	280.2	61.26	558.7	57.32	517.1	71.81	1651	0.8598	2194	0.1416	0.2501	4.018	131.6	163.8	214.4	21.27	4.114	50.43	15.43	17.62	14.74	17.58
Intr _11	Switzerland	Non_metalliferous	4.9	48.35	19.34	12796.1	0.79	0.3	7.08	88.53	25209.9	3158.92	39.39	1.46	1338.46	0.49	8673.16	4883.81	12020	9.842	2349	0.5127	16.34	19.36	16010	1897	3868	259.4	22.67	442	42.02	462.8	49.81	1398	0.7783	1537	0.0546	0.1223	5.116	76.23	167.3	150.9	24.04	2.27	57.57	12.86	13.3	4.135	12.12
Intr _12	Switzerland	Non_metalliferous	5.12	53.76	17.69	16306.4	2.33	0.34	2.62	87.45	31943.8	4085.8	23.02	1.89	1965.58	0.34	11575.4	2897.72	14720	4.906	2318	0.719	25.2	16.9	20940	1894	6044	278.9	58.85	592.9	40.83	258	56.5	1823	0.5761	1014	0.0483	0.2434	5.556	95.48	136.5	109.5	9.283	2.762	93.99	9.205	12.66	2.9	11.21
Intr _2	Switzerland	Non_metalliferous	4.75	58.13	25.48	21121	0.58	0.53	3.72	81.44	31945.1	6132.03	67.79	1.33	1887.46	0.49	8170.14	4621.18	13640	3.456	1322	0.4958	12.2	17.15	15740	1346	3232	203.1	9.808	356.4	35.74	262.7	39.3	2407	0.5744	444	0.0261	0.1825	7.989	56.65	104.1	70.13	6.418	0.8154	50.32	11.66	16.69	3.166	23.24
Intr _3	Switzerland	Non_metalliferous	4.85	73.95	19.93	11951.2	0.64	0.37	3.04	81.36	30566	3694.89	34.61	0.97	1489.65	0.87	4744.59	3283.94	13440	3.174	1164	0.4505	12.9	29.55	16260	1230	2806	169.6	11.18	299.6	28.35	251.7	33.58	2875	0.5362	458.9	0.0057	0.2074	13.83	46.46	128.4	68.88	4.155	0.7885	38.83	5.003	16.19	2.302	13.03
Intr _4	Switzerland	Non_metalliferous	4.9	40.82	24.26	13888.4	0.42	0.28	3.92	82.7	32606.1	3727.4	26.8	0.83	2294.74	0.6	6245.39	5558.12	14760	3.349	1826	0.5215	16.23	22.02	16870	1492	3366	229.2	13.73	470.9	35.96	367.3	47.34	2118	0.6254	1009	0.0283	0.1778	8.242	68.04	97.95	100.7	20.68	0.9454	51.31	7.132	14.3	5.634	10.94
Intr _5	Switzerland	Non_metalliferous	4.58	34.72	23.44	19831.7	1.09	0.34	3.45	75.29	26708.8	4764.31	27.27	0.84	2506.31	0.59	8156.57	9953.7	9409	3.39	2497	0.5001	16.02	17.43	13990	1329	2874	200	14.03	456.4	55.94	434.9	49.78	1273	0.8994	1728	0.0831	0.0962	6.975	159.1	187.4	150.6	23	2.046	64.02	25.93	23.54	13.08	32.81
Intr _6	Switzerland	Non_metalliferous	4.65	26.3	27	19613.6	1.51	0.33	2.78	64.18	23628.7	4659.28	33.41	0.75	1556.55	0.47	8143.26	8765.32	9895	4.016	1913	0.4519	11.4	11.95	12000	1070	2382	154.4	9.244	375.1	45.56	504.2	41.7	2011	0.7808	1458	0.0793	0.1291	4.24	140.1	130.6	140	10.18	1.86	37.14	19.63	16.79	9.724	18.36
Intr _7	Switzerland	Non_metalliferous	5.62	12.96	22.48	14306.8	2.02	0.24	2.8	48.49	23526.2	3529.23	14.35	0.42	2527.12	0.45	6714.89	19825.2	11750	3.726	3274	1.584	20.47	11.2	16260	1469	4773	227.1	32.59	828.7	43.63	376.2	939.3	1210	1.049	3653	1.421	0.1942	2.308	96.46	164.5	230.6	37.46	1.9	229.9	12.47	13.88	722.8	12.65
Intr _8	Switzerland	Non_metalliferous	5.72	47.03	20.01	19233.2	3.2	0.26	2.97	84.28	20470	2993.54	15.51	0.73	1826.67	0.56	7262.04	16874.3	12580	6.606	5285	1.476	28.41	16.09	16900	1917	5250	276.3	36.04	601.6	52.24	697.8	799.6	1121	1.557	4912	0.8964	0.1343	3.21	56.46	243.3	290.6	32.98	2.369	72.74	11.52	15.71	468.3	15.32
Intr _9	Switzerland	Non_metalliferous	4.88	37.21	24.59	11879.2	0.51	0.2	2.44	70.9	28443	2965.4	23.95	0.68	2160.79	0.34	8293.76	2091.93	13810	3.754	1905	0.5593	15.11	11.44	17880	1885	4171	229.1	13.1	430.2	38.37	309.3	61.03	1798	0.5938	1006	0.0287	0.1598	4.521	69.51	148	74.19	4.318	1.243	69.65	10.67	16.01	4.099	12.9
Isid_1	Slovenia	Non_metalliferous	5.79	262.85	30.5	25360.7	14.95	0.85	5.56	312.78	20655.3	5115.51	52.48	0.66	2368.69	0.99	9132.48	2139.09	21360	5.688	2543	1.16	24.84	16.41	33270	2585	3714	973.4	20.34	594.9	30.82	226.2	75.77	655.8	0.6863	2044	0.0391	0.236	0.6165	38.16	123.1	525	50.13	0.3644	2.84	3.92	6.878	3.258	1.441
Isid_10	Slovenia	Non_metalliferous	6.75	223.49	18.19	29813.4	3.15	0.62	2.34	239.52	21148.9	3154.04	29.89	0.33	1257.96	0.7	7757.04	63.37	26560	6.407	10240	0.948	33.91	10.65	30310	3043	6708	383.6	19.37	358.1	22.51	202	54.1	511.4	0.8575	4586	0.0233	0.2422	0.3516	39.56	45.83	1108	27.36	0.1609	1.034	4.387	5.599	1.664	1.486
Isid_11	Slovenia	Non_metalliferous	6.4	127.35	25.13	38074.9	14.15	0.58	5.84	158.99	35627.3	6203.21	38.3	0.86	3176.47	0.95	9909.5	80.71	24600	5.832	3881	1.053	31.37	15.02	31150	3180	4466	556.3	27.43	408.3	20.66	214.2	64.67	558.1	0.9589	2947	0.0703	0.16	0.3568	20.38	119.1	559.5	43.5	0.2613	2.823	3.193	6.073	2.646	1.078
Isid_12	Slovenia	Non_metalliferous	6.52	143.94	26.41	22911.3	13.62	0.54	4.08	149.81	34739.7	4502.29	54.1	1	1988.34	0.71	12807.2	1166.6	30430	7.296	3629	1.022	29.15	21.3	34230	3572	4901	773.9	26.49	401.9	26.73	243.7	64.43	476.3	1.192	2519	0.0521	0.1624	0.4642	17.24	75.55	579.3	57.86	0.2632	2.793	3.697	6.213	3.027	3.175
Isid_2	Slovenia	Non_metalliferous	5.85	85.53	22.94	23692	11.25	0.49	3.28	157.67	18743.9	4354.45	57.78	0.82	1249.59	0.98	12337.5	11261.6	24600	9.53	6008	1.424	23.33	22.21	31170	3925	4173	1139	23.44	803.5	48.51	558.4	120.3	668.7	1.498	4719	0.3468	0.1378	0.09	10.72	109.5	677	140.5	1.148	12.4	3.787	9.791	18	0.9401
Isid_3	Slovenia	Non_metalliferous	6.34	170.71	22.21	36185.6	9.23	0.8	3.61	201.31	19807.9	3565.6	58.11	0.37	1873.95	1.12	8064.67	1697.75	21880	11.54	62500	0.8411	21.74	14.72	24280	5195	7693	783.9	19.42	492.3	27.9	433.1	74.97	264.7	1.744	14720	0.0869	0.1745	0.2519	6.825	119.5	1068	114.6	0.4949	12.05	0.7218	12.28	8.362	2.933
Isid_4	Slovenia	Non_metalliferous	4.68	253.73	22.26	24780.2	19.76	0.83	5.37	317.31	21031.9	4747.8	42.3	1.16	1914.85	1.67	13452.1	2442.39	25440	4.581	2234	1.18	25.14	17.55	32930	2558	3403	786.8	19.56	691.3	42.07	341	79.39	698.6	0.655	1525	0.1442	0.102	1.036	34.76	46.61	264.4	35.8	0.8426	2.057	8.397	6.424	2.716	1.801
Isid_5	Slovenia	Non_metalliferous	6.21	131.06	20.86	36815	7.46	1.07	4.5	172.14	23134	4575.8	25.36	0.65	2263.33	1.44	13769.1	25.45	24540	5.193	2603	1.075	25.96	17.93	31470	2681	4452	547.2	27.45	593.5	21.95	230.3	76.54	662.8	0.646	1907	0.0365	0.1749	0.3711	21.41	41.63	298.3	17.37	0.1843	4.831	2.799	5.75	2.044	2.184
Isid_6	Slovenia	Non_metalliferous	4.93	385.52	19.84	30992	16.87	1.01	3.71	407.64	15634	5628.65	36.02	0.58	977.19	1.38	10233.4	1414.32	31230	7.234	1798	1.095	29.35	17.53	34220	3949	3816	730.3	19.94	636.9	35.1	309.7	75.46	618	0.7011	1434	0.09	0.1106	0.8802	30.49	57.83	311.5	25.18	0.7617	2.29	6.256	6.612	1.939	2.062
Isid_7	Slovenia	Non_metalliferous	5.64	231.76	20.07	39302.6	40.24	0.6	3.36	221.22	27566.5	7009.53	24.64	0.55	1797.79	1.35	13206.2	347.47	23680	4.779	2218	1.045	24.92	21.53	31210	2523	3488	686.5	18.43	586.5	28.82	235.1	68.71	478.7	0.7316	1981	0.0806	0.1217	0.6279	25.92	42.9	424.2	20.19	0.3719	1.338	4.333	6.469	1.557	0.3633
Isid_8	Slovenia	Non_metalliferous	5.6	125.83	23.17	31669	22.28	0.7	3.96	161.03	25720.3	9333.33	50.72	1.35	2856.88	1.03	23160.8	2240.09	28370	6.27	2668	1.152	30.33	17.85	34560	3289	3846	765.9	21.14	641.3	33.86	320.5	71.77	535.7	0.8493	2224	0.0806	0.1195	0.4604	27.51	53.41	501.1	29.32	0.4292	1.539	5.036	6.179	1.839	0.4473
Isid_9	Slovenia	Non_metalliferous	6.71	109.63	21.64	52705.6	2.49	0.46	4.04	141.25	17673.9	4297.26	72.17	0.25	2749.47	0.91	8046.38	753.34	15580	11.2	22555	0.5822	18.26	8.35	15580	4430	17590	566.9	12.31	467	17.37	454.7	54.75	3.994	1.56	19940	0.004	0.0724	0.3906	2.899	76.33	737.3	43.36	0.1086	3.096	0.2021	17.88	1.36	2.787
Jize_1	Czech Rep.	Non_metalliferous	4.89	34.04	18.77	13780.5	14.05	0.48	5.3	128.84	33032.9	4837.22	20.63	1.27	3676.03	0.05	11601.3	17598.1	13830	5.505	6328	3.93	45.29	82.36	62860	1423	2937	576.1	35.61	1048	274	689.4	1547	3264	1.777	4723	4.717	0.4371	6.574	74.96	237	372.1	107	3.454	76.04	25.83	18.93	1699	1.399
Jize_10	Czech Rep.	Non_metalliferous	4.56	88.37	16.44	9567.52	41.62	0.61	3.88	214.04	34296.2	5773.15	39.53	1.18	3115.46	0.9	8853.53	16156.7	17660	2.38	6273	1.68	64.53	15.87	29530	1790	9193	674.8	54.3	1039	97.17	429.2	110	4516	1.339	2999	0.5768	0.2146	3.451	59.86	423.3	470.1	123.3	3.604	210.5	9.016	18.03	32.19	12.19
Jize_11	Czech Rep.	Non_metalliferous	4.62	31.81	20.54	8657.75	45.88	0.39	3.93	91.67	51316.4	5213.64	33.06	1.25	3236.94	0.43	7341.39	15006.5	20090	4.302	7373	2.025	72.59	27.56	32730	2225	10810	777.7	67.87	1118	101.6	440.7	136.1	4858	1.491	3747	0.7371	0.2551	4.212	54.26	611.7	462.6	154.2	4.121	234.5	7.748	22.8	45.62	13.55
Jize_12	Czech Rep.	Non_metalliferous	4.38	61.16	28.68	15904	27.98	0.74	5.58	159.52	26509.5	5475.78	61.25	1.12	2162.63	0.39	5501.73	11397.1	17570	2.446	7418	1.9	63.68	42.22	29070	2022	9456	687.9	57.83	1065	117	536.8	128.8	3876	1.414	3076	0.591	0.221	8.286	77.44	520.7	421.9	129.2	3.652	217.5	13.46	21.2	45.58	25.49
Jize_2	Czech Rep.	Non_metalliferous	5.29	35.33	21.19	17037.5	154.32	0.37	5.99	105.54	28822.3	4437.65	21.92	1.18	4189.08	0.37	16324.4	18724.5	14590	4.636	10370	3.696	33.28	77.19	24490	1223	2721	591.1	26.36	1128	221.3	728.9	946.6	2353	1.8	8166	2.251	0.3215	4.842	28.9	175.7	484.5	87.84	3.855	75.03	10.58	19.6	715.6	0.4823
Jize_3	Czech Rep.	Non_metalliferous	5.38	41.12	24.56	23190.9	157.47	0.46	4.19	107.88	30937.8	4804.98	32.9	0.79	2993.36	0.21	9721.99	25709.5	13490	5.051	9645	3.232	28.88	54.95	23310	2172	2949	612.2	26.86	1136	206.1	760.2	797.9	2190	2.204	7219	2.182	0.3558	4.038	39.49	595.5	544.4	115.5	3.725	90.84	13.73	15.39	604	1.4
Jize_4	Czech Rep.	Non_metalliferous	5.26	42.52	13.36	16621.8	11.18	0.5	4.79	114.2	30659.7	3305.88	16.6	0.84	3178.15	0.38	8991.6	11735.3	12550	5.145	7631	6.291	34.74	47.14	24480	1466	3101	884.6	28.78	1188	231	670.2	2193	2587	2.297	6639	5.464	0.4337	3.934	48.1	391.4	402.8	137.4	3.519	128.1	15.54	20.42	2557	0.6926
Jize_5	Czech Rep.	Non_metalliferous	5.22	58.15	23.28	14537	27.32	0.47	5.69	146.2	40403.5	4652.87	28.82	1.5	4007.76	0.26	15069.8	15592.3	20600	20.64	7748	3.039	58.81	110.9	58120	1810	3571	890.8	58.42	1702	228.3	1379	635.8	4287	6.111	5191	1.019	0.8197	12.2	63.28	402.1	354.9	196.2	6.459	292.8	19.43	22.16	477.3	1.449
Jize_6	Czech Rep.	Non_metalliferous	5.89	50.22	25.92	15673.3	12.82	0.44	2.99	107.97	26938.9	4783.66	32.39	0.77	2592.8	0.36	11528.5	24460.2	21570	26.14	14040	4.867	50.48	308.7	66880	2603	6087	1307	80.18	2846	403.6	831.4	886.6	3871	9.65	8397	2.533	1.013	26.9	66.23	773.8	901.8	230.5	11.96	648.4	48.4	31.51	563.1	20.15
Jize_7	Czech Rep.	Non_metalliferous	5.66	77.99	37.07	24001.1	29.06	0.48	3.74	174.89	21330.1	3619.12	31.09	0.8	2863.78	0.53	8974.36	21917.7	20480	17.3	11130	2.634	53.2	122.1	39080	2469	5711	979.4	56.14	2975	450.3	825.9	521.2	3430	7.165	7715	1.329	0.7651	26.16	82.08	551.1	556.6	285.1	5.037	927.9	60.61	32.21	330.8	1.359
Jize_8	Czech Rep.	Non_metalliferous	6.4	31.56	12.38	17810.5	96.37	0.34	3.36	86.47	14375.2	5040.12	40.58	0.73	2413.07	0.23	9373.33	18479.2	17120	2.851	22850	1.391	93.16	20.06	28610	1995	24840	558.2	137.6	1377	77.9	481	99.41	2959	1.515	7378	0.5591	0.389	4.588	63.18	399.2	817.4	108.3	1.754	328.8	11.02	18.29	28.7	1.07
Jize_9	Czech Rep.	Non_metalliferous	5.63	39.72	16.33	14922.7	91.77	0.36	2.91	96.45	28562.3	3754.78	23.16	0.82	2233.39	0.23	7838.94	13184.7	21650	4.03	9408	1.974	110.5	28.81	37200	1947	25570	665.9	183.9	1314	114.5	614	126.5	3747	1.641	4335	0.7513	0.3359	6.452	87.99	466.8	473.9	122.2	2.81	423.2	17.72	18.58	43.18	0.9533
Jude_1	Austria	Non_metalliferous	5.69	53.48	22.99	21304.8	3.85	0.48	3.8	140.8	23962.6	4705.35	76.04	0.59	3186.1	0.8	7812.83	4652.94	18370	3.598	3590	1.556	29.54	23.06	42890	1736	4953	681.5	36.65	1152	74.89	365.5	107.5	604.4	0.9288	2964	0.0516	0.1528	3.267	77.51	108.9	297.3	92.96	2.479	28.8	2.017	8.778	4.708	17.96
Jude_10	Austria	Non_metalliferous	5.16	46.95	15.82	25951.2	12.21	0.81	5.54	128.64	36063.1	4731.43	42.73	1.07	3303.15	1.63	6953.2	5671.41	18390	4.022	2780	1.452	39.28	20.13	38940	1143	3888	715.1	39.19	1132	82.95	467.2	111	836.3	0.6984	2428	0.0834	0.1316	2.914	127.6	57.18	286.2	87.91	2.734	20.98	4.856	8.837	8.814	17.62
Jude_11	Austria	Non_metalliferous	5.1	49.18	17.56	22857.7	20.88	0.36	4.25	114.79	26829.7	3619.24	34.83	0.88	3463.33	1.16	6456.91	4196.39	18040	3.069	2378	1.434	31.1	21.38	38310	885.1	3850	677.8	34.13	1104	76.82	367.8	104.5	964.5	0.6674	2166	0.0088	0.1479	3.2	79.45	54.53	286	55.04	2.573	23.87	4.032	7.297	3.673	16.14
Jude_12	Austria	Non_metalliferous	5.76	46	11.86	22036.7	8.08	0.31	4.64	117.91	22649.2	4139.68	25.95	0.74	3149.04	1.4	2048.77	9574.72	14300	4.706	5550	1.159	28.29	21.62	29480	2248	5521	580.2	36.61	2060	73.24	513.9	107.1	672	1.444	4904	0.0952	0.1895	2.36	99.33	148.8	586.9	117.6	4.193	289.6	4.102	11.56	18.31	52.11
Jude_2	Austria	Non_metalliferous	5.3	36.38	25.62	27261.6	6.51	0.27	2.94	106.24	20302.8	4816.99	40.71	0.54	3237.69	0.63	7623.14	2477.63	14590	2.968	2498	1.405	26.29	22.04	39200	1601	3514	681	34.45	1045	70.07	344.1	97.62	614.7	0.8282	2506	0.0353	0.1541	2.945	110.2	153.4	293.3	87.39	2.316	25.99	2.421	8.734	4.379	29.96
Jude_3	Austria	Non_metalliferous	5.3	242.18	23.19	31647.2	19.23	0.84	5.74	400.37	12818.5	5244.98	63.37	1.87	2238.92	2.38	7844.14	4581.43	17250	2.84	2692	1.522	32.29	23.94	41550	1812	4098	738.8	37.79	1136	77.36	311.1	112.5	627.2	0.6922	2410	0.0539	0.143	3.653	90.71	103.5	264.7	72.35	2.666	27.74	2.377	8.136	5.135	33.55
Jude_4	Austria	Non_metalliferous	4.93	87.18	27.25	17695	4.05	0.61	4.1	201.67	23895.6	4134.25	70.97	2.08	3049.14	1.01	16296.9	3945.8	15120	3.408	2362	1.329	27	18.96	36400	1674	3667	592.5	33.19	912.7	67.14	365.2	90.77	627.9	0.6231	2176	0.0184	0.1228	2.442	105.2	153	286.7	91.29	3.036	33.72	3.072	10.57	4.847	51.54
Jude_5	Austria	Non_metalliferous	6.3	109.46	21.45	32018.9	30.15	0.59	6.62	210.86	22640.8	3406.49	30.01	1.85	3254.17	2.16	11703.5	1356.92	16220	3.417	5480	1.44	32.02	24.32	38790	1878	4090	672	35.82	1590	75.65	391.1	123.1	625.2	1.18	5236	0.0909	0.2266	2.87	106.2	70.79	172.4	129.6	1.618	71.25	2.316	10.01	6.865	10.44
Jude_6	Austria	Non_metalliferous	5.3	64.64	18.29	27271.3	5.06	0.31	3.58	160.19	40367.9	3492.08	31.58	1.02	3473.68	1.28	10332.1	8753.19	15700	3.197	3215	1.352	31.95	19.39	36250	1104	3630	591.4	34.53	1316	73.75	410.5	110.3	771.1	0.638	2978	0.059	0.1757	2.521	115.5	51.27	254	70.39	2.434	46.7	3.939	9.8	10.14	40.32
Jude_7	Austria	Non_metalliferous	6.49	45.19	16.97	31604.4	12.4	0.48	2.77	94.24	15578	6162.64	27.3	0.57	2683.96	1.19	9626.37	4392.97	11850	6.153	7703	1.524	33.21	31.32	36570	2907	4105	603.6	46.4	1606	119	693.8	143.2	404.5	2.251	9648	0.1611	0.1834	0.7111	52.25	276.5	492.1	168.2	2.705	217.5	3.799	16.69	26.66	21.27
Jude_8	Austria	Non_metalliferous	5.89	83.91	21.39	26658.4	4.11	0.74	4.6	143.17	18252.5	5544.55	27.33	1.29	3192.08	1.44	8237.62	13623.8	16530	3.685	2408	1.492	32.12	20.22	38680	1424	3974	697	38.11	1021	75.46	393.8	116.9	596.4	1.428	5282	0.0971	0.1681	1.991	73.09	185.4	399.9	123.5	2.69	113.5	3.277	12.24	18.34	20.09
Jude_9	Austria	Non_metalliferous	5.2	111.15	30.72	26628.3	16.08	0.51	6.03	199.77	25306.3	4430.68	37.13	1.38	3218.33	1.66	6015.66	3415.94	15990	3.11	2514	1.396	29.87	20.27	36230	1335	3928	640.1	35.1	1010	71.08	379	108.1	829.5	0.6849	2387	0.0605	0.1529	3.517	102.9	94.41	350.4	87.97	2.96	18.47	3.45	9.648	11.18	21.3
Kato_1	Poland	Metalliferous	5.95	94.5807	21.6377	14798.3	58.5443	0.59335	8.06962	172.547	24545.1	4659.81	20.1345	1.26582	1842.96	34.7706	6878.96	18995.3	15460	18.39	8104	100.5	45.15	503.6	72610	1635	3315	1123	54.67	815.8	5622	1252	14180	2796	5.196	3079	80.45	2.309	81.73	279.8	192.2	358.9	330	6.059	24.14	2486	37.01	10720	30.52
Kato_10	Poland	Metalliferous	5.81	106.122	27.9398	18493.7	182.653	0.5345	8.11467	190.914	19159.4	4468.9	35.1798	1.6035	1615.16	21.2342	6817.3	15758	8298	8.669	5100	60.79	32.08	362.9	28400	914.6	1738	578	30.55	409.3	2918	1092	9801	2091	4.43	3173	63.2	2.388	131.5	592.4	138.9	347.3	262.7	6.236	27.44	2098	26.84	9741	8.135
Kato_11	Poland	Metalliferous	5.71	73.1839	20.7175	19811.7	70.0448	0.53812	7.3991	131.973	23417	5058.3	26.278	2.287	2697.31	53.4978	11044.8	19919.3	10510	9.467	4634	60.09	34.28	355.2	34910	1061	2004	693	31.56	688.8	3653	999	10550	2277	3.836	2539	59.52	2.427	126.7	414.8	164.1	273.5	272.1	5.567	69.56	2410	31.16	9915	15.37
Kato_12	Poland	Metalliferous	5.92	107.792	19.927	25511.4	76.7451	1.17695	5.39773	185.633	11416.4	6761.36	20.2922	1.05519	1747.16	69.0341	5637.18	21684.3	10320	10.71	5101	66.31	32.98	374.4	37130	1072	2265	692.6	33.01	504.6	3787	1047	13390	2410	4.6	2652	62.92	3.14	149.5	480.6	197.4	381.7	294.6	5.58	22.21	2351	34.93	12300	21.36
Kato_2	Poland	Metalliferous	5.68	118.915	13.1284	22394.2	133.418	0.79566	13.7794	261.917	25898.7	6477.4	25.6781	2.31465	1794.94	131.718	6159.13	33298.4	15690	12.06	5169	72.06	42.28	376.4	45540	1459	2691	927.5	43.67	590.6	4064	1298	9590	2795	4.439	2593	64.82	1.806	118.4	421.1	145.7	244.3	221	5.319	24.44	2273	15.85	7632	24.79
Kato_3	Poland	Metalliferous	5.82	38.1288	24.7677	28003.8	397.949	0.28837	6.85678	89.875	11304.1	7173.98	67.7988	0.80103	1691.77	77.0266	6920.86	29535.4	8301	6.775	4378	67.24	29.66	238.4	27210	978.2	1911	562.6	28.64	418.2	2427	818.1	8078	1407	3.959	3063	70.07	1.569	79.01	366.3	159.1	292.2	178.9	4.91	24.81	1640	15.78	7134	7.236
Kato_4	Poland	Metalliferous	5.85	91.3983	27.2166	17203.4	245.876	0.44111	4.49934	141.42	22090.9	5747.68	12.704	0.397	1112.48	24.3053	7582.71	22395.2	18730	15.09	6404	72.3	41.11	377.9	55470	1914	2752	933.5	44.66	667.4	3738	1301	10440	2701	4.908	2792	72.26	1.854	132.9	531.4	264	389	270.7	22.1	7481	2047	14.72	7692	29.1
Kato_5	Poland	Metalliferous	5.89	60.4988	18.8254	17783.6	321.722	0.4827	5.67176	133.347	18097.3	6669.35	27.152	0.68383	1959.77	7.76348	8660.5	19537.4	19500	10.98	5173	65.13	39.91	207.4	33480	1993	2480	696.9	35.85	682.7	2004	1020	7317	2949	4.668	3096	57.5	1.544	51.16	366.4	226.6	416.7	211.6	4.443	43.95	1029	19.48	6399	40.64
Kato_6	Poland	Metalliferous	5.85	112.634	18.6675	14544.3	341.735	0.8171	5.78253	216.342	22639.8	3001.26	44.3746	1.06851	2246.39	5.34255	10352	14431.2	15230	9.374	5264	60.07	26.9	154.3	28030	1397	2331	636.7	31.03	550.6	1608	852	7071	2656	3.819	2380	46.07	1.379	44.07	511.1	180.8	432.9	189.9	5.06	23.96	982.5	12.58	5908	23.58
Kato_7	Poland	Metalliferous	6	96.6567	17.231	19618.5	68.024	0.55722	5.8294	161.466	23656.2	3416.63	8.01543	0.68581	1872.7	19.8457	11178.7	16129.4	13530	15.1	7873	83.3	40.31	374.2	48890	1601	2692	898.7	41.87	616.7	3516	1542	14500	2764	5.112	3817	72	2.678	89.71	335.8	247.1	554.9	330.1	6.037	10.5	1545	42.14	11960	19.49
Kato_8	Poland	Metalliferous	6.03	119.496	26.7636	21825.6	62.5053	0.94057	7.90936	241.342	17251	5156.05	32.578	1.11159	3193.67	27.3194	7982.04	18734.5	15630	11.62	5955	57.82	33.06	214	37800	1665	2284	700.5	34.42	407.5	2098	1459	8943	2509	4.795	3584	49.64	1.764	61.41	361.1	257.4	367.4	231.9	4.427	21.22	1177	23.85	7563	34.35
Kato_9	Poland	Metalliferous	6.1	172.962	20.8515	16488.4	158.734	1.12809	7.60553	394.105	24035.7	4002.91	28.3115	1.16448	1496.36	33.6972	5811.5	19133.9	7239	7.284	3929	43.48	21.32	226.2	28390	678.6	1748	464.6	22.55	265.9	2023	623.2	8506	1808	4.177	2504	46.51	2.058	112.7	575.1	86.8	334.2	230.1	4.197	28.8	1664	23.16	8826	12.79
Klet_1	Poland	Metalliferous	6.38	46.27	18.46	28821.5	327.47	0.35	8.23	129.81	20862.2	4640.38	45.49	0.65	2496.97	0.87	7387.35	24640.4	19730	4.39	32030	29.71	8.623	143.3	54320	3587	8270	3322	10.47	789.4	133.3	371.1	4020	910.5	1.188	6064	24.17	0.3126	46.2	74.89	79.37	436.7	254.3	0.8967	134.6	5.172	12.42	1357	11.08
Klet_10	Poland	Metalliferous	5.87	47.13	22.41	28559.4	254.47	0.4	8.8	179.15	21711.9	5180.08	39.53	0.67	3702.09	0.71	9982.21	23437.1	19220	6.164	35880	20.91	10.02	63.92	38690	4328	6610	2300	11	917	130.6	576.3	3027	442	1.691	6617	11.42	0.2091	12.55	31.27	80.36	435.1	195.6	1.258	230.7	7.176	17.42	648.9	7.809
Klet_11	Poland	Metalliferous	6.48	78.94	20.27	31959.2	318.08	0.42	15.2	284.9	25658.3	4699.06	76.38	0.89	3575.24	1.67	12664.6	16604	18010	5.528	40290	93.1	10.51	162.8	63670	2541	20170	5167	11.4	749	154.4	595.7	19260	663.8	1.568	6944	16.88	0.2305	7.409	43.16	96.91	452	216.7	1.58	157	5.842	14.23	1025	7.606
Klet_12	Poland	Metalliferous	5.76	46.65	20.79	33149	373.43	0.46	6.76	108.4	14101.4	8945.21	32.41	0.61	1561.19	1.43	3590.37	28540.7	19560	5.274	32200	35.3	9.688	127.2	41730	4051	7814	2503	10.83	962.4	156.2	539.7	7307	456.5	2.126	7941	85.32	0.3011	66.34	76.35	190.6	904.9	449.5	1.065	28.57	2.22	9.932	887.3	10.34
Klet_2	Poland	Metalliferous	6.15	32.83	21.41	23535.6	459.33	0.34	5.31	106.11	21618.2	3629.16	47.07	0.84	2774.13	0.29	8002.53	25642.7	18410	5.673	25370	27.4	9.357	131.9	49300	2892	7409	2770	10.51	989.8	138.5	393.8	3716	881.9	2.456	7367	25.6	0.2626	32.11	50.26	91.3	425.3	291.1	1.069	190.5	3.163	14.53	1616	8.101
Klet_3	Poland	Metalliferous	5.94	48.71	24.38	32584.9	227.77	0.46	8.97	137.96	23720.2	3592.5	32.59	0.96	3135.33	0.86	12802.8	19569.2	18760	7.024	34490	20.77	12.8	151	55760	4057	7098	2179	14.3	884.9	149.1	488.1	2946	855	1.443	5934	18.49	0.2845	48.06	49.24	127	399.5	237	1.774	172.9	7.533	22.55	1259	73.51
Klet_4	Poland	Non_metalliferous	5.82	148.3	28.68	26894.5	216.8	0.89	27.24	1363.79	44898.7	5465.48	94.98	1.41	4015.8	2.3	14623.8	20577.1	22030	7.222	17900	8.5	32.7	220.5	43320	2589	6952	1648	29.54	1268	171.7	798.7	1532	979.7	2.026	6543	7.116	0.3712	112.5	23.83	145.9	639.8	179.5	2.869	72.15	8.451	12.05	549.5	15.26
Klet_5	Poland	Metalliferous	5.39	25.6	26.14	28218.3	36.27	0.34	6.12	71.66	18179.2	5340.19	27.12	0.73	1837.98	0.49	9011.26	32271.2	15480	6.494	26390	30.04	12.91	248.4	44320	2447	6832	3469	13.44	1251	197.9	1320	3319	602.5	1.806	9918	22.04	0.2053	12.01	17.22	121.1	570.5	247.8	1.592	49.51	2.186	29.59	1247	7.406
Klet_6	Poland	Metalliferous	6.18	50.68	20.58	28786.8	45.59	0.51	8.35	205.88	19538	5520.3	41.67	0.65	3049	0.93	8520.77	23467.1	18360	5.749	47000	58.37	10.64	295.5	57420	3301	10930	3775	10.25	945.5	126	353.8	8492	784.5	1.031	5071	53.84	0.2639	82.24	120.6	79.86	425.8	316.1	0.9301	114.6	3.419	7.297	5502	14.06
Klet_7	Poland	Metalliferous	6.26	85.99	17.96	25330.6	196.47	0.37	11.77	648.23	22835.8	4615.38	103.37	0.87	3223.7	1.95	8141.37	20158	22730	5.305	41270	64.28	7.878	511.1	74200	3270	12570	4373	12.05	959.9	164.1	371	10070	526.1	0.7165	9594	52.58	0.2441	69.82	41.2	82.83	381	301.1	1.065	62.51	2.001	7.555	5364	6.982
Klet_8	Poland	Metalliferous	6.45	63.61	19.26	25992	48.98	0.31	5.69	387.1	20769.6	4090.3	56.01	0.62	2336.3	0.71	7491.1	28821.2	16490	3.862	60680	49.55	8.078	181.9	56010	2892	10630	4773	10.14	942.6	132.5	393.7	8578	694.8	1.111	10090	48.25	0.3245	46.93	50.8	59.77	441.8	425.3	1.196	56.87	1.244	8.911	5166	5.901
Klet_9	Poland	Metalliferous	6.08	30.83	23.81	24256	14.35	0.48	7.38	107.26	21125	4642.86	32.14	0.65	3005.95	1.07	10589.3	27761.9	16760	6.077	42950	15.53	6.972	97.66	22340	4419	5318	1656	9.09	1093	114.2	631.3	1975	483.7	1.84	7508	13.25	0.204	20.71	30.66	88.48	511.8	223.7	1.362	220.3	5.704	21.8	741.6	11.21
Kohl_1	Austria	Non_metalliferous	6.77	40.19	20.37	23527.8	4.17	0.28	1.76	80.97	19097.2	6027.78	23.89	0.32	2808.8	0.97	7500	12754.6	8252	5.559	107800	2.775	13.66	17.12	13340	1718	35280	351.1	9.094	906.6	819.1	702.7	412.9	3.588	1.305	19640	0.694	0.2346	2.936	0.9648	143.9	1857	17.72	0.4305	13.85	1.325	25.78	49.44	13.81
Kohl_10	Austria	Non_metalliferous	6.95	54.37	20.05	20583.1	27.88	0.2	3.79	122.76	30470.6	6276.21	40.72	0.31	2851.15	2.51	7698.21	13442.5	4792	13.02	127600	2.831	8.417	13.47	19360	941.5	79510	272.9	14.06	659.8	975.8	613.1	272.5	17.94	1.696	15750	1.143	0.1915	2.86	3.166	64.26	4244	32.94	0.4898	25.18	29.43	23.18	85.57	17.64
Kohl_11	Austria	Metalliferous	7.19	82.1	12.49	28740.2	31.39	0.26	1.99	251.97	13485.6	7238.85	30.76	0.31	2147.51	76.22	10446.2	23144.4	7828	11.28	107800	82.35	15.28	18.39	55230	2239	20020	372.1	14.73	765.6	14810	1012	21500	6.473	0.8435	20290	24.75	0.1872	3.024	12.79	46.36	889.9	34.87	0.6074	1.531	55.07	105.1	2690	61.33
Kohl_12	Austria	Non_metalliferous	6.86	79.4	20.71	31175.9	176.38	0.26	3.37	128.99	12500	5787.32	63.75	0.56	1529.14	1.18	6615.54	19059.3	7217	7.462	106000	3.595	10.55	7.683	11320	1675	64320	308.8	9.063	684.7	1097	788.7	401	12.7	1.741	14770	1.488	0.2092	3.046	2.364	146.1	4236	42.55	0.3405	6.467	4.873	23.56	95.75	16.03
Kohl_2	Austria	Non_metalliferous	6.75	49.83	17.8	19307.3	4.55	0.34	2.37	96.25	13463.5	6387.29	23.84	0.23	2663.61	1.11	6785.3	15288.9	7563	9.547	97600	5.44	11.81	18.81	17190	1676	54420	365.7	10.89	1208	2157	1060	1284	13.32	1.995	15740	2.527	0.1634	2.874	6.374	76.87	3935	41.45	0.6581	34.47	10.75	25.27	238.3	16.38
Kohl_3	Austria	Metalliferous	6.8	44.26	16.78	24269	24.93	0.22	1.57	80.67	15299.7	6619.15	29.2	0.29	2026.32	1.54	4941.52	9279.97	18400	11.45	26990	11.27	38.01	30.65	32570	1969	7429	920.9	34.33	2581	2723	1885	1792	224.6	3.274	16170	6.708	0.2411	2.874	7.496	83.41	2133	107.3	1.485	17.33	61.98	25.75	610.1	9.935
Kohl_4	Austria	Non_metalliferous	6.84	29.72	13.37	25056.8	3.02	0.22	1.75	73.12	17508.7	7347.03	12.63	0.39	3338.29	2.88	7923.95	14208.9	2532	4.045	131400	4.053	5.866	6.984	9088	619.1	87960	185.4	4.78	715	1692	751	626.1	12.52	1.445	12250	2.296	0.2286	3.036	5.131	47.86	5676	33.88	0.4863	11.43	21.64	20.09	219.5	10.6
Kohl_5	Austria	Non_metalliferous	6.45	46.24	20.89	30337	20.94	0.31	3.53	103.42	19450.5	10103.7	59.98	0.47	3540.18	2.18	9989.63	15645.4	2676	9.047	63470	3.28	5.334	6.136	4669	1056	35100	256.6	3.746	826	687.1	1410	378.8	11.19	2.013	13490	1.558	0.2485	3.088	5.16	142.7	4405	50.61	0.4404	33.8	3.696	28.63	84.95	9.628
Kohl_6	Austria	Non_metalliferous	6.8	24.59	22.21	25529.6	11.34	0.47	3.08	102.15	24787.7	6794.21	24.41	0.47	2846.01	0.56	9435.37	11045.3	12590	17.01	66530	5.199	18.79	13.33	22660	3009	38920	755.5	14.56	1164	1812	1315	1058	18.38	1.949	13880	2.274	0.1945	3.188	7.487	114.2	4375	99.32	0.7007	1.155	7.378	35.13	174.6	14.87
Kohl_7	Austria	Non_metalliferous	6.85	84.1	16.44	19071.6	22.64	0.23	2.04	130.89	17871.4	3935.24	22.42	0.36	2237.32	4.89	8088.77	13365	13740	16.57	71700	5.687	20.86	16.62	25700	2959	39730	596.8	19.96	1310	2536	976.2	1851	34.39	2.13	15330	3.378	0.2608	2.965	3.824	97.53	3706	83.18	1.656	5.069	33.15	22.85	444.9	18.4
Kohl_8	Austria	Non_metalliferous	6.87	76.16	18.92	31367.2	81.45	0.42	4.79	148.73	21825.8	6969.57	34.47	0.38	3047.52	6.5	11671.5	23430.6	14620	14.71	68290	4.929	18.93	17.66	22790	2579	40240	574.6	16.38	1600	2239	1170	1010	51.97	3.355	14830	3.115	0.2253	2.9	2.727	118	4253	85.32	0.835	13.71	24.2	27.62	222.7	14.7
Kohl_9	Austria	Metalliferous	6.45	36.87	21.11	26440.2	4.89	0.36	2.94	91.71	21716.5	6625.91	59.38	0.36	4176.63	65.81	9633.15	13147.6	18570	13.28	20940	12.47	23.27	28.6	67570	2634	7708	797.4	23.1	2147	17940	3473	2599	453.5	3.405	15040	8.373	0.2807	2.544	20.82	226.2	2331	109.1	1.512	30.08	1832	24.63	637.4	25.14
Kora_1	Austria	Non_metalliferous	4.65	76.24	19.32	18656.9	2.1	0.5	6.49	146.96	35852	3375.51	92.65	1.19	3190.04	0.82	9127.46	7026.04	21790	4.274	2324	0.9573	32.7	20.01	29820	1790	4158	468.3	22.37	870.8	71.45	763.4	58.29	38.86	0.0972	666.7	0.0686	0.0413	0.2052	32.01	211.8	85.79	30.52	0.2447	4.147	0.188	9.773	1.984	23.07
Kora_10	Austria	Non_metalliferous	4.68	134.1	19.1	21842.4	2.08	20.16	3.98	208.43	24980.9	4739.52	197.88	83.57	2321.47	0.85	5268.95	7598.48	34190	3.05	2957	0.9022	45.09	40.24	34930	3144	7885	722.7	43.64	787.4	49.48	360.1	72.99	45.71	0.0833	369	0.0208	0.0294	0.217	18.46	72.01	57.26	19.51	0.2091	2.783	0.0943	6.01	0.8895	17.56
Kora_11	Austria	Non_metalliferous	4.53	216.76	15.92	18815.1	1.32	1.38	3.83	346.98	16523	4155.6	192.28	3.17	1627.17	1.38	3506.28	10185.5	30470	3.298	3863	1.078	43.6	28.11	35160	1892	5647	577.1	31.37	923.7	73.7	746.9	56.86	60.64	0.1	457.5	0.0592	0.0194	0.2234	13.46	93.19	61.03	45.71	0.2746	2.86	0.1385	7.738	1.481	16.23
Kora_12	Austria	Non_metalliferous	4.59	133.01	14	16941.3	0.79	0.51	3.67	221.11	21433.4	3530.47	113.49	0.73	2500	0.51	3303.05	8425.51	30650	2.289	2917	0.8483	47.96	35.69	33530	3161	7227	734.1	38.46	708	54.02	518.2	70.4	50.49	0.0864	229.9	0.0318	0.0159	0.2201	15.8	44.8	42.86	24.7	0.2606	2.902	0.1049	4.881	1.171	12.55
Kora_2	Austria	Non_metalliferous	4.78	47.55	10.88	16214.7	1.37	0.22	3.05	92.27	15133.7	3579.12	65.82	0.59	1822.44	0.48	2169.39	9728.83	23490	4.477	4344	0.9251	30.39	22.71	25380	1809	5202	834.9	25.04	974.3	60.95	932.6	78.91	28.43	0.131	1455	0.0474	0.0387	0.1917	22.17	138.7	134.7	41.08	0.1315	4.11	0.1042	14.27	4.083	27.82
Kora_3	Austria	Non_metalliferous	4.51	86.42	17.24	18657.4	0.97	0.6	18.21	146.07	22071.8	5613.31	144.43	5.16	2324.61	2.43	7816.01	13739.7	24230	3.74	3273	1.114	36.75	28.76	31410	1806	5387	817	30.23	791.2	79.18	668.2	82.31	37.53	0.0849	981.6	0.0512	0.0208	0.2262	12.67	66.56	73.03	59.16	0.3123	3.068	0.1178	8.424	6.83	21.89
Kora_4	Austria	Non_metalliferous	4.65	84.55	12.52	24756.8	0.64	0.57	3.36	127.25	16824	3695.28	110.3	0.72	1672.39	0.93	2705.29	12682.4	27170	4.451	5023	0.9445	38.04	27.32	29850	2277	6056	803	30.23	939.6	69.43	695.8	78.3	45.86	0.1041	1194	0.0495	0.0479	0.1922	35.34	102.1	110.4	54.64	0.2315	4.52	0.1724	13.91	5.562	34.24
Kora_5	Austria	Non_metalliferous	4.67	97.04	12.83	18075.8	1.12	0.56	7.19	168.77	22872.3	4083.1	126.05	1.67	2171.78	1.17	8555.49	11037.4	38610	3.483	3477	0.9668	52.55	33.19	37580	4733	9549	960.3	43.14	789.1	54.31	421.2	92.3	30.9	0.0792	418.2	0.0243	0.0136	0.2266	8.575	64.34	47.05	21.11	0.2107	2.805	0.0794	4.787	0.9306	10.88
Kora_6	Austria	Non_metalliferous	4.49	64.03	13.44	16886.3	1.01	0.48	9.19	121.89	24096.7	6253.99	198.19	2.23	2437.83	1.33	3701.91	9734.33	32860	3.946	3422	0.9252	47.8	26.43	35830	3333	7557	737.3	33.68	728.2	58.62	482.5	69.97	45.7	0.0754	333.2	0.0268	0.0072	0.2316	7.752	88.96	45.06	22.44	0.2307	2.375	0.1324	5.042	1.428	12.35
Kora_7	Austria	Non_metalliferous	4.53	92.09	25.42	16847.6	1.3	0.51	7.91	161.87	22386.4	4335.02	156.19	1.81	2197.39	1.26	4722.22	7352.69	30730	3.477	2294	0.8946	42.14	27.98	32580	2089	5654	567	34.02	634.1	56.25	401.2	57.61	60.4	0.0716	266.8	0.027	0.016	0.2274	11.62	57.51	45.83	14.99	0.178	2.388	0.093	4.39	0.8552	12.49
Kora_8	Austria	Non_metalliferous	4.45	78.6	21.19	16393.5	1.57	0.35	3.59	123.27	25073.3	4614.57	106.42	0.46	1965.6	0.66	4077.39	12276.2	24220	3.66	2293	0.8912	37.28	22.64	30740	1666	4649	448.6	27.56	683.2	58.24	520.9	53.03	45.09	0.085	426.2	0.029	0.0137	0.2283	11.81	118.2	61.53	25.36	0.1981	2.768	0.1048	6.209	1.272	19.34
Kora_9	Austria	Non_metalliferous	4.41	51.21	13.44	16190.1	0.86	0.29	3.56	95.29	22851.3	4539.12	123.6	0.53	1886.52	0.45	3333.88	14272.8	21340	3.845	2304	0.9261	32.75	20.7	28360	1356	3891	429.1	23.72	684.3	64.03	694.5	45.74	43.85	0.0935	583.3	0.0626	0.0213	0.2188	14.08	93.62	86.73	38.34	0.2732	2.983	0.1448	9.928	1.668	16.18
Kosi_1	Slovakia	Non_metalliferous	4.4	54.08	19.03	8173.52	52.87	0.71	6.49	125.47	20720.5	2647.39	184.42	2.28	1981.23	1.88	6336.88	7275.49	27530	1.898	1116	1.812	63.46	39.67	46780	979.8	12030	1071	38.73	861.1	39.28	585.9	85.44	1380	0.7264	921.6	0.2406	0.1792	3.089	61.47	95.16	188.1	63.66	1.548	7.179	10.6	11.04	8.504	16.64
Kosi_10	Slovakia	Non_metalliferous	4.74	98.54	17.19	12706.1	79.83	0.65	4.72	273.48	13427.3	4741.87	123.1	1.52	1441.97	1.19	6616.05	9528.2	29860	2.768	1477	1.717	60.66	39.89	48040	1127	12890	1060	40	934.3	25.64	606.8	75.06	1158	0.8924	1248	0.1305	0.1466	2.462	52.33	142.5	269.9	54.43	1.187	5.909	4.51	10.14	5.81	13.28
Kosi_11	Slovakia	Non_metalliferous	4.54	99.89	20.34	12154.5	162.74	0.79	4.1	336.99	12217.5	4588.02	170.57	1	1558.59	1.05	5407.25	14834.5	33360	2.654	1592	2.094	63.54	50.81	53810	1045	14680	1390	44.15	1090	37.32	679.8	96.43	1238	0.8127	1215	0.277	0.1785	2.728	57.77	82.78	210.1	58.8	1.459	6.622	7.267	12.12	12.66	11.44
Kosi_12	Slovakia	Non_metalliferous	4.5	73.96	14.98	16527.4	176.89	0.49	3.53	228.92	15664.7	3721.65	274.72	1.19	1897.99	0.98	4415.63	14943	30030	2.462	1485	1.83	65.3	39.7	47900	952.1	12800	1181	41.5	1044	34.5	637.5	85.4	1254	0.8271	1256	0.2311	0.1715	2.527	51.27	88.1	198	47.65	1.491	8.595	7.474	9.991	7.608	14.18
Kosi_2	Slovakia	Non_metalliferous	4.45	162.54	21.14	11204.8	38.66	1.2	4.71	339.65	25410.7	5391.02	99.45	2.52	2110.62	2.85	4003.29	11938.7	29530	2.456	1320	1.955	64.41	43.57	49360	1337	12170	1350	41.53	956.3	33.94	676	99.83	1195	0.8477	1097	0.3949	0.1583	2.543	58.33	171.9	210.4	87.83	1.466	7.921	7.08	11.87	25.6	7.921
Kosi_3	Slovakia	Non_metalliferous	4.44	45.09	21.4	10695.3	64.7	0.39	3.58	140.04	11046.6	4146.95	110.14	1.04	1885.3	0.72	4634.41	8917.56	29750	2.282	1467	1.955	61.46	43.24	47390	1142	11710	1302	39.47	1097	41.35	757.7	90.14	1330	0.8174	1137	0.3616	0.1796	3.065	57.44	106.8	220.6	76.55	1.616	6.765	8.804	12.41	10.79	11.09
Kosi_4	Slovakia	Non_metalliferous	4.61	56.84	19.57	12399.8	66.32	0.5	5.47	147.33	20784.6	4808.01	101.92	1.38	1845.99	1.54	8898.16	16602.7	32610	2.772	2010	2.107	66.83	47.32	53430	1480	13220	1267	42.99	1142	39.6	842.3	106.2	1168	0.8687	1472	0.3311	0.1606	2.842	58.47	139.6	276.1	89.27	1.622	9.23	6.789	13.09	14.11	4.952
Kosi_5	Slovakia	Non_metalliferous	4.82	56.96	16.44	17287.3	44.6	0.5	2.4	158.22	15269	4017.55	93.78	0.95	2065.24	0.69	5040.06	10797.4	26420	2.058	1520	2.121	52.12	118.4	56530	956.5	10430	1049	43.21	861.6	25.01	478.5	77.57	946.1	0.7527	1509	0.15	0.1307	2.584	49.49	117.7	270.6	68.89	1.376	9.287	4.257	10.69	7.434	1.535
Kosi_6	Slovakia	Non_metalliferous	4.51	52.94	16.01	10936.1	24.96	0.37	2.09	130.73	15664.5	3700.44	44.09	0.81	1735.68	1.03	3338.47	9456.68	29350	2.344	1468	1.831	58.16	45.19	47980	1084	11780	1054	40.97	1049	40.04	649.2	81.56	1236	0.9065	1176	0.2121	0.1638	2.657	55.22	109	246.5	53.44	1.47	8.477	8.939	9.932	4.974	9.431
Kosi_7	Slovakia	Non_metalliferous	4.73	102.46	18.27	12528.5	113.21	0.82	3.37	332.57	25075.2	4615.03	94.17	1.28	810.48	1.41	4077.9	14610.5	30980	2.568	1933	1.841	62.02	43.1	48720	1200	12500	1132	39.48	1125	35.01	715.3	87.29	1136	0.8979	1533	0.1922	0.1327	2.301	40.28	135.3	279.9	54.02	1.367	6.771	6.393	11.05	9.1	15.38
Kosi_8	Slovakia	Non_metalliferous	4.67	188.13	22.45	9625.9	69.93	1.65	6.69	624.1	27165.5	4814.39	144.24	2.23	2236.69	1.65	5792.09	8712.23	30540	2.692	1736	1.792	61.87	43.02	48710	1106	13740	1133	40.56	1048	34.06	701.4	86.48	1171	0.9158	1565	0.2529	0.1557	2.409	51.96	122.4	318.5	67.16	1.508	8.381	10.17	12.43	9.951	7.427
Kosi_9	Slovakia	Non_metalliferous	4.67	65.62	17	11445.2	134.06	0.57	3.36	210.07	18632.5	3766.78	166.57	0.95	1273.5	1.1	5575.97	9045.94	29140	2.83	1677	1.759	58.23	43.14	45760	1295	11940	1097	39.55	1101	37.21	730.8	84.54	1147	0.8311	1443	0.2278	0.1354	2.365	47.35	157.9	298.4	64.76	1.475	8.982	6.659	11.7	9.614	8.763
Kowa_1	Poland	Non_metalliferous	4.02	214.65	22.9	16109.1	37.47	0.857	6.99	296.89	34878.3	4833.18	96.53	0.99	9183.95	0.36	9652.84	8678.99	7805	2.645	1869	0.4708	15.63	8.44	10030	1560	1564	246	10.89	626.9	56.29	367.3	36.12	619.8	0.5139	985	0.1656	0.1041	1.0611	177.7	76.48	114.3	89.27	0.637	80.86	13.45	21.5	12.22	45.88
Kowa_10	Poland	Non_metalliferous	4.34	46.54	12.86	16900.4	28.27	0.536	6.16	72.62	17780.3	4680.66	86.42	1.3	5757.03	0.13	10004.5	7932.11	12570	4.091	3826	1.188	25.73	40.16	26170	1527	6539	538.2	24.48	638	116	439.8	62.9	1349	0.3643	1407	0.2204	0.1855	8.676	270.3	93.93	128	127.6	2.292	115.9	21.61	19.22	9.025	34.08
Kowa_11	Poland	Non_metalliferous	4.79	79.47	19.97	21667.4	29.54	0.693	11.39	156.99	26964	4395.84	46.12	1.34	7102.64	0.09	14335.2	11606.8	12090	4.679	4745	1.403	23.19	32.12	24390	2416	6083	722.7	24.33	648.8	110.5	367.4	99.79	1011	0.5067	1479	0.2439	0.179	6.22	200.3	126.3	116.3	103.1	2.144	171.7	17.07	14.09	13.44	10.41
Kowa_12	Poland	Non_metalliferous	4.4	98.55	32.1	18071.9	49.93	0.553	10.26	165.24	22449.9	4986.18	99.72	0.83	5155.49	0.28	12729.8	11986.9	9419	4.992	2925	0.9686	18.52	29.39	18460	1287	2337	487.2	19.2	599.5	101.9	592.9	49.55	1374	0.5172	1226	0.1924	0.1829	4.213	205.7	103.3	121.7	103.4	2.384	68.09	18.47	21.3	9.812	29.86
Kowa_2	Poland	Non_metalliferous	4.54	160.75	32.26	16210.6	4.97	0.622	11.08	218.07	36556.6	4310.14	59.54	2.91	7423.24	0.31	17811.9	5864.75	9749	2.73	3030	0.7467	24.77	12.66	12750	1728	2611	385.9	17.36	602.6	71.95	695	39.37	677.7	0.3937	2067	0.3366	0.21	1.339	348.8	109.4	159.9	120.6	2.08	68.36	14.15	25.65	9.476	9.177
Kowa_3	Poland	Non_metalliferous	4.55	70.87	9.59	10267	13.55	0.364	2.79	129.09	11367.3	1873.79	73.26	0.81	3985.84	0.16	6723.3	21173.1	10130	2.467	1991	0.5886	28.22	10.17	15480	2148	3963	360.3	23.74	665.9	45.8	60.01	234	255.9	0.006	1069	0.0647	0.1223	1.9298	81.04	58.11	72.29	19.24	0.3368	301.9	1.978	9.324	119.1	13.8
Kowa_4	Poland	Non_metalliferous	4.59	71.52	15.05	11133.9	11.89	0.404	5.06	90.02	24062.4	2309.36	91.34	1.5	5915.6	0.04	9442.2	20517.4	10180	2.289	2081	0.6115	27.42	9.635	15630	2055	4050	366.1	21.9	714.9	45.84	51.2	195	290	0.0463	1186	0.0815	0.1643	1.9559	90.16	62.78	92	26.57	0.2486	316.5	2.124	9.207	112	14.28
Kowa_5	Poland	Non_metalliferous	4.18	128.81	16.23	14083.3	8.04	1.263	6.31	57.58	34948.6	3476.15	136.72	2.2	6562.21	0.33	13147.8	33199.2	10570	1.987	1604	0.6864	30.93	9.166	16070	2096	4253	379.2	23.85	645.8	48.59	51.01	205.8	349.6	0.0705	798.5	0.1379	0.2751	1.9372	99.9	66.59	57.15	22.02	0.256	271.4	2.785	10.38	159	39.87
Kowa_6	Poland	Non_metalliferous	4.13	165.83	11.97	14748.3	9.12	1.286	7.05	71.7	21907.2	3021.25	501.68	2.18	6291.95	2.96	6577.18	53926.2	13030	2.408	2056	0.7471	38.43	10.82	19840	2637	5651	376.5	31.34	836.3	59.27	46.93	342.1	333.4	0.4862	870.7	0.0754	0.1859	1.9582	113.1	44.14	47.42	17.09	0.3008	315.5	3.744	7.925	210.4	29.57
Kowa_7	Poland	Non_metalliferous	4.84	119.13	32.8	19226.7	43.22	0.733	12.66	212.33	35230	5229.96	79.16	1.55	7981.28	0.28	9641.84	10667.5	10260	5.591	4614	0.9886	18.61	34.73	20840	1583	3562	446.9	20.11	701.3	107.1	470.2	77.53	899.5	0.9369	1613	0.1633	0.1911	5.695	281.2	120.3	136.5	83.45	2.13	95.81	17.25	15.79	16.7	10.37
Kowa_8	Poland	Non_metalliferous	4.86	154.99	34.95	15810.3	42.43	1.19	14.75	298.66	40284.2	5422.43	77.3	1.08	7342.55	0.35	12046.9	10818	8404	4.141	3628	0.9164	15.19	32.04	17080	1287	2795	396.6	16.02	559.2	102	508.6	58.46	939.8	0.7397	1482	0.1743	0.1804	5.214	257	162	161.5	72.07	2.095	72.35	15.6	16.56	13.71	9.21
Kowa_9	Poland	Non_metalliferous	4.14	95.34	27.05	14044.3	16.2	0.923	15.19	146.95	41426.6	4861.5	96.91	1.11	7723.92	0.23	11791.3	5332.41	10050	3.574	1746	0.5865	27.08	16.43	15110	1775	3088	665.7	15.55	598.5	87.93	414.1	38.3	1226	0.4345	791	0.0807	0.3912	2.48	209.2	132.5	104.7	110	1.03	54.48	21.01	20.5	7.004	44.75
Kran_1	Slovenia	Non_metalliferous	6.9	143.918	14.6392	25369.7	15.6407	0.5891	3.65243	117.761	9036.82	7902.8	46.0383	1.82622	3366.72	0.17673	10424.2	3351.99	15070	7.521	33880	1.571	29.87	13.81	15130	1482	17730	462.4	14.46	952.4	89.71	1399	142.9	34.07	2.119	10810	0.3752	0.156	0.5554	4.932	109	3548	57.32	0.2201	11.2	0.2578	43.83	9.524	15.46
Kran_10	Slovenia	Non_metalliferous	6.94	359.292	13.3785	18891.2	7.39198	1.30141	2.65487	288.496	10473.7	5882.35	44.3519	0.93701	2700.68	0.46851	4980.22	7235.81	9911	10.77	47930	1.341	14.39	12.46	8787	1741	17550	427.2	8.978	1176	71.52	1789	168.4	6.235	1.791	10640	0.1126	0.0842	0.6399	1.396	180.6	2967	13.64	0.1568	15.99	0.2441	32.26	6.415	5.202
Kran_11	Slovenia	Non_metalliferous	7.13	178.101	21.317	19702.9	20.5513	0.73507	3.61409	157.519	12747.3	4076.57	35.3446	0.85758	2153.75	0.67381	7877.49	2401.53	10100	12.56	124300	0.7549	12.46	8.161	9284	2551	72610	214.9	8.568	555.5	56.22	713.7	74.44	4.68	1.29	11180	0.1187	0.0738	0.5969	1.514	97.5	3753	18.25	0.166	11	0.1945	28.96	1.938	20.24
Kran_12	Slovenia	Non_metalliferous	7.24	244.686	18.0503	20213.8	9.21384	0.84906	5.18868	230.818	15691.8	4867.92	34.7799	0.8805	2690.25	0.22013	6732.7	1348.11	13240	17.46	114000	0.8664	15.77	7.679	11800	3318	63430	241.8	9.847	596.8	66.44	753.7	70.34	4.423	1.18	11250	0.1106	0.0586	0.6117	1.069	108.5	3531	20.7	0.1388	8.731	0.19	34.57	1.324	8.054
Kran_2	Slovenia	Non_metalliferous	6.82	118.083	15.4466	22391.4	49.0695	0.5273	3.00868	103.536	11371	7617.87	24.5968	0.65136	1710.3	0.03102	6308.93	9540.94	16340	7.03	49590	2.654	30.42	27.39	41560	1552	25810	616.2	24.32	1341	111.9	1453	192.9	20.73	1.551	10530	0.4239	0.1328	0.5661	7.238	146	3379	49.1	0.4304	29.32	0.296	31.02	11.71	34.64
Kran_3	Slovenia	Non_metalliferous	7.09	137.578	7.19462	19487.6	21.3251	0.67288	4.03727	114.13	5957.56	5957.56	29.1408	0.82816	2349.38	0.41408	4430.64	4676.5	1404	3.142	180200	0.3363	9.769	0.6736	2498	317.7	107300	98.33	2.652	315.8	23.97	482.4	38.05	4.271	0.7646	10040	0.0704	0.0856	0.6243	1.378	56.09	4257	11.14	0.1413	10.64	0.1383	19.84	2.91	9.518
Kran_4	Slovenia	Non_metalliferous	6.96	210.803	13.9829	18296	14.309	0.77456	4.6066	214.35	10309.8	6367.71	35.956	0.7338	3272.73	0.40766	6534.86	7965.76	4685	7.355	101700	0.9	18.36	13.95	6112	998.2	58800	325.2	7.836	1347	70.15	1674	179	5.548	1.483	9628	0.0895	0.084	0.6098	1.827	118.4	4060	24.21	0.1359	31.01	0.108	32.08	7.461	10.37
Kran_5	Slovenia	Non_metalliferous	6.94	138.733	9.24195	19278.3	20.3531	0.62305	3.53063	116.511	11666.7	6817.24	38.8889	1.14226	3182.24	0.46729	9491.17	4119.94	3746	7.989	96680	0.8245	7.935	7.946	4406	1010	55870	163.3	5.52	931	72.65	1686	100	5.634	2.134	9463	0.1403	0.1095	0.6064	1.66	124.2	4001	26.52	0.1401	34.13	0.3369	44.51	7.763	7.835
Kran_6	Slovenia	Non_metalliferous	7.02	171.69	11.2689	25836	23.6372	0.82455	5.26798	148.511	9985.23	6303.25	23.2249	0.91617	3234.54	0.91617	11626.2	5501.6	4354	11.63	60090	1.377	10.81	16.64	5317	989.9	30820	236.5	7.209	1187	117.9	2494	133.4	5.488	2.675	10010	0.1605	0.0761	0.623	1.075	109.5	3845	27.41	0.1468	36.39	0.2518	52.73	7.234	7.531
Kran_7	Slovenia	Non_metalliferous	6.99	103.466	15.3576	27700.7	14.9627	0.57043	3.59807	88.8986	15353.2	6305.4	33.8745	0.78982	3023.26	0.35103	6371.22	6164.98	4510	12.1	82530	1.293	12.54	16.9	5940	1204	43210	234.2	7.255	1297	129.2	2480	200.1	5.131	2.394	10540	0.1803	0.0841	0.6011	2.226	143.9	3681	19.2	0.1599	53.12	0.1994	56.03	11.89	11.43
Kran_8	Slovenia	Non_metalliferous	6.99	123.883	9.17828	21946.2	17.6838	0.96108	3.79625	107.641	9322.44	5814.51	39.5964	2.93128	2826.05	0.28832	7765.5	7087.94	4898	12.68	62370	1.256	12.4	17.73	5911	1230	28890	264.3	8.128	1435	134.8	2768	190.8	4.785	2.76	10640	0.1716	0.0806	0.623	1.095	167.3	3397	28.37	0.1487	51.76	0.2457	51.86	11.59	6.886
Kran_9	Slovenia	Non_metalliferous	7.1	134.583	16.0321	24368.7	22.3017	0.68709	4.26567	116.118	17443.5	6487.26	43.3152	0.68709	3111.94	0.22903	10844.5	5044.37	4277	9.394	105000	0.7693	8.025	6.186	5071	1299	61350	149.4	5.838	885.4	55.13	1521	79.01	3.687	1.854	9503	0.1091	0.0614	0.635	0.9247	134.6	4167	25.27	0.1599	44.59	0.1072	44.77	3.85	7.579
Kriz_1	Czech Rep.	Non_metalliferous	3.87	117.1	25.38	31281.4	14.54	0.641	5.08	222.62	15308	3237.56	115.77	1.08	4139.97	75.85	12074.9	14450.5	16410	4.162	606.9	1.346	30.68	20.18	29040	1632	2166	433.6	16.1	806.9	412.7	440.4	217.2	137.3	0.1753	361.9	0.2252	0.0078	0.3886	1.916	82.76	62.29	47.02	0.4655	2.722	12	6.69	31.21	11.39
Kriz_10	Czech Rep.	Non_metalliferous	5.25	120.16	28.6	16738.1	2.89	0.481	6.38	155.79	32636.6	4551.81	125.49	0.79	4250.55	1.71	9077.39	20087.5	17980	6.104	4421	1.744	30.46	24.44	28400	2518	2375	732.2	15.78	1225	235.6	752.6	585.8	166.6	0.3917	1851	0.1715	0.0148	0.3982	0.6881	194.5	164.9	15.63	0.0603	1.666	0.0745	21.84	33.13	30.49
Kriz_11	Czech Rep.	Non_metalliferous	6.45	130.94	28.3	21015.4	6.02	0.481	6.4	125.99	38253.1	4307.03	74.45	0.77	5052.94	1.25	10308	14711.3	9431	7.514	12340	1.795	20.45	46.01	30190	2756	1805	656.8	13.66	1095	124.4	910.4	548.3	98.62	0.4379	2324	0.18	0.0384	0.4616	16.38	600.9	211.4	2.775	0.0276	5.001	0.1615	49.88	1.773	30.54
Kriz_12	Czech Rep.	Non_metalliferous	4.8	130.13	27.89	18966.2	3.38	0.506	6.2	217.3	29147.7	5337.55	60	0.97	4502.11	3.38	10670.9	18675.1	9763	3.941	2910	1.06	21.3	82.35	21250	1305	1532	291.4	14.03	655.6	194.1	582.1	257.5	40.75	0.2728	1537	0.176	0.0174	0.3445	1.483	126.4	121.9	19.09	0.168	1.743	0.2221	15.23	29.06	36.06
Kriz_2	Czech Rep.	Non_metalliferous	4.08	154.15	28.27	23442.5	7.15	2.436	6.55	225.84	20311.5	6281.95	160.34	0.92	4297.12	2.52	13007.2	27300.3	18750	4.262	1338	1.86	32.08	21.98	33340	1731	2589	596.3	19.16	801.7	195.7	386.9	227.9	65.95	0.157	674.9	0.2631	0.0131	0.3379	5.85	69.29	87.84	46.28	0.5127	2.881	1.186	7.128	35.22	7.471
Kriz_3	Czech Rep.	Non_metalliferous	3.88	73.65	36.59	29802.2	2.24	0.559	3.35	126.83	18486.7	3447.12	147.29	1.03	3830.61	68.53	10924.3	14531.4	17580	3.941	764.3	1.088	31.91	19.89	31050	1590	2116	244.4	17.01	1064	699.7	441.9	193.2	112.4	0.1961	530.3	0.0401	0.0165	0.4797	1.971	84.1	62.19	15	0.2715	2.483	22.44	6.793	49.24	10.91
Kriz_4	Czech Rep.	Non_metalliferous	3.77	210.1	32.26	17760.9	39.47	0.806	5.6	245.83	19226.8	5118.6	179.89	1.04	4052.66	1.66	7343.45	19933.6	24380	4.243	429.9	1.246	40.55	23.13	36480	2227	2923	289.8	21.43	822.6	526.5	448.2	180.4	197.4	0.1694	223.5	0.0801	0.0107	0.4077	1.617	88.13	50.88	15.76	0.2982	2.711	22.9	7.159	35.68	18.21
Kriz_6	Czech Rep.	Non_metalliferous	3.79	77.17	25.81	23283.7	29.32	0.496	4.34	137.01	23999.2	5347.39	125.89	0.95	3860.63	1.03	10335	10574.9	15190	3.029	620.2	1.207	28.5	40.94	30040	1557	1986	561	13.89	985.6	127.6	492.8	92.66	118.3	0.2094	405.7	0.1424	0.0408	0.863	26.47	120.4	74.83	31.47	0.3131	4.654	0.7251	7.354	10.66	8.379
Kriz_7	Czech Rep.	Non_metalliferous	6.59	72.05	29.43	19883.5	25.52	0.476	6.56	145.26	32043.4	2938.59	64.8	1.06	5232.4	1.01	13128.6	14113.3	10770	5.914	16640	1.206	27.67	23.92	20860	1608	2211	578.7	18.85	1044	190.4	516	404.9	70.6	0.3377	2523	0.086	0.0165	0.3422	1.721	115.2	157	0.7562	0.0066	2.183	0.0151	18.99	0.3395	14.09
Kriz_8	Czech Rep.	Non_metalliferous	6.1	36.58	21	21178.3	7.95	0.474	3.64	79.2	22123.4	2789.64	41.2	0.75	4444.44	0.95	10403.3	5516.01	16600	8.976	6888	1.853	29.16	70.03	26020	2727	2896	1190	21.14	1186	313.3	892.8	512.3	68.21	0.7192	2212	0.066	0.0237	0.4108	9.975	204.1	217	6.688	0.0321	2.076	0.1459	30.09	4.182	23.22
Kriz_9	Czech Rep.	Non_metalliferous	6.81	100	36.09	28059.5	5.9	0.616	15.14	182.85	32720.7	7659.14	156.62	1.08	5703.29	1.54	17956.9	13270	9361	11.61	40610	1.363	23.28	96.44	15670	2356	2657	1149	12.37	1001	364.6	1089	1186	58.33	0.8637	2348	0.069	0.0234	0.4357	1.607	262.1	204.5	1.549	0.0335	2.94	0.0823	36.08	1.921	35.19
Krom_1	Slovakia	Non_metalliferous	6.72	70.07	22.46	29745.8	283.86	1.27	37.44	250.65	24279.7	8004.62	47.3	1.39	2676.04	48.81	6517.72	16282.7	4570	11.56	1098	5.358	10.56	514.9	72450	1003	2876	142.3	10.93	349.7	3217	11235	978.8	458.8	3.141	4250	3.412	0.5187	418.2	149.4	80.28	580.5	200.9	2.545	58.58	69.92	24.32	334.9	1.255
Krom_10	Slovakia	Non_metalliferous	5.6	38.67	11.59	17906.6	263.54	0.48	32.53	108.39	12231.8	5730.97	72.75	0.82	2192.91	46.63	6102.94	15726.6	7726	9.771	739.5	1.159	10.8	376.9	38750	1079	4889	367.3	12.08	375.8	456.3	6334	245.1	389.4	1.872	1194	1.639	0.2346	224.4	72.45	10.89	382.3	34.76	6.432	55.96	67.12	16.69	123	0.3973
Krom_11	Slovakia	Non_metalliferous	5.23	46.64	19.84	18462.7	134.96	0.85	33.11	161.05	19371.8	5362.16	49.7	1.11	2611.6	48.26	7457.5	12187.7	14960	11.02	1848	2.029	19.53	710.5	20310	1004	7254	435.2	21.26	614.5	213.4	346.6	601.6	542.6	1.436	1592	2.792	0.2649	491	59.37	30.6	408	41.54	1.777	83.78	99.63	14.19	251.8	0.318
Krom_12	Slovakia	Non_metalliferous	5.8	64.15	20.34	27237.2	283.04	0.88	64.41	216.23	10738.8	5123.83	30.49	1.46	2135.8	81.84	8787.72	16987.5	15870	12.46	2768	4.074	21.59	1690	21020	1344	7156	640.8	26.1	881.6	537.9	602.1	941.3	557.2	1.817	2238	3.321	0.3643	908.8	98.12	48.94	494.1	58.04	2.357	142.9	220.1	21.97	345.5	0.2673
Krom_2	Slovakia	Non_metalliferous	6.7	51.4	17.8	24797.3	324.59	0.79	45.23	129.38	16508.7	6040.02	53.08	1.21	4308.58	20.22	13538.7	25666.1	4597	10.87	1031	2.663	11.51	248	61730	1216	2838	172.3	10.52	339.8	1997	22032	469.2	495	2.515	2838	1.606	0.6895	467.6	210.6	37.32	581.6	116.2	1.277	70.37	106.3	18	190.9	1.001
Krom_3	Slovakia	Non_metalliferous	6.86	48.5	22.53	27141.4	323.86	0.8	34.39	168.26	19443.7	6053.18	84.43	1.99	2738.28	26.14	11980.4	14212.7	4860	11.46	1790	6.41	12.58	1384	113600	1418	2810	162.8	13.78	602.3	3934	9066	686.2	539.7	2.085	4308	2.509	0.4543	511.3	115.7	40.56	512.5	90.58	1.514	90.3	111.2	16.72	226.2	1.229
Krom_4	Slovakia	Non_metalliferous	6.24	54.81	20.19	21541.5	160.82	0.88	57.64	211.26	14249.1	4606.89	112.94	1.59	2695.67	53.22	11815.4	11347.2	8365	10.42	1360	1.511	13.34	457.6	43870	1189	5398	279.1	10.92	459.3	484.6	14600	301.2	660.2	1.822	3113	2.61	0.8729	561	186.1	36.54	451.2	88.68	3.822	135.9	118.2	24.07	269.1	0.9876
Krom_5	Slovakia	Non_metalliferous	6.3	43.04	17.85	24149.2	315.3	0.71	37.72	114.63	15100.6	6969.82	51.84	1.05	2437.97	30.09	10670.6	14979	9736	13.72	6597	5.186	15.39	422.2	28960	1177	3142	826.4	20.76	1206	547.7	2765	1115	635.7	1.921	2223	3.545	0.6269	596.7	164	30.33	458.9	78.28	1.533	158.7	131.3	18.14	259.7	0.3606
Krom_6	Slovakia	Non_metalliferous	5.8	51.11	17.26	26718.2	311.95	0.72	65.07	139.72	21020.1	6331.79	71.3	1.65	3144.26	56.16	13750.6	9402.37	9297	13.12	8872	4.207	21.25	337.2	36710	864	3333	713.2	19.84	1499	566.8	2844	1153	638.8	1.746	1529	2.774	0.3152	458.4	115.3	104.2	355.5	43.12	1.718	172	110.6	18.43	204.1	0.1323
Krom_7	Slovakia	Non_metalliferous	5.47	34.11	17.87	25022.1	303.31	0.57	49.47	111.08	17338.9	5701.68	83.45	1.15	3343.78	37.25	11151.8	12158	11100	12.03	2709	5.356	19.58	628	34050	1518	4249	812.2	22.24	549.7	1224	920.4	1065	424	1.841	1189	1.445	0.1999	223.4	76.66	8.009	333.6	36.9	2.103	62.75	53.75	11.61	109	0.3152
Krom_8	Slovakia	Non_metalliferous	5.7	41.23	28.68	36341.9	698.46	0.51	65.3	148.03	10133.3	9839.32	93.3	1.09	2317.95	53.88	11470.1	23374.4	15170	10.8	1789	1.142	15.2	434.7	35950	930.6	5915	733.4	14.13	552.2	802.1	542.1	414.4	420.3	1.705	1224	1.284	0.2321	231.3	75.93	2.507	371.4	38.66	3.379	46.06	53.28	10.55	103.6	0.4183
Krom_9	Slovakia	Non_metalliferous	6	46.38	20.3	26504.3	333.56	0.63	78.88	140.16	19484.1	6808.1	131.15	1.25	3191.42	61.62	14522.7	20033.8	11870	11.54	2029	4.771	17.53	622.7	35950	1477	4488	766.3	20.69	596.2	1226	973.7	1061	537.6	1.654	1402	1.615	0.2964	353.3	77.35	1.261	343.7	49.39	1.56	71.97	74.9	13.07	164.6	0.0695
Kubo_1	Czech Rep.	Non_metalliferous	4.37	89.01	26.81	17688.8	3.9	0.51	6.32	115.56	39301.5	6589.63	192.19	2.72	3549.56	0.26	14247.6	5716.49	25050	2.032	1521	1.082	49.78	30.34	31360	4445	7285	489.3	28.45	512.7	108.8	305.6	82.37	1344	1.512	930.7	0.0509	0.3557	1.339	222.3	132	126.4	82.37	1.346	30.53	6.444	14.94	6.094	33.28
Kubo_10	Czech Rep.	Non_metalliferous	5.38	185.45	29.06	23038.3	5.7	0.73	7.62	340.97	28056.6	5392.34	64.32	2.1	3046.53	0.41	19703.5	9306.57	20950	77.3	11100	0.7803	41.68	62.55	23070	2262	5452	430.2	41.47	897.3	74.95	831.3	50.44	1824	6.224	2767	0.0559	0.4369	7.369	152.4	218.6	254.8	139.9	3.425	115.5	2.146	19.99	12.31	9.33
Kubo_11	Czech Rep.	Non_metalliferous	5.51	168.12	23.44	21942	7.57	0.66	6.91	219.88	33070.7	3795.63	48.5	2.34	3711.74	0.46	18088.5	6436.2	25680	62.92	11140	0.8232	48.42	70.48	23730	3641	6250	501.5	42.9	996.2	82.72	945.4	71.91	2126	5.385	3812	0.0775	0.796	8.198	130	319.4	345.5	146.7	3.403	99.45	2.333	24.2	14.49	5.041
Kubo_12	Czech Rep.	Non_metalliferous	5.06	154.44	31.77	22657.2	21.12	0.63	5.91	216.26	25528.1	6701.59	119.49	1.89	2465.21	0.67	13876.8	9899.41	22080	61.79	11380	0.617	40.29	69.84	18380	2204	4617	489.6	39.11	794.4	62.89	1293	36.59	1581	5.367	3246	0.033	0.4421	5.12	120.8	171.1	331.5	138.4	2.964	76.19	1.102	27.72	4.534	12.2
Kubo_2	Czech Rep.	Non_metalliferous	3.81	125.51	33.33	21398.1	2.84	0.71	6.87	165.96	33902.1	9992.1	141.55	2.53	3238.55	0.87	8436.02	16026.9	12370	4.47	1451	0.77	39.34	25.17	19580	1685	5159	193.5	50.66	516.2	82.28	581.8	38.46	2300	1.604	454.8	0.0776	0.4003	2.847	410.3	61.02	156.5	39.36	4.675	49.76	11.2	22.22	3.908	172.4
Kubo_3	Czech Rep.	Non_metalliferous	4.11	80.14	25.13	15466	2.27	0.38	6.39	151.31	35043.6	5874.35	64.54	1.29	4191.97	0.17	19005.2	12129.1	21420	3.319	1468	1.08	43.84	26.86	28990	2889	5893	457.7	24.86	419.3	142.1	432.7	73.71	1741	1.411	570.9	0.0522	0.3733	1.863	226.5	84.11	92.58	59.4	1.352	20.04	23.87	15.69	3.833	62.22
Kubo_4	Czech Rep.	Non_metalliferous	4.75	83.59	22.97	23587.4	45.73	0.41	4.67	112.86	33531.5	7108.74	58.33	0.81	3003.56	0.51	12662.6	15716.5	26440	3.482	1711	1.15	50.61	28.72	33490	3580	6965	579.8	27.64	487.2	119.5	345	98.81	1929	1.453	1073	0.0568	0.4099	1.371	81.38	99.98	115.2	67.32	0.932	17.47	5.794	10.69	4.398	10.07
Kubo_5	Czech Rep.	Non_metalliferous	5.41	151.19	22.57	26695.1	16.95	0.6	5.15	230.37	42972.7	5085.18	36.71	1.66	3692.5	0.38	16056.2	6690.8	24540	6.329	4282	0.986	47.99	33.8	27610	4308	6625	479	34.54	682.9	98.72	548.7	91.07	1581	2.342	3011	0.1082	0.436	4.217	171.1	352.7	266.3	130.6	3.3	68.15	4.605	13.15	7.845	13.4
Kubo_6	Czech Rep.	Non_metalliferous	4.76	129.1	25.81	20334.7	1.82	0.57	3.69	154.23	37890	4629.61	138.46	1.02	3029.5	0.4	12756.7	6420.87	35810	3.731	1848	1.309	64.83	40.41	40790	4680	9719	621.2	38.17	484.8	133.5	330.4	105.2	1975	1.643	949.4	0.0189	0.4977	1.774	79.11	105	110.5	45.37	0.9029	21.89	3.731	12.14	2.217	20.67
Kubo_7	Czech Rep.	Non_metalliferous	6.24	87.29	22.51	24331.1	19.11	0.45	5.37	133.33	48366.9	4510.07	40.76	0.89	4702.46	0.09	21404.9	6621.92	26650	3.832	5639	1.183	48.4	35.75	31260	4901	6732	480.9	25.56	614.4	104.8	634.2	117.8	866.4	2.688	4612	0.1476	0.5067	1.342	70.74	527.9	282.1	116	0.9886	44.33	2.479	32	26.32	9.196
Kubo_8	Czech Rep.	Non_metalliferous	5.9	103.64	22.33	29640.1	7.51	0.66	5.03	139.43	28610.7	3727.94	69.31	0.85	3819.27	0.7	18243	3321.59	28240	2.627	3509	1.034	51.6	31.85	30370	4509	7421	540.3	26.99	563.7	103.3	334.2	94.29	1153	1.938	2268	0.0691	0.4458	1.119	75.32	359.3	183.2	76.37	0.6561	34.31	3.065	12.91	8.658	7.397
Kubo_9	Czech Rep.	Non_metalliferous	5.11	125.39	24.9	20020.8	5.27	0.66	5.27	178.26	35842.3	5780.08	94.52	1.66	3178.01	0.62	14141.1	8663.9	17430	40.6	9457	0.7011	41.45	48.37	18690	2367	5746	455.1	51.58	838.1	63.71	1108	47.79	1101	3.871	3015	0.0572	0.3624	3.877	108.1	211.4	288.8	133.2	3.036	98.95	1.257	34.11	9.782	17.99
Kudo 1	Poland	Non_metalliferous	4.37	135.13	24.2	12592.9	49.18	1.25	13.44	236.78	33016.4	4074.76	86.95	4.06	3084.7	0.82	16158.2	9550.56	11890	3.068	3582	1.004	49.86	30.2	15610	2113	8306	395.5	35.53	448.2	84.01	243	73.63	901.4	0.2155	915.1	0.2065	0.1811	4.265	339.4	107.5	142.1	63.29	1.912	166.3	13.68	15.84	10.96	33.38
Kudo 10	Poland	Non_metalliferous	5.9	104.48	26.85	11616.3	7.61	0.99	8.5	150.94	41897.8	4653.28	277.69	2.24	3920.23	0.78	10307.6	6511.99	12630	4.16	3247	0.8201	63.04	30.36	17190	2933	8406	454.5	40.05	776.4	109.3	463.8	73.76	1287	0.3653	904.2	0.1231	0.2999	3.033	410	136.5	155.1	85.36	2.051	225.2	19.21	30.49	9.523	69.41
Kudo 11	Poland	Non_metalliferous	5.51	49.54	18.27	17554	71.37	0.62	8.82	107.67	26618.7	4780.82	48.35	1.1	2776.02	0.72	10422.1	9884.89	19240	4.347	3230	1.242	100.6	182.3	24570	7457	12730	551.8	65.84	689.9	129.1	164.4	141.4	718.6	0.2078	1574	0.1733	0.2419	38.56	340.1	299.7	236.8	74.13	0.7704	218	14.08	8.653	7.406	9.263
Kudo 12	Poland	Non_metalliferous	4.24	100.47	17.79	11846.8	44.21	0.64	7.28	161.57	26872.3	4031.91	89.91	1.28	1979.15	0.72	8438.3	12642.6	12360	5.74	3539	0.7789	51.73	34.08	15730	2503	6550	342.3	36.97	659.1	101.6	579.2	72.6	1365	0.4511	1379	0.1498	0.2019	3.545	313.3	123.7	190.6	61.96	2.195	163.3	20.99	22.07	10.89	33.12
Kudo 2	Poland	Non_metalliferous	3.81	188.29	28.5	14612.2	7.61	3.58	7.38	273.91	28855.4	4687.5	77.97	1.88	2363.33	0.9	7917.92	10869.7	9955	2.142	1733	0.6999	52.4	13.8	13980	4122	7753	311.4	34.13	454.3	69.99	117.8	61.38	712.7	0.0215	930	0.288	0.1927	0.9578	327.2	182.6	151.7	50.74	0.9914	222.8	13.37	9.49	6.652	26.82
Kudo 3	Poland	Non_metalliferous	4.12	105.64	18.32	8768.05	34.7	1.44	9.93	169.99	42689.5	3838.45	49.73	6.05	4088	0.18	12608.3	5058.66	12370	2.435	1982	1.215	62.73	16.3	16940	4345	9300	369.6	40.59	482.8	89.79	145.5	82.06	795.7	0.1195	1170	0.4216	0.2	1.53	305.4	198.6	172.6	51.12	1.196	225.1	16.07	11.5	11.06	20.74
Kudo 4	Poland	Non_metalliferous	4.77	221.24	22.71	11573.3	42.04	3.38	8.13	361.29	34102.2	4928.89	107.69	4.36	3778.22	1.16	13275.6	10688.9	10010	2.38	1763	0.6231	51.65	13.73	14580	3505	7420	321.3	33.54	442	72.69	139.1	63.71	661.1	0.1	874.2	0.1033	0.1753	0.6018	254.8	136	142.2	39.41	0.9389	189.8	12.84	10.55	6.964	28.03
Kudo 5	Poland	Non_metalliferous	5.43	143.18	21.09	11360.2	43.13	1.04	11.52	253.22	35483.4	3557.82	63.08	3.51	4290.05	0.43	12094.8	6658.77	9778	2.446	1844	0.6085	52.93	17	14070	3657	7600	301.1	33.96	447.5	78.51	126.4	62.36	658	0.1252	1079	0.1086	0.1694	1.013	271.5	141.5	152.8	36.95	0.8466	211.4	14.73	9.191	6.054	12.57
Kudo 6	Poland	Non_metalliferous	4.87	101.92	19.61	12332.1	48.97	0.85	7.16	171.71	31383.2	4579.23	54.61	1.3	2326.77	0.45	8061.77	10389.4	11050	2.592	1975	0.7273	55.85	16.43	15450	3733	7816	371.7	36.19	454.5	91.93	168.3	70.28	869.4	0.2067	1246	0.1713	0.2325	1.442	236.1	220	187.9	57.74	1.33	184.1	19.38	9.77	8.277	9.323
Kudo 7	Poland	Non_metalliferous	6.21	35.08	20.34	9920.03	30.39	0.66	6.29	91.34	34214.2	3198.54	58.66	1.56	3272.95	0.35	12239.2	6345.62	9704	2.03	1664	0.6258	52.97	13.68	14290	3860	7496	342.1	33.89	437	80.25	133.7	58.64	752.9	0.1194	991.6	0.0978	0.2865	1.057	285.7	200.3	167.5	43.03	1.134	183.7	17.59	9.752	5.227	17.81
Kudo 8	Poland	Non_metalliferous	5.01	79.35	17.95	13685	49.65	0.6	6.9	140.05	29770	4604	68.15	1.65	1968.5	0.8	7385	9145	10070	1.967	2114	0.6049	58.03	13.97	14850	4583	8303	323.9	35.58	494.1	72.86	115.2	61.5	610.6	0.1009	1072	0.0878	0.1758	0.9582	305.1	204.4	155.4	49.06	0.9698	246	12.37	9.817	5.398	17.26
Kudo 9	Poland	Non_metalliferous	5.3	77.14	20.19	10630.1	30.98	0.86	5.87	132.17	34467.8	4278.28	53.37	1.72	3172.79	0.53	12286.4	9121.72	12550	2.743	2293	0.8473	69.89	19.35	17490	4706	9481	415.2	41.96	512.6	101.2	143.4	88.71	625.5	0.0746	1032	0.1409	0.1851	1.077	252.5	215.6	144.4	58.09	1.093	223.8	14.74	10.1	9.009	13.48
Lamb_1	Austria	Non_metalliferous	3.98	49.56	16.74	23353.9	0.92	0.46	5.5	109.19	31504.9	5218.28	332.56	1.28	3234.72	0.26	3658.96	6640.99	17660	8.429	3109	0.3792	34.23	30.08	46850	629.2	8431	545.1	42.12	1041	20.56	423.2	83.76	507.7	1.068	1597	0.0039	0.1022	5.014	149.4	86.39	166.9	125.2	2.72	238.2	6.074	13.4	8.088	43.12
Lamb_10	Austria	Non_metalliferous	4.99	64.21	28.84	28133.1	18.46	0.59	6.95	191.92	22247.8	5123.48	286.44	1.97	2630.39	0.21	13034.7	17886.1	20170	8.232	3701	0.4546	39.7	24.55	50870	517.8	9484	608.4	47.9	1122	13.76	267.1	91.7	616.2	1.111	2255	0.1079	0.1581	3.659	67.1	46.73	145.7	102.9	2.155	164.9	2.441	7.365	5.683	4.681
Lamb_11	Austria	Non_metalliferous	5.24	61.98	28.69	21926.4	2.72	0.61	5.4	160.72	25688.3	4204.24	142.66	1.16	2284.92	0.05	10110.9	24341.9	21790	9.467	5476	0.5228	46.25	31.38	53100	659.2	9668	806.3	48.28	1434	23.12	377.2	201	761.5	1.555	3141	0.1639	0.2612	3.716	44.29	71.7	173.8	126.1	2.063	195.9	2.575	11.15	65.17	50.61
Lamb_12	Austria	Non_metalliferous	5.19	69.05	27.03	23806.7	23.98	0.59	6.61	207.55	19135.4	5160.41	334.74	1.13	2448.36	0.31	10825.5	27206.6	20290	9.042	5144	0.7569	45.75	113.8	54700	613.4	8791	1103	48.88	1398	40.24	512.3	183	1204	1.576	3937	0.346	0.2239	35.56	49.53	98.03	256.9	199.9	2.604	151.8	5.007	13.35	72.61	10.27
Lamb_2	Austria	Non_metalliferous	5.69	57.99	22.3	36988.8	3.13	0.53	3.35	140.89	26500.3	4690.92	128.41	0.96	2594.8	0.05	5157.2	3373.34	18220	9.01	4913	0.3499	43.18	27.05	51580	736.2	9167	702.2	44.49	1133	12.19	1711	86.91	451.6	1.326	3283	0.0371	0.1348	3.032	53.45	143.9	235.3	140	2.025	235.6	1.068	11.07	6.692	38.52
Lamb_3	Austria	Non_metalliferous	5.55	69.95	20.82	28319.9	2.84	0.63	3.05	225.81	24405.4	3759.2	138.34	1.06	2262.8	0.3	4117.22	2192.55	19040	8.605	4512	0.3892	36.89	26.06	54290	607.1	9187	704.6	47.4	1152	13.57	314.1	88.11	529.4	1.284	2666	0.0124	0.1674	3.36	48.02	76.23	176.2	97.5	1.635	170.3	1.2	8.42	3.909	42.14
Lamb_4	Austria	Non_metalliferous	5.08	35.55	20.12	27501.9	3.54	0.43	4.39	108.28	28030.3	3962.7	90.48	0.93	2900.16	0.12	8927.74	4374.51	20720	8.518	5284	0.4259	63.34	32.51	55400	722.8	10650	784.1	57.2	1244	20.04	359.2	88.9	426.7	1.18	2657	0.0208	0.1415	3.15	75.24	59.84	190	107.5	1.843	223.8	2.888	9.022	3.376	32.74
Lamb_5	Austria	Non_metalliferous	6.7	60.94	24.17	29352.3	7.52	0.45	4.33	157.65	26591.9	2666.17	54.66	1.25	2820.13	0.1	7458.89	1994.02	20870	8.472	10610	0.5548	44.9	25.03	56420	598.7	10910	605.2	50.3	1430	15.06	264.7	103.6	444.4	1.397	5071	0.0522	0.2616	4.179	88.95	46.57	241.9	130.7	1.151	178.5	2.869	8.289	5.762	20.95
Lamb_6	Austria	Non_metalliferous	5.22	42.56	28.93	23328.2	3.73	0.47	4.46	127.84	24639.7	3052.36	75.64	1.3	2855.37	0.26	6153.45	3924.31	17470	8.926	5520	0.5731	50.32	25.54	51770	450.8	9354	611.9	47.2	1246	15.94	347.8	97.88	480.5	1.295	3224	0.1066	0.1264	3.65	63.51	65.57	169.5	117.1	1.775	167.3	2.835	11.09	8.498	18.68
Lamb_7	Austria	Non_metalliferous	5.75	50.8	23.91	26122.3	7.85	0.52	4.07	169.67	27178.6	2539.61	69.74	0.9	2843.29	0.17	8335.65	7407.92	22990	9.489	5343	0.5575	44.7	31.39	57800	565.2	11210	585.5	52	1408	16.95	359.3	125.9	845.6	1.531	2734	0.0878	0.2443	5.645	72.04	51.16	153.1	102.3	1.248	254	3.702	10.28	10.84	18.25
Lamb_8	Austria	Non_metalliferous	6.69	49.07	27.66	27400.2	5.61	0.51	4.33	147.15	25259.1	3034.41	66.4	0.85	2703.06	0.42	9706.88	10633	19610	8.886	8669	0.4921	44.79	32.99	53060	661.9	10110	657.3	48.81	1354	16.38	266.2	151.2	536	1.541	3955	0.0562	0.3254	5.131	99.42	44.96	209	125	1.265	217	2.998	9.148	18.16	21.55
Lamb_9	Austria	Non_metalliferous	5.02	60.58	26.73	24788.4	20.23	0.46	4.75	167.75	20031	4792.05	272.6	1.19	2402.99	0.05	8730.65	17502.6	17760	8.38	3554	0.4207	37.37	21.73	46290	350.2	9301	434.7	43.02	956.4	22.2	248.4	97.49	456.8	1.11	2320	0.1089	0.1395	3.629	92.11	45.54	177.9	87.44	1.825	183.4	6.127	8.753	12.97	3.721
Lana_1	Italy	Non_metalliferous	5.1	65.56	17.96	17917.6	0.92	0.57	3.74	146.15	26182.3	4485.13	57.7	0.72	3410.37	0.11	9080.85	10717	12870	0.7183	1877	1.051	14.1	30.44	35340	617.1	4015	469.2	29.7	1001	53.35	502.6	86.94	1017	0.7126	1666	0.0988	0.0977	0.29	74.41	80.92	229.2	43.95	1.634	69.4	2.782	12.91	11.06	32.45
Lana_10	Italy	Non_metalliferous	5.51	78.97	19.02	18962.6	12.1	0.44	3.7	185.89	19043	3053.08	34.94	1.09	1950.94	0.2	10892.6	5693.61	15180	0.9622	3103	0.8022	21.79	36.89	26760	1138	6097	235.2	32.1	692	50.32	477.1	98.75	634.5	0.6036	2347	0.131	0.1559	7.183	173	72.99	262.6	49.53	3.982	119.5	6.063	13.14	7.122	24.45
Lana_11	Italy	Non_metalliferous	5.76	69.34	24.07	23181.1	3.49	0.44	4.21	175.54	21346.3	3100.87	39.52	1.07	1915.41	0.16	10607.6	7227.96	15060	1.347	4068	0.9205	21.32	37.7	26270	1180	5970	273.6	34.74	681.4	59.09	616.1	105.2	791.7	0.8387	3718	0.2401	0.1723	8.894	138.6	75.07	368.8	75.84	7.053	110.9	5.919	16.35	9.8	23.03
Lana_12	Italy	Non_metalliferous	5.88	75.22	18.42	28203.7	2.73	0.55	5.28	185.36	26034.6	3731.7	33.2	0.95	2000.91	0.64	9499.77	6998.64	15450	1.626	3784	0.977	22.49	42.72	30960	1241	6077	351.6	38.23	729.6	63.78	513.4	119.4	724.2	0.9618	3693	0.2143	0.1484	8.362	146.1	75.95	367	106.3	6.468	104.4	4.546	11.98	11.79	25.27
Lana_2	Italy	Non_metalliferous	5.03	70	20.48	23390.2	1.26	0.4	2.83	132.91	25940.7	4451.73	44.5	0.58	3052.54	0.45	5815	9241.13	14290	1.044	1933	1.011	17.03	28.2	35960	653	4470	424.7	30.37	946.8	54.37	552.6	85.55	1040	0.8097	1960	0.072	0.1313	0.454	75.38	102.3	261.1	43.01	1.561	60.38	2.723	14.4	6.262	47.12
Lana_3	Italy	Non_metalliferous	5.26	57.39	14.94	23145.3	0.73	0.69	3	139.57	21103.9	4979.71	52.44	0.65	3956.98	0.28	9168.02	5296.27	11890	1.903	3509	0.8476	13.18	19.21	29180	845.9	3915	769.8	20.77	1412	52.79	957.8	83.62	489.7	1.676	3461	0.1133	0.0757	0.5631	45.5	141.1	545.2	82.36	1.539	33.02	1.773	13.14	10.26	47.45
Lana_4	Italy	Non_metalliferous	5.2	45.61	22.32	20566.7	1.54	0.39	3.08	103.51	20478	4568.23	51.46	0.58	2847.34	0.62	8118.74	10181.2	15350	1.555	2926	1.116	16.43	26.91	38620	883.1	4860	1021	28.98	1321	62.11	793.2	114.5	744.4	1.47	2806	0.1157	0.0766	0.3895	45.58	112.6	459.6	80.07	1.942	36.18	2.538	12.03	15.12	42.35
Lana_5	Italy	Non_metalliferous	5.31	72.68	24.34	27062.6	1.76	0.49	3.52	173.17	26217	5298.14	87.93	0.64	3758.06	0.39	5058.65	12008.8	13480	1.706	3125	1.075	14.56	26.47	33950	832	4442	1090	26.09	1375	68.42	705.6	104	608.3	1.698	2976	0.1312	0.0368	0.075	28.33	102.9	477.5	89.68	2.198	32.48	2.955	9.054	10.44	30.12
Lana_6	Italy	Non_metalliferous	5.51	43.92	28.36	21569.4	1.72	0.54	2.99	99.46	28607	6160.11	59.61	0.86	4242.42	0.27	6458.62	6757.12	15410	2.634	4593	1.081	17	29.02	35650	1102	5050	1052	26.87	1591	65.13	1074	117.4	606.6	2.161	4225	0.1811	0.071	0.704	26.09	157.8	648.5	110.7	2.099	38.92	1.449	12.97	15.42	39
Lana_7	Italy	Non_metalliferous	5.02	18.88	19.45	25695.7	2.48	0.28	3.66	72.99	25716	3713.18	40.97	1.06	4165.99	0.2	11305.9	10480.1	12310	2.45	3824	0.8249	16.93	26.68	26620	1313	4767	447.1	27.2	1092	55.39	1213	93.21	490.9	1.195	2660	0.1294	0.05	0.9786	148.5	184.4	538.6	60.43	4.433	52.41	3.789	14.69	13.88	30.17
Lana_8	Italy	Non_metalliferous	5.96	72.88	20.94	24943.8	4.39	0.51	4.9	164.61	30653.7	4436.16	18.23	1.28	2645.56	0.31	10689.5	7093.97	13850	2.561	4303	0.9972	16.8	28.09	31060	1242	4904	730.9	26.99	1329	60.62	1141	104.8	768.9	1.08	3521	0.1587	0.1283	8.493	112.2	88.85	398.5	79.19	5.499	87.08	4.567	10.96	10.84	24.09
Lana_9	Italy	Non_metalliferous	5.62	66.45	19.86	21914.9	5.85	0.35	4.26	140.43	25381.2	4530.14	22.16	1.15	2332	0.31	7757.09	5367.91	16470	1.561	4080	1.029	22.97	50.19	33770	1259	6105	432	42.65	810	68.09	703.1	120.2	771.8	1.217	3757	0.2235	0.1144	9.332	134.5	100.9	382	102	8.06	65.3	4.541	11.9	9.032	22.28
Lang_18	Germany	Non_metalliferous	6.85	52.61	20.11	21690.2	5.26	0.35	4.38	73.22	24343.7	3814.4	29.04	0.49	2293.93	2.29	4565.98	9280.17	25530	71.01	67010	11.79	55.76	655.5	45250	2796	15300	1765	60.28	887.3	3609	1764	7219	14.18	2.629	23330	2.911	0.2907	35.138	4.466	175.3	319.4	60.84	0.6418	6.589	4.178	32.38	379.6	20.1
Lang_19	Germany	Non_metalliferous	6.82	49.35	19.23	21218.2	10.08	0.26	3.99	64.86	21989.7	4042.08	32.12	0.52	2412.7	1.81	4569.95	10978.2	23940	22.39	70090	13.89	67.17	790.5	51900	2098	18200	2054	70.47	920.4	3426	2028	13420	15.41	2.551	22250	3.28	0.3185	45.055	5.284	212.8	343.4	74.78	0.9404	3.201	4.199	30.93	827.3	60.79
Lang_20	Germany	Metalliferous	6.49	54.53	23.12	15812.9	3.22	0.38	4.74	75.15	29110.9	3363.25	18.84	0.64	2773.07	1.78	6638.44	8463.17	24010	36.75	15280	8.987	45.27	416.3	49000	1696	18000	1713	50.8	1098	1976	1439	6082	595.5	3.539	7549	5.398	0.634	95.85	207.3	244	461.7	311.7	2.503	61.22	771.7	52.74	5768	32.85
Lang_21	Germany	Metalliferous	4.62	53.48	15.88	18631.8	20.9	0.33	4.56	57.96	24481.8	2483.83	30.68	0.54	1892.21	10.28	3943.62	8951.08	9398	14.95	18980	11.55	18.08	2635	54110	1620	3857	5028	28.16	987.9	10210	2190	16360	472.6	6.016	9262	5.414	0.6058	959.4	29.8	155.9	267.7	454.5	4.632	12.42	1754	20.56	12680	30.13
Lang_22	Germany	Metalliferous	6.42	78.67	24.76	22892.2	31.56	0.51	8.14	115.96	26191.6	5196.67	451.6	3.33	4228.14	243.54	6103.66	10601.6	11860	11.52	3847	10.06	22.42	304.2	27620	1598	3661	2218	28.75	1716	5494	1460	2372	553	1.804	2747	6.977	0.3086	97.12	321.2	137.2	233.6	340.8	3.492	261.4	2563	40.48	1344	35.3
Lang_23	Germany	Metalliferous	5.36	77.4	17.32	25137.3	37.49	0.48	9.66	150.16	43199.6	3805.17	203.8	4.8	5971.49	16.31	13389.6	10454.1	8737	8.269	4151	20.99	16.8	457.8	28550	1166	3551	3066	32.13	1098	7283	1543	5335	514	1.2	2997	16.15	0.4401	144.6	558.8	155.1	323.2	576.4	6.994	104.9	4736	20.89	3716	53.13
Lang_24	Germany	Metalliferous	5.98	86.99	24.22	22628	47.54	0.71	6.28	158.71	44605.5	3183.9	205.96	3.96	3816.43	50.21	7896.94	16830.9	6558	9.322	11750	45.19	13.36	733.8	29840	1213	3293	4883	28.85	1094	12360	2033	9378	400.1	1.841	9340	42.48	0.635	165.4	206.5	179.3	317.8	752.7	7.952	68.05	9431	42.49	8966	12.17
Lang_25	Germany	Metalliferous	5.5	94.92	18.1	18701.9	7.26	0.44	6.79	133.43	22143.7	4069.08	51.05	1.27	3275.11	5.56	8701.87	13422	11480	10.92	5295	12.23	26.74	422.2	35020	1646	5686	3897	38.11	813.2	3260	1271	2852	382	1.665	3590	8.373	0.4593	61.2	258.2	177.5	379.5	630.7	5.599	132.1	1263	20.15	1410	14.21
Lang_26	Germany	Metalliferous	5.49	57.82	16.23	15926.3	25.9	0.36	3.96	52.34	24730.2	3301.26	72.62	1.57	2091.28	62.23	5822.84	12630.4	9127	7.832	2050	14.18	21.21	373.1	33080	1288	4324	3433	32.01	748.1	5102	1008	4023	316.2	0.441	1035	7.932	0.2642	88.41	298.2	146.9	210.7	312.7	3.212	62.12	2393	14.38	1846	9.254
Lang_27	Germany	Metalliferous	5.49	34.28	21.38	16301.8	23.46	0.27	8.01	57.62	29765.4	2317.04	47.11	2.74	2971.46	36.4	6727.91	7908.52	10450	8.709	2006	17.05	22.33	403.2	37670	1608	4682	3683	35.33	835.1	5070	1037	4822	506.6	1.244	2774	18.49	0.556	227.1	837	133.7	381.4	603.3	8.096	26.46	7121	14.11	5358	13.61
Lang_28	Germany	Metalliferous	5.48	89.27	15.62	16879.4	92.05	0.31	5.72	118.83	23007	2706.73	309.63	3.05	2357.48	42.83	7106.5	10270.2	8918	12.32	4447	28.54	16.79	627.2	35380	1874	3271	5540	31.22	612.3	10380	1841	8022	518.8	1.55	2747	19.91	0.4788	232.2	759.9	141.7	379.6	595.5	7.974	12.93	7041	10.07	5384	17.51
Lang_29	Germany	Metalliferous	5.95	66.07	17.14	16361.7	21.91	0.26	4.64	100.69	28999.1	3845.36	46.01	2.15	2290.81	70.45	4978.52	12452.7	10240	10.3	2999	17.15	22.85	396.3	43000	1759	4603	5039	36.69	1012	5598	1191	4927	260.5	1.323	1790	7.215	0.2762	68.5	255.1	198.9	289.3	313.1	3.073	79.87	1957	15.93	1882	17
Laut_1	Germany	Metalliferous	6.18	62.1512	18.4884	22802.3	482.849	0.40698	5.49419	112.035	17956.4	3441.86	29.8256	1.9186	2622.38	133.198	8854.65	12186	8718	29.4	4145	21.46	18.47	201.4	18070	2373	3137	1316	45.8	461.2	3975	1414	6192	362.725	2.7225	3157	19.415	0.275	103.015	422.125	139.618	174.488	277.475	19.525	45.5125	2769.25	5.1425	5659.5	17.18
Laut_10	Germany	Metalliferous	6.64	84.4986	12.2222	24322.5	99.1328	0.78591	10.1626	117.48	22024.4	2315.18	237.859	4.25474	2544.72	103.062	7791.33	12487.8	9653	28.86	2307	27.66	18.79	181.1	17700	1996	2607	1214	50.07	450.4	2646	542.7	7829	413.875	2.145	1625.53	27.225	0.385	107.222	297.55	66.44	34.4575	121.935	21.5875	77.605	1791.62	6.82	6688	1.073
Laut_11	Germany	Metalliferous	6.82	108.946	17.9487	23190.9	132.251	0.42735	4.38746	127.379	16737.9	1554.42	46.4672	5.49858	2121.08	167.265	4991.45	18658.1	14110	33.16	2829	35.71	21.34	224.2	18000	3655	3051	1229	47.99	413.6	3197	675.5	7252	419.65	2.3925	2607.55	33.0825	0.3575	141.68	406.175	80.795	87.8625	201.713	24.5025	53.02	2603.15	12.2375	7397.5	6.956
Laut_12	Germany	Metalliferous	6.24	91.6615	17.2615	24360	51.4769	0.61538	3.93846	86.4308	14833.8	1346.77	38.4615	3.13846	1885.23	44.8615	4304.62	11052.3	15370	32.57	3046	25.43	26.8	172	20660	3502	3405	1225	49.7	532.5	1965	774.2	6521	368.5	2.3375	2221.72	19.745	0.4125	62.2875	198.248	142.285	53.6525	164.12	14.4375	62.4525	1012	11.6325	4210.25	4.583
Laut_2	Germany	Metalliferous	6.09	104.757	19.4007	19172.3	42.6966	0.48689	6.25468	169.213	19610.5	3872.66	57.6779	2.92135	2928.46	49.2135	5670.41	25101.1	9141	33.77	5744	57.12	17.9	320.8	12440	3707	1659	1069	56.46	414.2	1843	5111	15860	227.15	2.86	5568.75	24.915	0.3575	44.385	326.975	101.915	151.718	406.725	26.7025	47.685	913	10.0375	8736.75	24.18
Laut_3	Germany	Metalliferous	5.94	27.2318	24.2907	15474	75.5017	0.48443	4.15225	54.4637	21231.8	1973.7	58.3391	5.74394	2478.2	68.4429	8363.32	21124.6	6096	30.48	2018	58.55	13.5	88.83	10710	2700	1005	674.5	37.53	463.6	1305	4790	12990	203.583	2.5025	1852.12	17.8475	0.165	55.1925	332.2	127.517	38.995	142.588	23.045	139.562	811.525	24.9425	6140.75	12.46
Laut_4	Germany	Metalliferous	7.08	71.0825	23.4021	22574.7	104.124	0.43814	7.83505	68.4794	16185.6	3162.37	22.2423	1.98454	1496.65	45.8247	7476.8	17378.9	13340	29.98	37630	33.09	27.01	111	27860	2626	6233	2783	56.77	478.9	933.9	1430	6875	41.91	2.97	20108	23.21	0.275	55.4	8.965	63.855	190.41	187.825	11.0825	3.135	13.5025	20.9	4314.75	9.779
Laut_5	Germany	Metalliferous	7.02	71.6086	18.4182	23983.9	205.281	0.40214	4.10188	94.4236	16544.2	3512.06	30.429	2.33244	1749.33	26.1126	3386.06	18380.7	14840	41.57	6227	47.4	30.73	195	15750	6926	2384	1495	72.56	502.8	2632	3092	12790	176.357	2.64	5021.5	35.915	0.275	86.9825	521.4	116.215	240.708	396.55	34.5675	58.0525	1290.03	5.94	10771.8	12.97
Laut_6	Germany	Metalliferous	6.97	46.7869	21.1148	24593.4	212.262	0.42623	6.29508	111.967	17367.2	4960.66	46.2295	0.72131	2174.1	60	6714.75	29823	10430	28.6	5236	10.71	16.77	270.2	39280	1947	2853	3543	33.3	714	9638	1150	2505	327.25	2.9975	6154.5	8.03	0.3575	99.5225	319.825	69.41	180.153	320.375	6.71	17.38	4270.75	8.14	1458.33	45.02
Laut_7	Germany	Metalliferous	6.84	48.2637	20.1286	23328	85.3376	0.38585	5.209	52.1865	17000	2308.36	19.0032	2.15434	2278.78	25.8521	9948.55	16829.6	5743	28.38	6281	49.18	11.18	884.5	14990	2214	1804	1178	58.59	478.1	1696	3501	17530	189.86	2.5575	4856.5	29.2875	0.22	100.237	381.425	94.7925	113.162	309.1	26.0425	52.1675	719.4	14.08	12487.8	5.886
Laut_8	Germany	Metalliferous	6.5	54.2647	21.7059	22508.8	55.1765	0.61765	4.38235	78.4118	12676.5	4070.59	19.6471	1.17647	2130.29	34.1765	6314.71	23208.8	10330	42.42	8196	23.82	15.61	401.8	14040	4413	2003	905.3	50.88	455.2	1382	2314	8146	198.935	3.08	6396.5	20.1025	0.275	46.6675	297.825	138.407	127.297	366.3	30.91	80.575	722.15	12.32	8079.5	8.894
Laut_9	Germany	Metalliferous	6.78	52.6455	20.0794	20473.5	146.614	0.42328	2.61905	85.291	13238.1	4595.24	37.4339	1.61376	1278.31	32.8042	5849.21	22386.2	8369	36.73	4935	29.35	11.85	191.5	9966	3825	1285	989.6	63.26	388.1	919.6	2957	7708	194.205	2.64	6685.25	20.2125	0.3575	76.12	300.575	80.3	120.395	364.925	41.9375	105.6	406.175	11.495	5997.75	12.91
Lgot_1	Poland	Metalliferous	6.85	77.39	19.16	16518.1	134.66	0.96	4.78	261.73	21020.1	5080.32	74.74	0.64	2107.23	5.5	8995.98	9024.1	5239	3.917	118400	12.45	8.126	11.26	8608	346.7	47400	823.2	9.354	197.8	454.5	289.6	698.7	34.24	4.168	10880	6.712	0.2392	3.685	8.978	59.68	5438	117.8	0.2722	4.721	1.503	20.2	51.98	13.79
Lgot_10	Poland	Metalliferous	5.8	42.67	30.24	24573.7	1035.08	0.89	8.21	136.81	16558.6	4111.46	59.41	0.62	1919.18	4.53	8499.11	20519.5	8777	3.922	3216	14.42	13.58	24.58	11170	498.1	1414	1085	12.04	220	755.1	245.9	1419	885.6	3.385	2301	11.81	0.371	2.306	84.35	37.78	252.3	106.6	1.087	13.2	266.6	10.03	303.3	71.94
Lgot_11	Poland	Metalliferous	5.11	44.46	30.1	19272.5	91.2	0.81	6.37	129.29	12967.2	4570.14	50.97	0.86	1333.33	5.09	6134.09	33252.5	10740	4.456	2876	14.85	17.53	34.89	14570	589.2	1333	1063	14.92	292.8	777.2	364.1	1434	1321	3.518	2111	11.4	0.3626	5.172	94.34	51.68	150.9	124.8	1.678	10.62	248.3	11.14	258.7	14.6
Lgot_12	Poland	Metalliferous	6.5	60.52	29.05	23999.2	380.7	1.31	8.1	212.13	28986.4	5487.7	67.47	0.59	2737.49	4.07	13706.5	17294.3	5181	8.884	149000	46.08	11.43	27.78	16460	494.1	45670	733.1	10.84	458.2	6317	1025	8034	61.03	4.658	12120	30.14	0.2368	3.467	31.56	77.99	4262	97.72	1.027	10.9	23.69	25.59	2360	8.713
Lgot_2	Poland	Metalliferous	6.74	32.18	19.86	19742.3	552.97	1	4.87	134.68	17351.5	5884.04	61.1	0.43	1326.06	5.19	7208.3	15909.1	8029	5.069	28680	21.03	13.17	21.11	13580	486.3	14560	1094	13.74	269	690.4	326.1	1368	149.6	4.762	11370	15.04	0.3065	3.547	13.76	52.18	5040	142.3	0.6543	6.953	6.769	20.69	241.9	13.81
Lgot_3	Poland	Metalliferous	6.33	60.32	21.72	18514.7	169.08	0.95	4.97	173.45	17841.1	7413.64	84.11	0.47	1774.18	4.02	6619.17	12797.9	7218	4.081	5047	11.74	13.01	19.1	11750	380	1915	678	11.97	236.5	576.9	317.2	1102	804.2	4.219	4044	9.132	0.4821	2.9114	56.49	49.57	920.4	130.9	0.8275	10.33	195.2	13.52	198.7	19.64
Lgot_4	Poland	Metalliferous	6.73	99.47	30.22	22495.6	290.63	1.06	5.16	251.36	14627.1	6454.58	57.51	0.6	1730.65	5.48	7016.61	15093.7	6348	3.499	23290	9.005	10.79	12.31	9470	355.3	12010	402.1	9.711	164	479.5	232.2	1185	347.8	4.013	9700	6.545	0.3176	3.363	23.87	47.53	4577	114.1	0.4919	6.507	87.51	12.14	214.6	8.989
Lgot_5	Poland	Metalliferous	6.61	61.14	24.86	17939.3	317.35	1.09	6.79	172.42	19705.6	6508.15	53.22	0.68	1737.77	3.31	8419.38	19085.1	10170	7.21	13880	16.01	15.85	25.85	13300	732.9	6610	649.1	14.29	263.3	630.6	420.3	1483	757.5	5.275	9293	13.4	0.5742	1.532	40	84.42	3329	171.8	1.045	9.393	110.6	21	381.1	12.49
Lgot_6	Poland	Metalliferous	6.52	67.09	24.38	21975.8	389.18	1.17	9.21	263.72	15464.8	8837	78.4	6.69	1592.73	5.84	8590.03	22469.7	10760	7.562	23910	20.81	17.82	35.4	15580	724.1	11410	1196	16.27	362.4	879.3	517.9	1983	526.8	4.847	10970	14.63	0.5352	2.918	25.66	73.59	4307	153.2	1.013	12.22	31.18	23.45	375.5	12.21
Lgot_7	Poland	Metalliferous	6.67	68.51	15.62	19441.7	386.63	0.98	5.44	203.13	19383	5773.75	66.26	0.59	1390.79	4.55	6273.26	17110.7	11930	7.737	15250	29.73	18.36	38.45	16210	891.7	7394	1402	17.36	320.8	935.2	397.8	2454	713	4.854	10300	23.44	0.5567	1.17	20.52	54.73	3978	175.9	1.255	16.59	71.2	14.43	566.2	9.291
Lgot_8	Poland	Metalliferous	6.58	49.79	25.25	17276.2	536.74	1.14	5.74	146.2	18192.6	3599.66	70.78	0.76	2488.6	4.27	7597.13	8576.86	14320	6.973	9073	35.22	20.73	19.22	20240	884.8	5006	2201	22.02	256.2	948.3	259.9	2526	708.2	4.09	6190	26.68	0.4133	2.141	34.37	75.56	2167	265.5	0.9231	7.811	134.7	8.772	393.4	12.69
Lgot_9	Poland	Metalliferous	6.96	51.46	21.16	17869.7	340.71	1.07	5.35	128.11	15637.2	4322.96	62.55	0.73	1794.26	4.96	7475.68	12427	10770	5.887	87840	21.87	15.01	16.8	14880	717.8	39690	1624	15.51	257.5	903.4	281	1914	33.35	3.458	10850	10.56	0.2113	3.424	8.801	28.19	5437	109.4	0.3357	4.733	1.989	17.17	137.3	20.74
Lion_1	Switzerland	Non_metalliferous	5.36	82.18	19.7	19109.2	6.71	1.16	3.13	143.73	15595.3	3831.24	23.68	1.21	1407.79	0.27	6575.65	3133.39	14380	5.015	4291	0.7831	27.08	19.52	18770	2494	4284	325.3	33.54	566.5	87.36	598.1	61.22	1389	0.551	2332	0.1333	0.0978	1.142	72.95	194.7	216.8	32.56	2.178	59.36	8.635	11.46	3.009	15.18
Lion_10	Switzerland	Non_metalliferous	6.06	120.58	16.68	22500	3.59	1.2	10.14	158.78	40982.3	2507.28	21.62	0.99	3099.27	0.42	8004.16	718.3	23320	4.839	5491	0.9145	22.19	25.05	24650	3200	8759	548.3	21.55	611.2	94.16	268.4	74.46	1082	0.4047	2056	0.059	0.1784	2.211	73.61	81.33	128.9	33.5	0.3595	83.26	5.871	8.215	1.57	16.58
Lion_11	Switzerland	Non_metalliferous	6.52	29.15	16.65	23165.2	5.04	0.68	6.78	87.2	35834.8	2530.08	20.72	0.55	3123.73	0.3	13004.2	2335.59	17990	4.917	5972	0.7044	16.06	22.57	19570	2652	6688	422.6	13.71	595.5	72.64	242.2	61.45	894.9	0.6201	2691	0.0449	0.3319	1.964	104.7	103.4	195.8	44.94	0.5931	73.67	3.891	9.038	3.412	17.19
Lion_12	Switzerland	Non_metalliferous	6.38	98.2	9.66	36941	0.74	0.94	4.05	171.66	28972.2	2802.62	36.65	0.45	2878.79	0.41	9512.69	6740.38	19530	5.156	5992	0.7033	24.65	31.8	20120	2467	7066	434.1	19.06	569.9	79.62	356.3	225.3	913.6	0.6732	3269	0.0622	0.2367	2.458	70.04	87.66	242.8	59.55	0.6783	91.36	4.059	8.698	82.09	29.25
Lion_2	Switzerland	Non_metalliferous	6.72	118.95	16.52	25234.8	7.25	0.91	8.65	216.52	27685.3	3933.69	42.26	1.65	3151.15	0.54	15572.5	3525.12	13000	4.897	7532	0.7292	33.95	27.96	18240	3885	7030	420.8	41.1	756.9	68.73	306.9	72.7	821.3	0.5953	3269	0.0816	0.3886	3.869	87.91	128.1	224.4	63.42	2.18	155.7	4.168	13.43	11.95	29.99
Lion_3	Switzerland	Non_metalliferous	5.37	89.75	13.48	28896.2	1.36	0.79	3.72	190.29	38429.1	5465.07	44.48	0.99	3644.48	0.21	10516.7	1090.12	9761	4.769	5004	0.6245	13	16.98	14430	3231	2952	481.8	12.4	989.6	67.43	445	52.7	623.8	0.5914	2197	0.0927	0.0771	1.011	51.44	153.9	220.8	50.73	1.495	215.7	3.78	12.26	6.895	14
Lion_4	Switzerland	Non_metalliferous	5.31	84.61	24.28	19957.5	0.55	1.36	4.89	174.11	40803.6	6215.99	32.44	3.27	1818.03	0.3	12772.1	12219.4	31480	4.892	14950	1.514	168.2	39.56	42990	3523	19240	614.7	97.36	927.7	134.5	756	122.1	2462	0.6067	4009	0.1352	0.2489	8.668	95.94	185.8	505.4	71.8	13.55	178.5	5.529	13.26	51.31	19.14
Lion_5	Switzerland	Non_metalliferous	5.9	191.88	15.41	28709.8	16.34	0.79	4.23	342	35609.6	3606.21	27.67	0.64	2105.46	0.56	8178.76	1299.55	10760	4.615	3374	0.5408	12.21	14.97	13420	2210	5706	294.8	23.75	296.8	59.39	152.2	45.17	860.1	0.304	1175	0.0633	0.1359	1.389	49.39	81.2	90.52	15.99	0.4158	77.27	6.518	8.108	1.309	15.16
Lion_6	Switzerland	Non_metalliferous	5.79	64.6	20.95	30928	2.74	0.97	10.91	176.49	35103.8	3368.54	47.06	1.46	2983.21	0.31	18532.9	2606.27	17600	4.34	2479	0.6922	24.45	16.73	20890	3010	7169	385.8	22.25	334.4	69.05	110	48.5	734	0.2648	627.6	0.003	0.1068	0.2775	35.5	94.58	70.61	9.401	0.1466	59.6	2.048	7.734	1.121	16.42
Lion_7	Switzerland	Non_metalliferous	6.05	131.22	12.56	26821.8	3.21	1.07	5.26	331.27	37896.7	2651.47	28.39	0.84	2740.34	0.7	15393.2	6184.27	15860	4.474	3210	0.6263	17.73	19.46	18250	2387	6184	369.5	17.07	368.4	65.28	167.9	55.95	938.3	0.3213	1270	0.0243	0.1439	0.9153	51.35	80.03	95.23	20.88	0.2765	70.36	4.348	7.807	3.275	12.88
Lion_8	Switzerland	Non_metalliferous	5.76	135.47	15.59	23696.4	2.07	1.08	5.16	213.32	35467.2	3470.31	43.06	0.77	2891.07	0.67	11011.9	2290.66	15840	4.514	2420	0.5636	19.09	12.76	17290	2033	5818	326.7	12.92	297.4	58.96	159.5	42.93	1126	0.2943	1011	0.0106	0.1176	0.3704	30.21	81.29	88.42	13.68	0.1515	55.13	2.48	8.985	2.325	15.02
Lion_9	Switzerland	Non_metalliferous	5.81	150.18	16.27	18008.9	6.18	0.89	7.64	230.04	25977.8	2195.56	25.64	0.89	2136.44	0.22	4791.11	5360	18710	5.226	6276	0.6801	17.7	16.14	18250	2458	6634	419.5	16.11	523.3	78.82	428.3	56.31	1065	0.6514	3281	0.0791	0.197	0.9048	54.72	199.7	148.1	38.93	0.5386	60.49	5.514	15.72	2.356	18.15
Lita 1	Czech Rep.	Metalliferous	5.77	305.89	20.9	20614.5	224.67	1.55	3.01	358.24	24025.9	3944.4	51.55	2.22	3113.71	19.69	7855.35	5221.57	7307	3.906	1745	23.98	20.51	75.76	21130	726.1	2207	2565	17.86	678.4	1804	308.6	2003	285.4	3.597	1129	17.69	0.527	17.79	605.1	68.76	86.48	146.8	2.588	74.99	697.9	5.8	1031	4.606
Lita 10	Czech Rep.	Metalliferous	5.02	81.56	20.33	12098	59.84	0.97	1.71	76.39	11062.9	1999.08	42.79	1.94	2168.67	6.89	3350.74	7305.91	9122	7.83	1666	31.82	23.51	128.5	25190	778.4	2370	2318	21.08	824.4	1597	620.4	2438	525.5	3.887	1103	20.1	0.5994	55.44	971.1	65.94	82.09	118.1	3.359	108.8	879.7	13.51	1006	5.528
Lita 11	Czech Rep.	Metalliferous	5.08	71.54	29.83	16852.2	99.96	0.59	2.35	67.07	26323	2976.48	25.21	2.94	4065.07	27.48	6236.77	11748.3	10360	13.47	1471	25.05	26.52	166.9	34820	968.3	2583	2375	24.01	776.9	2045	389.5	2691	408.2	3.779	957.5	22.9	0.5235	87.1	1024	92.15	79.32	113.3	3.472	47.83	885.5	9.763	1093	3.541
Lita 12	Czech Rep.	Metalliferous	5.12	47.22	23.43	14981.7	56.92	0.81	1.83	54.89	23313	2653.67	36.34	1.58	2905.81	31.47	4571.66	11445.4	10890	8.747	1654	21.97	27	118.2	28420	1112	2571	2321	21.02	781	1527	398.3	2186	458.7	3.632	1096	17.56	0.5059	45.1	838.3	81.69	90.41	122.4	2.991	80.94	665.1	10.61	884.8	3.439
Lita 2	Czech Rep.	Metalliferous	5.98	121.07	22	20231.8	22.24	0.94	2.11	189.55	20890.6	3113.46	35.3	0.85	2337.13	6.63	6226.11	9280.2	6734	3.412	1855	16.19	19.33	65.49	20870	810.8	2175	2470	16.37	430.8	1407	252.4	1718	258.7	3.35	913.9	12.34	0.4725	11.39	513.1	181.7	75.54	157	1.996	61.12	616.9	10.1	866.8	10.39
Lita 3	Czech Rep.	Metalliferous	5.87	199.75	20.87	14317.5	54.9	0.94	5.98	317.01	27769.5	2923.84	33.68	3.02	3448.57	11.92	8560.83	13140.5	8694	3.704	2025	18.79	23.85	74.48	25540	888.6	2473	2650	19.48	573	1447	371.7	2090	381.7	3.4	1431	15.95	0.5286	16.79	625.5	100.5	120.5	186.2	3.105	93	675.7	15.18	1064	11.97
Lita 4	Czech Rep.	Metalliferous	5.13	48.3	24.94	17160.2	93.23	1.31	2.15	73.47	14633.4	2633.35	114.62	1.91	1943.95	11.77	4708.08	11882.3	11710	10.9	1623	30.69	29.95	135.8	28320	1353	2736	2559	24.73	1292	1987	586.1	2786	579.3	3.763	975.8	25.75	0.7225	61.97	1100	97.36	72.01	122.8	4.217	180.1	1002	16.85	1229	6.636
Lita 5	Czech Rep.	Metalliferous	4.78	61.51	21.96	10269.2	103.87	1.51	3.91	71.64	14173.3	2159.02	183.47	1.81	2011.78	55.57	4345.81	11089.6	6790	4.706	1070	14.31	19.02	85.08	22460	712.1	1934	1832	15.42	651.3	1393	556.1	1536	422.2	3.697	750.1	14.45	0.4777	28.17	867.6	71.98	49.4	142.1	3.091	83.26	725.3	57.3	978.7	11.01
Lita 6	Czech Rep.	Metalliferous	5.04	73.99	20.15	9469.52	72.68	2.05	4.33	92.79	8845.97	1777.11	77.52	1.91	2353.65	25.5	3843.18	9125.17	8892	7.88	1622	19.45	27.69	106.8	25520	1072	2272	2020	18.36	686.8	1684	474.5	1652	490.4	3.646	939.2	15.41	0.5845	41.45	840.8	144	65.66	105.6	3.365	122.4	755.2	12.91	911.4	9.854
Lita 7	Czech Rep.	Metalliferous	4.91	37.29	27.94	13008.1	48.82	0.37	2.29	78.9	20532.2	2569.84	62.05	0.96	2213.97	5.21	5291.94	9201.77	8531	6.416	1283	19.19	22.9	100.1	33260	918.7	2100	1613	20.87	773.7	1295	365.8	1745	500.1	3.823	1174	17.59	0.5003	32.22	794.7	132.6	90.33	140.3	2.753	100.6	739.1	14.31	957.3	15.12
Lita 8	Czech Rep.	Metalliferous	4.76	60.93	14.8	11611.4	60.16	0.98	3.27	60.42	21679.4	3083.76	92.39	3.78	2676.87	5.65	7716.84	11853.7	9157	9.129	1688	19.18	22.3	100.5	24150	1031	2193	2194	17.97	883.4	1644	485.6	1958	465.5	3.745	786	12.85	0.3851	26.39	506.6	103.8	44.68	99.32	3.102	57.97	520.7	7.702	767.3	12.55
Lita 9	Czech Rep.	Metalliferous	4.87	81.79	19.94	12843	41.26	0.64	2.32	83.42	17764.1	1961.5	55.13	0.99	2504.94	7.9	3713.72	6080.95	8771	5.492	1158	14.85	22.11	89.33	25920	936.6	2137	1704	17.71	613.2	1126	349.3	1520	510.3	3.928	1176	14.31	0.4451	42.33	720.7	256	86.78	123.9	2.873	74.09	818.4	16.43	760.3	21.45
Litt 1	Germany	Metalliferous	6	95.95	13.97	15619	41.27	0.48	13.33	117.94	21095.2	7460.32	84.68	3.45	2063.49	356.71	7726.19	17146.8	3656	21.84	1712	23.36	42.03	744.9	45870	792.3	2212	5273	40.46	555.5	8943	4601	11090	457.875	2.365	1331.55	7.81	2.64	297.275	402.05	84.315	174.35	356.675	6.985	39.93	4881.25	16.72	2618.28	1.143
Litt 10	Germany	Metalliferous	4.83	56.51	19.48	10061.6	3.46	0.46	3	74.63	26697.5	4822.94	80.99	1.42	2506.16	38.53	6258.66	11424.2	1515	20.68	674.2	5.315	36.86	286.4	76710	466.4	720.4	10210	31.58	1182	7504	537.3	1894	160.077	2.1175	534.6	1.32	1.43	35.2	236.115	51.865	59.4825	429.275	1.2925	84.3975	2434.03	13.6125	138.16	3.227
Litt 11	Germany	Metalliferous	5.32	128.63	17.32	9000.44	14.99	2.63	6.49	790.44	29342.4	5765.02	146.87	10.08	2383.17	130.07	4325.3	17067.1	1786	20.95	706.3	8.308	14.83	319.6	94980	621.2	670.4	11960	43.24	382.1	10580	684.9	3021	55.275	2.035	474.925	2.475	0.1375	26.7575	120.808	31.625	52.635	386.375	3.245	15.95	2956.25	5.94	349.8	1.261
Litt 12	Germany	Metalliferous	4.73	33.64	13.36	11576.5	5.74	0.53	9.99	71.73	19686.7	5854.22	193.93	5.41	2002.64	44.62	4706.46	11296.2	7376	23.8	1191	7.251	99.5	363.6	85370	2339	1110	11670	40.92	2511	9121	670.6	2643	284.625	2.1725	805.75	1.98	2.2825	55.55	329.45	54.5325	100.485	356.95	3.0525	232.32	2088.62	11.55	451	0.8958
Litt 2	Germany	Metalliferous	6.34	38.06	17.58	19266.1	43.6	0.37	10.17	66.83	17618.3	4990.83	88.33	4.59	3066.06	71.56	11001.8	16983.5	8978	24.52	8077	26.67	141.1	488	38190	1648	3435	4621	49.4	1290	5710	2490	9033	1578.5	3.1625	4787.75	19.525	9.7625	225.197	330.55	199.843	470.525	715.275	9.4875	270.572	3335.75	50.82	6096.75	8.495
Litt 3	Germany	Metalliferous	6.13	39.37	17.06	19668	40.09	0.41	13.59	44.24	17743.8	3151.97	75.47	6.9	3129.67	166.39	11281.1	16395.2	7572	23.01	4285	25	111.2	627.5	40580	1342	2717	4219	45.92	1336	7680	2329	8003	961.4	2.475	2347.12	16.1425	9.79	306.075	413.875	130.873	221.623	363	10.6425	332.75	4914.25	21.45	5071	3.091
Litt 4	Germany	Metalliferous	6.59	57.52	13.21	15201.6	139.76	0.4	5.07	94.93	14574.9	5105.79	55.21	1.6	1714.57	172.89	7397.21	23437.1	9164	23.06	10910	15.69	74.27	481.9	53730	1554	3229	6148	69.1	794.3	5251	2083	5344	1469.88	3.1625	6578	6.325	4.29	148.445	251.185	205.947	668.25	1209.17	6.105	22.4675	1680.25	29.0125	2583.9	3.184
Litt 5	Germany	Metalliferous	5.51	51.85	13.98	8263.89	200.69	0.32	9.81	45.6	11838	8087.96	61.44	15.28	1439.81	156.9	5069.44	27277.8	5197	22.88	834.5	22.6	38.74	384.3	29970	688.5	1437	3711	56.93	420.3	5226	2443	5394	284.625	2.42	444.95	17.7925	0.4125	223.822	261.305	46.915	134.365	140.305	12.5125	7.865	4105.75	19.8	1927.2	0.2099
Litt 6	Germany	Metalliferous	5.8	67.49	15.87	8408.54	131.02	0.28	8.7	35.37	17614.8	7522.16	35.94	25.22	2377.92	128.89	8742.95	21015.3	6731	22.38	928.5	30.57	38.77	467.7	39200	1083	1178	3863	78.72	424.7	7606	1878	6462	264.165	2.5575	535.7	28.4625	0.55	231.275	233.062	55.165	191.153	186.065	20.68	3.1075	3770.25	9.3225	2972.75	1.474
Litt 7	Germany	Metalliferous	5.7	117.04	14.35	8108.5	174.17	0.48	8.31	57.27	18238.1	8550.17	75.28	8.4	1114.26	235.57	5463.27	22390.8	7831	21.83	798.7	18.6	18.51	220.2	16480	953.4	1080	1925	64.77	427.9	4193	660.3	3399	334.95	2.3925	411.125	17.985	0.33	115.5	121.468	41.8275	141.433	133.705	10.78	6.4075	2524.5	13.3925	1679.15	0.837
Litt 8	Germany	Metalliferous	5.44	85.67	10.85	5701.88	86.06	0.29	6.03	29.28	14987.9	4852.87	85	9.26	1242.64	45.54	8027.01	14153.4	7743	21.77	716.1	33.12	19.61	269.9	16230	800.1	1122	1979	78.25	359.7	4410	1459	4847	400.675	2.365	455.125	31.57	0.1925	144.183	173.498	26.675	124.52	169.042	18.5075	9.5975	2691.15	21.615	1708.03	3.295
Litt 9	Germany	Metalliferous	5.55	55.2	14.68	10332.7	13.9	0.55	3.92	217.23	19284.4	5428.44	111.99	4.92	2036.01	26.21	6736.55	18281.7	1791	20.98	526.9	8.913	9.52	318.7	96170	742.9	570.7	12280	41.27	230.1	9814	936.8	3083	38.1975	2.0075	349.8	2.86	0.0275	27.0325	86.5425	40.8375	54.6975	405.625	2.2275	9.35	2931.5	9.185	446.875	0.9132
Lobn_1	Slovenia	Non_metalliferous	5.92	142.11	18.73	20858.2	26.98	0.85	3.79	175.3	22228.5	5557.14	30.58	1.33	1792.79	2.18	6680.89	2468.47	38850	4.615	3236	0.5253	72.54	36.54	44790	1033	10780	691.4	52.93	590.5	46.03	420	150.8	620.5	1.057	2278	0.03235	0.1474	0.8871	50.15	76.01	525.4	47.63	0.5669	4.412	14.66	7.678	22.89	49.48
Lobn_10	Slovenia	Non_metalliferous	4.79	91.45	21.97	18058.6	19.93	0.61	3.78	111.34	37189.4	6145.49	43.08	1.04	3334.44	1.98	9466.23	3904.58	37090	5.038	1806	0.3498	52.37	25.46	39630	1003	4907	926.6	38.32	946.8	35.26	501.1	106.8	1657	0.8637	1204	0.02284	0.26	1.531	39.98	174.8	190.4	44.41	1.35	15.92	4.946	9.531	9.114	37.11
Lobn_11	Slovenia	Non_metalliferous	4.98	113.23	22.32	19448.9	17.83	0.53	4.32	112.92	32815	5349.25	50.05	1.37	3573.18	1.44	10702	2678.48	41490	5.39	1942	0.1575	57.27	26.56	43270	787.9	6450	906.3	40.52	964.8	29.18	484.4	105.1	1534	0.7351	1025	0.01149	0.2261	1.441	32.88	105.2	169	36.19	0.8865	14.52	3.851	9.258	4.292	29.07
Lobn_12	Slovenia	Non_metalliferous	4.44	171.96	24.41	20017	23.01	1.02	6.39	142.52	35287.6	6510.44	41.03	1.87	3147.42	3.2	8819.77	2551.77	39830	4.577	1634	0.2314	49.94	24.81	41080	901.2	7169	872.8	38.7	913.7	34.29	500.4	101.9	1721	0.6186	636.5	0.01175	0.2418	1.541	8.952	112.7	138.1	28.99	0.9682	14.6	4.969	11.03	4.428	9.996
Lobn_2	Slovenia	Non_metalliferous	6.5	206.79	22.73	26097.2	28.58	1.25	7.68	294.78	24320.8	8051.2	49.32	1.83	2262.8	5.22	7795.19	3394.46	37380	4.632	3811	0.166	67.01	35.31	44370	1156	10920	678.9	54.26	485.6	22.39	352	90.35	445.6	0.9026	2204	0.0947	0.1377	0.7285	95.29	47.3	521.9	36.92	0.2628	1.019	2.472	5.807	3.842	91.55
Lobn_3	Slovenia	Non_metalliferous	6.13	282.82	19.5	25992.4	22.17	1.49	8.57	411.05	21535.2	6331.43	40.15	2.48	2628.19	4.95	10419	1360.76	34560	4.572	3239	0.2321	64.6	27.4	39550	872.6	9493	690.2	46.44	477	27.86	391.3	93.07	657.6	0.964	2131	0.01679	0.1912	1.415	17.59	43.33	533.5	40.86	0.6253	3.786	4.502	6.321	4.008	19.5
Lobn_4	Slovenia	Non_metalliferous	5.13	275.72	25.93	21042.6	22.98	1.17	6.34	318.29	28536.1	6112.08	54.3	1	2509.56	2.95	8596.87	8579.5	33200	5.156	2520	0.4479	43.1	24.52	37010	1000	6518	839.5	34.29	716.1	30.33	499.8	99.63	1429	0.8131	1693	0.0245	0.2074	1.174	17.21	106.2	230.1	60.85	1.128	8.688	3.266	8.34	6.932	18.16
Lobn_5	Slovenia	Non_metalliferous	6.44	134.27	17.43	28468.5	26.32	0.71	3.17	120.02	16936.9	8080.69	40.03	0.9	2270.66	1.18	6368.98	1681.55	31900	5.753	12330	0.2772	50.59	24.45	34900	1211	11290	727.3	38.33	691.4	28.68	537.1	105.6	922.1	1.032	5008	0.0193	0.3316	0.6746	36.99	61.7	1200	67.35	0.6902	5.535	2.653	7.074	7.884	32.64
Lobn_6	Slovenia	Non_metalliferous	5.83	86.02	19.08	22556.8	14.81	0.5	2.05	114.42	23727.1	4148.09	37.33	0.72	2565.72	1	7432.06	4439.82	31610	5.705	5453	0.3315	44.93	21	31330	899.9	7331	781.5	33.12	870.3	28.22	551.5	105.4	1212	1.246	3198	0.02145	0.308	0.65	42.96	83.04	329.6	56.89	0.6751	18.43	2.582	8.417	6.246	38.92
Lobn_7	Slovenia	Non_metalliferous	6.13	92.82	21.35	26055.5	6.65	0.91	4.79	121.01	22374.3	5624.7	36.72	1.15	3371.95	1.63	10521.8	1711.35	33456	5.681	1583	0.2519	45.02	14.44	32950	1002	1274	604.5	33.99	802	22.95	459.6	101.7	1130	1.527	3885	0.0725	0.3082	0.3671	108.4	86.37	365.2	63.59	0.5	11.45	1.681	8.621	7.81	82.98
Lobn_8	Slovenia	Non_metalliferous	6.45	142.71	21.01	30225.7	2.17	0.43	3.56	159.46	28350.7	4487.85	65.28	0.61	3581.16	0.95	13910.6	1575.09	35444	5.756	10250	0.1438	43.86	25.33	32340	899.6	6476	878.5	33.74	753.4	21.59	441.9	101.7	1042	1.59	4387	0.0406	0.3225	1.222	50.64	70.76	260.8	52.87	0.3445	8.69	1.554	7.576	7.656	41.24
Lobn_9	Slovenia	Non_metalliferous	5.32	161.18	27.17	26921.8	31.38	0.93	4.43	192.13	36593.8	5244.4	41.66	0.77	3350.46	2.46	14702	3693.28	36330	5.707	4003	0.4196	52.61	29.11	40550	901.2	7304	909	39.58	912.9	29.89	562.5	117.9	1482	0.9394	2514	0.02863	0.2639	1.086	48	77.8	200.2	48.07	1.018	17	3.416	9.951	10.07	43.03
Lolu_1	Romania	Non_metalliferous	4.59	125.04	21.77	22712.9	16.98	1.275	6.12	475.93	32575.2	6287.61	131.72	2.65	7883.73	0.56	15094.3	4426.82	21460	0.6063	2945	0.7251	93.76	23.17	32940	3295	11590	400	57.6	695.2	43.17	207.2	71.2	804.8	0.4248	1385	0.0217	0.3639	1.156	119	82.63	147.5	42.46	1.403	188.3	2.767	9.72	3.466	13.08
Lolu_2	Romania	Non_metalliferous	3.91	131.28	20.61	11333.7	6.12	1.151	7.69	452.77	37845.2	6155.86	237.24	4.86	8043.93	0.78	10805.4	3848.33	28210	1.164	3041	0.9348	120.7	30.62	40530	3483	13620	393.3	67.57	950.6	59.18	364.1	85.91	1291	0.4337	1077	0.0514	0.3684	1.618	165.8	148.7	125.4	39.27	1.872	199.2	6.181	12.99	5.29	19.18
Lolu_3	Romania	Non_metalliferous	4.22	244.93	24.12	17378.8	9.91	2.093	6.83	746.48	16751.1	4919.6	228.52	2.97	5051.76	1.1	10883.3	4930.62	23950	0.9836	3167	0.7712	101.8	24.05	34030	3086	11920	431.7	62.96	780	50.44	391.5	76.41	1053	0.4832	1722	0.0548	0.3468	1.582	159	139.1	225.9	99.22	2.482	166	4.7	23.48	9.358	34.68
Lolu_4	Romania	Non_metalliferous	3.85	141	17.96	13877.7	11.89	1.424	4.69	649.5	23161.6	4706.87	120.52	2.35	3229.9	0.54	8479.9	9367.67	27310	0.9313	2565	1.02	118.1	31.52	41890	2765	12840	482.3	59.5	833.2	67.93	565.2	91.57	1431	0.4926	1026	0.0702	0.4033	2.171	214.9	137.9	210.9	49.92	2.835	70.54	7.237	15.85	6.978	15.74
Lolu_5	Romania	Non_metalliferous	4.66	111.61	18.85	24406.5	4.13	1.325	4.38	415.33	18420.8	4497.71	149.92	1.88	3560.88	0.41	12119.2	3851.76	23950	0.6527	3152	0.803	98.51	21.38	34690	3473	11330	392.4	53.45	731.5	58.49	460.7	77.97	909.8	0.5907	1918	0.0846	0.3651	1.75	314.7	188.8	267.5	100.2	2.374	102.2	7.338	14.47	5.07	17.48
Lolu_6	Romania	Non_metalliferous	5.11	81.15	17.94	28206	7.27	0.997	4.11	303.11	21295.7	4775.75	49.5	1.7	4754.98	0.46	15141.2	3223.01	25860	1.007	3548	0.8171	104.3	25.56	36720	3429	12580	460.7	59.87	780.9	56.47	320.4	86.28	1117	0.4807	2247	0.0566	0.5004	1.752	88.53	90.65	290.4	57.46	2.196	160.7	4.222	10.18	6.178	30.33
Lolu_7	Romania	Non_metalliferous	4.98	151.11	26.27	20941.2	5.03	1.438	5.88	559.15	23928.1	5098.69	137.71	1.9	4954.9	0.52	16614.4	8594.77	27990	1.146	3844	0.9012	116.1	30.43	38950	4239	14000	471.9	70.1	874.3	56.27	336.9	96.92	1096	0.4989	2268	0.0623	0.5374	1.763	134	192.3	275	88.04	2.178	198.4	4.524	11.03	11.32	28.84
Lolu_8	Romania	Non_metalliferous	5.25	135.84	22.03	25712.9	4.39	1.396	5.83	573.28	19611.2	4628.12	78.81	1.65	4835.99	0.35	13404.8	3793.62	23850	0.8986	3460	0.8037	98.01	24.45	34330	3294	12260	384	57.03	703.3	47.84	258.7	76.52	907.9	0.3878	1825	0.011	0.4988	1.575	82.53	78.66	219.7	33.14	1.509	204.1	3.602	8.595	2.688	15.36
Lozi_1	Italy	Non_metalliferous	6.24	137.87	14.73	23267.1	10.35	1.12	14.42	346.23	39699.3	1958.72	75.89	4.13	2995.41	2.96	10708.5	4665.65	16040	10.86	1830	0.2572	20.07	17.66	36260	1157	5458	701.5	31.54	410	20.32	118.4	75.56	328.8	0.5054	1524	0.0324	0.0767	1.206	30.5	34.41	81.2	36.24	0.5619	15.2	3.489	7.143	3.317	8.173
Lozi_10	Italy	Non_metalliferous	4.07	99.94	17.72	18724.7	5.52	0.74	3.99	180.56	26100.5	5080.32	155.12	1.47	2179.03	1.29	3935.01	6511.34	11930	10.8	1285	0.3092	16.17	19.82	33180	914.7	3846	662.9	26.26	468.5	27.14	359	63.6	633.5	0.428	660.5	0.0147	0.0768	1.101	171.9	66.01	192.8	78.72	1.415	19.52	9.403	12.44	7.346	16.17
Lozi_11	Italy	Non_metalliferous	5.42	180.67	30.78	28990.3	0.81	1.24	5.35	578.29	24217.1	5124.73	312.1	1.3	3259.18	1.4	9805.62	7580.99	12290	11.25	2457	0.5329	16.52	26.5	42640	1258	4108	1658	31.54	517.3	34.39	275.9	100.2	305	0.8877	1929	0.164	0.0654	1.149	37.75	74.39	174.6	237.4	1.256	20.89	3.068	13	20.72	18.53
Lozi_12	Italy	Non_metalliferous	6.83	252.2	24.09	32008.6	3.28	1.72	7.07	1184.05	24181	4719.83	415.04	1.9	1567.67	1.9	5198.28	9892.24	10480	15.67	24060	0.5065	46.3	21.42	31290	1354	5067	1235	46.05	633.8	19.18	547.5	107.1	105.1	3.305	18440	0.1238	0.1302	0.8431	15.98	129.6	537.3	348.5	0.7404	35.16	0.2327	24.72	22.61	13.1
Lozi_2	Italy	Non_metalliferous	5.08	183.43	16.68	16228.6	4	1.14	7.84	763.12	33916.9	2331.95	100.78	3.58	2331.95	1.82	9558.44	4628.05	14450	10.7	1565	0.3359	19.07	18.57	32770	1034	4880	681.6	29.72	480.8	19.85	135.8	73.32	415	0.4604	1023	0.0693	0.0679	1.829	54.87	41.12	78.06	40.95	1.116	18.24	4.367	6.419	5.385	5.658
Lozi_3	Italy	Non_metalliferous	6.04	58.29	14.74	15536.1	0.8	0.52	4.77	110.44	22753.9	3747.28	77.14	1.42	1414.27	2.55	3933.4	7279.17	22730	15.08	4744	0.402	27.49	25	38610	2102	7040	1343	40.32	633.8	26.93	350.1	116.2	380.4	1.08	3722	0.1267	0.1056	0.5304	26.33	131.6	259.9	109.1	0.9829	18.59	2.094	9.278	16.48	21.02
Lozi_4	Italy	Non_metalliferous	5.2	163.27	20.03	22671.1	1.75	1	6.18	338.9	35951.6	5617.7	146.66	2.09	4171.95	1.75	12161.9	11560.9	27250	12.98	2592	0.3913	31.61	26.08	44300	1934	8706	1224	47.96	570.9	29.69	215.1	112.2	595	0.5982	2196	0.1155	0.0817	1.743	42.94	84.23	205.2	59.06	1.419	8.854	3.312	8.008	6.456	12.38
Lozi_5	Italy	Non_metalliferous	5.27	80.42	21.81	21611.1	1.3	0.88	7.69	164.54	33074.1	4629.63	108.33	1.57	3299.54	3.56	5166.67	10463	26230	13.77	3245	0.4659	33.65	24.64	42010	2152	7769	1125	44.78	626.9	33.19	320.7	125.1	564.3	0.9377	2836	0.1646	0.0734	1.041	30.17	178.3	217.7	96.87	1.302	16.34	3.255	8.477	14.16	16.62
Lozi_6	Italy	Non_metalliferous	4.69	278.29	18.17	18066.6	4.01	2.01	7.13	1010.57	26333.9	4456.42	188.48	2.91	1977.81	2.59	8108.82	6180.67	26600	13.42	2040	0.3897	30.62	26.58	44070	1959	7812	1017	44.52	569	27.74	237.5	103.7	567.9	0.4495	1395	0.0447	0.0694	1.423	53.49	50.78	159.3	43.74	1.18	9.606	5.027	5.367	3.338	12.66
Lozi_7	Italy	Non_metalliferous	4.49	140.5	20.57	24568	3.35	0.86	7.51	282.94	31155.5	5130.67	167.01	2.16	2102.59	2.43	9514.04	9346.65	27570	14.25	1839	0.3467	31.83	21.55	40510	2073	6291	800.2	37.26	619.6	38.7	430.9	105.3	869.9	0.6573	1199	0.1264	0.0817	2.108	70.34	67.2	134	67.42	2.103	5.004	7.116	9.593	10.89	10.86
Lozi_8	Italy	Non_metalliferous	5.83	103.19	24.17	28958.5	7.72	1	7.46	273.75	22659.5	4031.51	86.4	1.5	2103	2.15	8197.54	10580.3	14880	10.9	3636	0.617	18.12	25.15	46380	1077	4315	1795	35.85	506.5	38.23	287.2	126.1	412.9	0.9773	3705	0.1885	0.1061	0.9492	24.06	71.22	220.7	180.7	1.381	11.52	4.544	10.75	23.34	13.48
Lozi_9	Italy	Non_metalliferous	4.58	129.13	30	29659.5	3.25	1.36	6.28	405.6	28316.3	5641.32	336.32	1.32	2350.36	1.66	4646.24	8531.97	12760	12.36	2863	0.2566	15.07	19.73	30080	1269	3688	1081	24.8	445.1	25.06	425.1	71.09	575.1	0.7534	1552	0.0323	0.1061	1.06	117.4	115.3	208	204.7	1.842	11.48	4.015	14.3	13.72	30.12
Luse_1	Italy	Non_metalliferous	6.19	64.52	21.48	28564.1	23.58	0.67	6.09	133.66	29050.6	2688.29	44.11	1.58	2342.56	0.36	15427.2	6973.89	8717	5.15	4550	1.093	33.24	33.36	17740	1023	2473	608.4	53.37	457.1	73.35	413.5	69.16	465.4	1.296	3328	0.3188	0.2527	3.449	49.78	62.06	125.5	98.95	4.78	11.63	3.249	9.073	10.65	9.056
Luse_10	Italy	Non_metalliferous	5.71	45.93	20.55	28271.4	22.9	0.46	2.66	96.39	20368.2	2582.4	34.43	0.56	1350.63	0.35	7415.85	3888.5	17450	12.59	6308	1.096	65.9	34.12	24930	3008	4015	681.6	71.99	388.7	98.63	545.6	74.53	515	1.57	4726	0.2439	0.1414	1.195	40.35	118.9	290.3	141.7	3.557	5.263	5.231	11.4	8.023	3.669
Luse_11	Italy	Non_metalliferous	4.85	262.18	25.54	24897.7	11.9	1.8	4.22	369.25	32244.3	3571.61	46.06	1.49	1698.7	0.62	8425.29	8840.67	14620	8.404	2420	0.8635	58.09	27.25	21330	2042	3210	584.1	61.19	228.4	83.82	254	63.39	499.7	0.7936	1658	0.1342	0.156	1.868	87.61	63.98	184.1	85.26	2.989	3.355	6.694	8.042	4.733	9.969
Luse_12	Italy	Non_metalliferous	4.64	49.34	19.89	28661.5	23.15	0.49	3.54	94.85	34645.8	3311.78	43.33	1.69	1459.23	0.16	8566.72	9649.92	16190	9.685	2973	0.9249	59.11	30.2	22700	2368	3678	544.9	63.98	284.7	91.24	339	66.8	622.4	0.4047	2208	0.1775	0.154	1.785	103.1	75.33	208.7	103	4.092	3.787	8.703	9.613	6.411	8.354
Luse_2	Italy	Non_metalliferous	6.3	75.68	23.53	28734.8	19.23	0.56	5.23	131.7	28856.2	2520.07	27.12	1.07	1937.44	0.23	15266.1	5896.36	6935	3.578	5110	0.9944	26.61	31.44	14030	795.5	2077	549.3	48.46	448.8	60.72	471.6	65.18	427.8	1.796	4229	0.3462	0.1379	3.003	34.02	61.87	103.5	129.2	5.024	16.9	3.284	9.586	19.12	5.409
Luse_3	Italy	Non_metalliferous	6.39	101.99	19.17	20355	8.19	0.9	3.41	152.25	29195.5	2556.55	38.85	1.04	1246.57	0.01	13383.8	6015.14	10090	4.047	4880	0.9336	38.84	35.39	19010	1172	2870	544.1	69.11	292.2	67.01	331.1	65.3	490.8	1.433	4508	0.2167	0.1599	2.266	43.28	79.93	303.4	118.2	4.698	6.571	2.771	8.811	9.923	4.861
Luse_4	Italy	Non_metalliferous	5.68	91.41	25.81	28595.5	8.88	0.69	4.76	161.14	38804	3330.02	49.28	1.74	1747.89	0.05	11841.2	6863.52	17810	12.51	5552	1.109	60.37	38.89	27400	2924	4032	543.9	75.29	353	86.2	514.6	69.02	446.6	1.488	4121	0.2216	0.102	1.429	45.74	91.75	210.2	146.5	5.155	8.836	2.732	10.4	9.181	5.215
Luse_5	Italy	Non_metalliferous	6.8	62.31	22.67	24060.9	2	0.6	2.52	120.38	14096.9	2883.46	30.24	0.68	1239.49	0.84	5374.45	7388.87	9404	11.87	89110	0.7169	26.7	29.88	9740	1721	20420	377.3	26.21	791	81.53	1412	179.5	45.12	2.914	23500	0.1611	0.2187	1.195	5.065	158.5	2317	94.81	0.7183	25.61	0.1714	30.53	43.9	13.4
Luse_6	Italy	Non_metalliferous	6.48	104.52	17.88	35396.8	22.65	0.81	4.44	200.3	26348.1	2570.82	28.58	1.71	1682.17	0.51	5281.57	2819.97	14320	10.93	8943	1.063	47.93	32.06	18300	2213	4977	537.1	53.74	502.9	77.17	571.3	74.12	514.2	2.312	6345	0.3556	0.1799	1.509	24.22	84.18	905.9	116.7	4.151	14.95	3.076	11.4	13.57	8.579
Luse_7	Italy	Non_metalliferous	6.03	114.61	21.91	30824	14.89	0.84	5.52	197.19	34503.8	3866.1	32.82	2.34	2915.73	0.19	9382.02	4686.33	15710	9.5	5157	1.248	56.08	35.7	22750	2193	3993	622.3	64.08	523.5	86.43	496.9	81.78	601.4	1.74	3994	0.3995	0.1755	2.559	39.51	86.57	386.4	106.2	4.578	9.814	3.701	9.26	11.27	3.605
Luse_8	Italy	Non_metalliferous	5.33	210.89	22.87	36194	29.28	1.45	6.63	362.34	17870.9	3582.53	63.83	1.76	1629.06	0.61	15891.1	10377.5	13300	7.21	3459	1.125	47.67	41.92	18490	1623	3070	598	57.12	434.1	77.39	361.3	73.49	611.8	0.554	2788	0.3857	0.1537	7.976	70.32	53.59	159.2	89.31	5.377	6.265	4.163	8.471	9.858	5.839
Luse_9	Italy	Non_metalliferous	5.29	60	17.63	24118.6	21.31	0.47	4.45	121.78	33622.9	2583.9	42.54	1.1	1215.68	0.25	10580.5	4750	18160	11.37	3737	0.9926	63.28	34.43	25390	2888	3959	661.1	69.09	297.3	91.53	343.6	70.39	534.3	0.5532	2806	0.1937	0.1393	2.483	68.28	105.5	235.8	117.5	4.024	5.654	5.186	9.727	6.193	4.757
Lysa_1	Poland	Non_metalliferous	4.62	109.169	18.4798	12783.8	38.7649	1.23515	5.22565	175.297	22261.3	5577.2	100.76	0.85511	3184.8	0.90261	8783.85	7064.13	16240	6.32	2116	1	14.3	13.38	15570	1669	2787	307.2	9.2	626.3	90.3	391.6	71.05	1915	0.639	1625	0.5384	0.1513	1.887	140.1	87.37	357.7	60.69	1.135	10.67	15.01	9.478	10.02	18.17
Lysa_10	Poland	Non_metalliferous	6.25	104.493	19.5323	16231.1	32.1871	1.32967	2.84273	166.896	18312.7	5112.33	34.5713	0.73361	2768	0.64191	11563.5	3258.6	20080	13.46	6728	1.75	23.49	16.9	17720	3428	5812	1160	17.21	810.9	101.2	499.9	129.1	1074	1.798	6052	1.037	0.1997	2.04	27.65	108.8	1170	185.3	1.258	8.074	6.293	8.965	16.64	11.88
Lysa_11	Poland	Non_metalliferous	5.68	139.394	19.899	15348.5	51.9192	2.17172	4.34343	213.889	22025.3	4545.45	56.4646	0.85859	2192.42	0.80808	10191.9	4364.65	17180	11.7	4616	1.67	19.69	15.94	16130	3012	4756	1035	14.99	717.6	101.8	440	122	1178	1.336	4427	1.046	0.1791	2.02	43.31	99.61	848.9	181.3	1.667	13.96	11.18	9.805	20.95	4.257
Lysa_12	Poland	Non_metalliferous	4.27	89.1892	23.5098	16775.3	71.344	1.51796	6.07183	171.751	30325.8	4487.23	155.683	0.92558	2777.86	0.55535	10870	11814.1	20250	15.51	3383	0.97	22.22	16.29	15330	4099	4785	586.8	15.07	700	91.08	513.7	86.98	1752	1.101	2459	0.4921	0.173	2.477	137.4	385.5	284.4	176.1	1.623	19.44	14.07	16.79	13.98	37.38
Lysa_2	Poland	Non_metalliferous	5.81	89.8926	19.6289	15083	299.17	1.36719	5.61523	162.549	13681.6	4631.35	41.3086	0.78125	2366.7	0.48828	7792.97	10351.6	10320	3.75	5631	1.46	11.13	13.24	10760	1059	2897	337	7.82	639.6	83.34	474.7	106.2	1260	1.238	5856	1.232	0.1634	1.698	47.26	66.59	1202	110.9	1.102	9.677	13.98	9.658	9.752	6.899
Lysa_3	Poland	Non_metalliferous	5.19	79.2522	11.3543	12626.5	169.266	1.13999	2.18878	123.438	8230.73	4176.47	50.0228	0.68399	1085.73	0.5016	8221.61	7136.34	17170	9.43	3983	1.33	20.86	15.44	13790	2622	3242	342.9	12.61	671.9	105	454	114.9	1244	0.9386	3395	0.8287	0.1386	1.983	95.84	67.97	646.6	91.34	1.047	7.593	17.63	8.702	12.56	16.19
Lysa_4	Poland	Non_metalliferous	5.54	71.332	18.0019	15960.4	128.958	1.35135	3.42664	192.809	10386.1	6119.69	51.5927	0.7722	1750	0.67568	10144.8	6148.65	20830	14.36	4639	2.06	24.41	18	18740	3699	5449	1489	18.06	952.1	116.2	501.4	142.8	1282	1.257	4332	1.141	0.1844	2.233	49.25	69.49	821.1	183.6	1.911	11.08	7.641	8.873	15.39	9.89
Lysa_5	Poland	Non_metalliferous	6.13	53.0684	20.0704	14466.8	157.797	1.45875	4.67807	125.453	11871.2	4458.75	28.3702	0.65392	2317.4	0.35211	7671.03	9642.86	24940	21.08	9035	3.03	29.88	21.18	20290	5354	7168	1746	21	1339	143.2	819.1	217.2	1155	2.084	7889	1.94	0.2102	1.957	22.86	132.2	1599	278	1.873	11.38	6.126	11.22	37.21	4.711
Lysa_6	Poland	Non_metalliferous	5.06	53.3306	16.775	10966.7	302.356	0.89358	3.33063	103.94	6681.56	3494.31	65.4346	0.60926	1069.86	0.60926	5820.47	8744.92	21610	14.43	3800	1.57	22.57	16.99	18390	3742	5695	1225	16.88	901.5	111.8	448.8	123.8	1309	1.007	3236	0.84	0.1706	2.293	71.19	83.5	535.3	162.5	1.715	10.62	9.753	9.575	12.9	10.05
Lysa_7	Poland	Non_metalliferous	5.96	101.256	18.0229	17542.3	84.1071	1.36537	3.2769	180.12	19006	6712.18	51.5019	0.76461	2125.07	0.60076	10786.5	6116.88	18580	13.21	5116	1.85	20.63	17.27	17100	3284	5723	1281	16.26	840.4	111.3	493.1	126.9	1070	1.323	4369	0.9513	0.1808	2.418	41.01	89.26	955.7	174.8	1.402	15.12	8.82	8.449	12.58	5.823
Lysa_8	Poland	Non_metalliferous	6.4	64.2485	17.8758	16851.6	56.0929	2.65529	2.37079	124.419	17980.1	6581.32	35.7041	1.09056	2691.32	0.42674	6078.71	7491.7	20910	15.31	7615	2.03	24.44	19.37	17860	3793	5845	1591	18.12	957.1	109.5	600.9	139.8	1208	2.487	7583	1.235	0.2154	1.572	16.71	103.1	1568	237	1.405	8.119	4.805	8.696	17.5	4.476
Lysa_9	Poland	Non_metalliferous	6.67	75.3275	17.6856	20114.6	113.592	1.36463	3.49345	150.164	13209.6	5328.6	83.8428	0.87336	2382.64	0.54585	7183.41	12674.7	18340	19.41	18980	2.64	23.91	21.53	15980	4053	9756	1853	19.91	1405	115.8	1055	179.4	736.4	5.182	15970	1.871	0.2306	1.085	5.486	162.8	3723	320	1.552	12.69	1.689	18.36	57.2	2.294
Male_1	Czech Rep.	Non_metalliferous	4.01	170.37	22.48	13143	16.95	1.35	7.46	259.4	20116.9	4347.12	84.35	0.9	3373.65	2.16	6677.16	11393.9	16390	6.146	940.1	1.274	23.22	23.41	19520	1661	2008	354.1	12.23	635.3	112.5	429.4	90.57	1430	0.4749	464	0.6243	0.2066	2.343	162.2	138.6	135.5	72.17	1.004	7.098	27.7	13.84	16.58	72.01
Male_10	Czech Rep.	Non_metalliferous	4.07	89.72	17	11717.3	13.62	1.08	6.9	212.45	34908.9	2526.02	59.58	2.17	3261.93	0.52	9687.77	5065.05	14990	3.81	848	1.09	28.37	23.64	16550	1153	1844	562	12.6	519.8	130.1	419.9	98.27	1411	0.5001	514.9	0.5341	0.4465	2.901	219.4	189.9	136.7	101.5	1.293	6.467	36.54	11.82	16.03	56.4
Male_11	Czech Rep.	Non_metalliferous	4.13	103.66	20.5	14530.5	14.54	0.99	6.41	227.48	28450.4	3984.73	56.41	1.34	3343.51	0.88	11492.4	8538.17	15350	3.4	849.6	1.05	26.11	19.91	16840	1099	1886	422.1	13.23	439	117.3	336	97.58	1407	0.5097	375	0.4766	0.3137	2.614	183.2	130.1	117.6	62.59	1.109	3.164	29.49	9.845	11.47	57.45
Male_12	Czech Rep.	Non_metalliferous	4	88.47	14.85	16294.3	30.97	1.04	6.72	160.72	24564	4078.56	53.63	1.5	2804.72	0.59	11126.2	8873.75	14000	3.4	779.3	1.09	24.78	21.3	16200	997.5	1664	486.4	11.29	459.5	114.7	386.3	88.73	1410	0.4608	363.7	0.4121	0.429	2.759	207.2	172.7	120.7	61.11	1.094	3.403	30.52	10.57	7.128	81.12
Male_2	Czech Rep.	Non_metalliferous	4.11	137.82	17.67	9136.16	42.36	0.98	6.98	258.17	11786.2	2644.22	129.28	0.93	3333.33	1.81	6183.5	9092.24	17350	5.796	1144	1.584	29.01	22.45	22200	1674	2165	454.3	16.34	785.5	128	545.4	111.8	1483	0.5235	603.4	0.8578	0.3102	3.029	584	160.7	149.3	120.4	1.228	10.61	31.14	17.02	20.78	51.74
Male_3	Czech Rep.	Non_metalliferous	4.04	49.88	21.12	11745	23.39	1.16	5.73	115.8	22706.3	3964.11	64.07	1.03	2350.66	0.37	9793.73	12310.2	15950	4.164	857.3	1.452	22.89	23.33	21850	1292	1940	423.4	13.27	753.6	122.2	473.5	104	1554	0.4373	390.6	0.7142	0.2279	2.681	134.7	154.3	125.9	59.46	1.522	4.897	26.65	10.25	15.38	81.17
Male_4	Czech Rep.	Non_metalliferous	3.94	81.59	17.2	15482.1	38.09	0.58	6.17	161.83	22936.5	4945.22	110.85	0.95	1825.79	0.91	9054.05	16198	13940	3.002	705	1.257	19.92	24.3	19800	938.6	1664	342.4	12.12	685.9	111.9	447.6	87.14	1719	0.442	383.1	0.6115	0.2388	2.688	123.5	120.8	127.4	56.85	1.028	5.338	27.67	12.05	13.16	114.7
Male_5	Czech Rep.	Non_metalliferous	3.96	105.5	16.15	10004.2	28.23	1.04	5.79	180.93	12972.5	3797.25	134.1	0.83	3155.29	1.12	8368.03	8651.12	14550	3.395	792.5	1.347	21.57	23.77	20960	1176	1779	362.6	12.36	780.8	118.4	490.1	97.02	1603	0.4036	340	0.6048	0.2034	2.441	197.5	155	128.6	58.31	0.9923	4.544	28.67	11.75	12.64	90.78
Male_6	Czech Rep.	Non_metalliferous	3.9	335.57	30.24	10815.2	22.04	1.58	9.34	486.86	26171	4775.69	80.78	1.58	2825.59	2.47	7089.92	13468.4	17480	4.447	690	0.9483	24.87	23.67	23140	1216	1863	377.7	12.67	620.5	148.4	463.1	96.21	1698	0.5366	279.2	0.2086	0.2187	2.315	126.8	94.13	108.9	49.67	0.831	3.234	42.59	10.83	4.806	106.1
Male_7	Czech Rep.	Non_metalliferous	3.92	122.9	20.79	12448.5	28.92	1.06	7.81	218.79	21725.6	3182.59	72.19	1.32	3078.1	0.58	11810	11271.8	13520	2.64	576	0.8899	19.18	20.14	17780	857.2	1486	214.6	10.34	483.7	109.9	419.9	67.7	1657	0.4779	274.2	0.2683	0.3339	2.663	205.8	123.2	105.4	31.1	0.6311	4.11	33.99	14.12	6.588	126.3
Male_8	Czech Rep.	Non_metalliferous	3.92	178.4	16.23	13829.3	26.54	1.35	8.68	311.19	21870.3	3871.27	108.21	1.54	3431.9	1.17	8703.36	11147.4	15170	3.59	798.5	1.1	30.24	24.3	21560	1010	1731	613.4	12.11	681	149.2	547	93.58	1707	0.6217	436.1	0.5406	0.5598	2.993	295.3	136.5	132.6	87.27	0.9385	10.84	39.89	15.25	11.74	103.2
Male_9	Czech Rep.	Non_metalliferous	4.13	210.8	24.34	11136.2	6.61	2.1	6.69	384.69	16776.8	2577.76	71.23	1.37	2755.84	1.85	7070.1	8952.46	14720	3.87	918.5	1.05	30.04	19.16	18670	1078	1797	351.8	16.08	386.4	117.4	312.4	96.2	1523	0.4248	547.9	0.5142	0.6162	2.602	285.3	129.3	127.4	87.28	1.188	4.684	36.78	13.23	17.35	57.19
Malm_1	Belgium	Non_metalliferous	3.93	86.45	26.1	6925	27.6	0.65	5	92.95	54600	3100.5	76.9	0.6	3977	1.2	4205.5	7550	15670	24.33	927.2	0.7902	33.94	12	13680	1830	1575	167.6	14.88	615.4	109.3	722.7	58.18	2067	0.5748	696.3	0.5137	0.2138	3.106	521	104.5	79.16	27.55	1.519	11.86	31.02	14.67	12.86	60.67
Malm_10	Belgium	Non_metalliferous	5.86	91.3988	23.8095	20940.5	19.1964	0.50595	7.44048	138.69	33958.3	3348.21	40.9524	0.44643	3922.62	0.625	6574.4	6434.52	13370	26.89	12700	0.8407	24.58	90.65	18240	1852	2486	911	20.27	578.6	106	748.6	103.8	2243	3.71	10040	0.3616	1.074	6.039	158	299.8	747.2	535.8	1.071	30.22	24.21	56.08	12.12	3.448
Malm_11	Belgium	Non_metalliferous	5.97	162.53	22.7273	22818.2	20.0395	3.32016	8.7747	280.514	32711.5	3528.46	58.7352	1.2253	3911.86	1.93676	7379.45	6347.83	12690	25.95	10050	1.02	23.01	93.62	20940	1802	2351	1076	21.01	575.4	119.8	654	111.6	1567	3.139	6903	0.4028	1.089	8.27	85.65	338.4	547.6	460.8	1.197	31.02	23.3	44.53	13.57	5.895
Malm_12	Belgium	Non_metalliferous	5.53	78.1818	21.6029	15368.4	25.6459	0.45455	7.82297	157.321	37392.3	3722.49	70.0239	0.43062	3976.08	0.8134	8232.06	7760.77	12720	24.84	8536	1.042	24.78	67.12	21960	1487	2318	1152	19.75	611.1	122.3	600.2	127.3	1763	3.024	7201	0.3631	0.9322	8.277	109.6	216.4	567.5	475.9	1.31	25.35	22.66	44.15	16.59	3.477
Malm_13	Belgium	Non_metalliferous	5.26	242.5	28.0743	20594.6	17.9392	0.84459	9.56081	368.919	36283.8	4236.49	74.5608	0.70946	3611.49	1.92568	8064.19	10003.4	13210	25.11	5886	1.113	24.6	62.02	20990	1935	1926	975.4	21.51	634.2	123.3	567.2	135.7	1268	1.822	3910	0.468	0.4875	10.07	80.92	215	321.5	307.7	1.433	24.98	20.44	25.87	33.01	7.326
Malm_14	Belgium	Non_metalliferous	5.61	95.6911	22.7236	25772.4	20.2845	0.60976	6.05691	136.016	33991.9	3934.15	43.6992	0.65041	3683.74	0.89431	8296.75	7365.85	12920	25.41	6752	0.9573	25.77	64.56	21440	1809	2100	923.6	19.76	667.7	131.4	601.4	124.2	1642	2.947	6733	0.3884	0.885	8.198	82.31	310.6	486.3	457.7	1.279	33.01	22.86	37.77	25.96	3.483
Malm_15	Belgium	Non_metalliferous	5.38	60	24.8322	12788.6	16.5101	0.40268	8.18792	123.49	33147.7	4355.7	115.47	0.67114	2518.46	0.80537	9714.77	8617.45	11490	25.51	12050	0.7245	25.31	79.09	19430	1443	2331	1348	21.86	792.9	105.3	572.5	87.97	1438	2.276	4873	0.192	0.7739	9.447	104.2	179.8	404.8	373	1.185	23.23	19.44	38.52	10.28	4.001
Malm_16	Belgium	Non_metalliferous	5.71	91.558	21.3043	20583.3	50.2174	0.57971	10.942	164.022	40217.4	5072.46	119.964	0.97826	3082.25	0.68841	9032.61	9449.28	12150	23.56	4412	1.052	23.46	77.91	25940	1307	2900	952.6	26.63	539.4	138.4	398.6	126.2	1168	2.256	5433	0.3288	0.591	9.178	93.75	157.3	384.7	391.8	1.539	23.85	23.07	32.66	18.77	4.108
Malm_2	Belgium	Non_metalliferous	4.99	64.7147	25.2553	15300.3	106.186	0.69069	7.65766	121.021	41591.6	4240.24	63.8739	0.72072	3663.66	0.87087	9279.28	19300.3	13920	23.18	1600	1.053	51.97	44.22	31320	1193	4148	1239	40.99	494.8	163.5	223.5	119.7	774.8	0.7156	1095	0.2215	0.291	7.823	61.93	106.9	104.9	82.84	0.8208	10.75	34.95	7.433	20.73	1.462
Malm_3	Belgium	Non_metalliferous	4.8	51.1921	28.4106	8231.79	142.649	0.39735	6.25828	93.1457	63642.4	3678.81	53.5099	0.76159	3854.3	0.72848	8198.68	10890.7	14400	24.81	2283	0.9296	27.42	18.21	15110	1580	1593	218.7	13.71	543.7	162.8	585.8	57.97	1794	0.665	2051	0.6596	0.2318	4.121	506.9	106.8	119.2	29.26	1.892	10.14	56.27	8.991	7.881	4.031
Malm_4	Belgium	Non_metalliferous	5.64	66.1778	18.7111	18871.1	113.911	0.53333	4.88889	95.6444	24968.9	4102.67	80.4889	0.66667	2920.89	1.06667	8884.44	11182.2	17610	25.14	2938	1.248	34.57	36.22	24240	1481	2865	695.4	26.24	1092	172.1	403	101.4	2220	0.8811	2489	0.472	0.9247	4.073	383.9	71	180	73.03	1.448	70.09	27.7	11.01	4.902	5.597
Malm_5	Belgium	Non_metalliferous	5.22	36.5556	21.8	10344.4	97.9111	0.37778	5.55556	59.5111	36400	3248.89	97.8667	0.93333	2304.44	0.84444	7082.22	16168.9	12440	30	1601	1.099	46.79	41.11	29520	1059	4853	833.4	37.48	436	216.5	191.8	145.5	748.4	0.6239	754.3	0.208	0.3032	8.447	97.34	79.02	82.33	80.99	0.9042	16.07	50.01	7.389	17.38	1.5
Malm_6	Belgium	Non_metalliferous	5.06	56.5126	21.5966	8957.98	57.6471	0.5042	3.61345	71.7647	33865.5	3273.11	46.6807	0.2521	2880.67	0.63025	6781.51	12479	14470	44.22	2575	0.6773	28.6	17.96	12650	1390	1850	288.9	14.76	518.6	123.5	438	73.6	2027	0.6841	1879	0.4684	0.4021	4.108	151.8	53.93	109.1	41.45	1.804	12.29	33.48	10.41	9.354	3.494
Malm_7	Belgium	Non_metalliferous	5.03	56.8	20.9867	13904	81.04	0.34667	3.76	71.28	29600	3426.67	52.6933	0.32	2760	0.72	6368	14384	13320	30.8	2324	1.016	30.2	25.71	14190	1329	1775	358.3	15.01	493	163.9	477.4	98.48	1684	0.7879	2294	0.7604	0.3466	7.387	321.8	70.04	149.3	89.59	2.182	10.41	60.29	11.21	27.15	2.09
Malm_8	Belgium	Non_metalliferous	4.98	51.0674	22.1067	10587.1	85.0843	0.42135	4.83146	79.9438	28736	4213.48	36.8539	0.36517	2890.45	0.81461	7474.72	16898.9	15590	23.72	2331	0.7198	33.48	17.87	13360	1571	2466	332.7	17.71	479.6	110	398.5	126.5	1621	0.6273	2009	0.5474	0.292	4.047	176.4	54.95	126.9	41.31	1.479	10.95	30.53	9.362	89.41	3.024
Malm_9	Belgium	Non_metalliferous	5.79	195.833	22.4306	23881.9	41.7014	0.72917	8.09028	255.799	36145.8	3463.89	33.0903	0.52083	3167.71	1.25	7961.81	6024.31	14530	25.33	6314	1.09	28.13	68.3	22640	2055	2136	987.9	22.49	678.9	142	615.1	141.6	2218	3.744	10090	0.3815	1.109	6.675	144.5	280.4	703.5	591.5	1.44	30.66	24.92	55.72	14.23	5.262
Medz_1	Slovakia	Non_metalliferous	6.4	127.42	24.43	29706	36.8	0.96	12.47	557.02	20223	4704	163.81	1.17	2544.86	2.03	12488.6	13781	11230	3.458	4683	2.686	13.71	176.4	30090	1942	3793	2544	32.26	513.5	73.19	437.2	337	546.5	1.644	4633	1.398	0.1225	39.59	111.9	92.46	318.1	421	3.762	24.88	2.988	12.35	131.8	17.68
Medz_10	Slovakia	Non_metalliferous	6.54	108.33	24.09	36584.6	22.58	0.78	9.28	426.55	31705.5	2914.51	69.3	1.3	2810.02	1.21	16429.2	4107.51	13510	3.61	6789	1.291	19.97	66.65	23480	2579	4089	1385	25.13	503.2	57.34	476.6	191.6	714.7	2.69	7246	0.726	0.1495	9.408	47.79	119.4	326.1	422.1	3.262	24.1	2.678	16.15	60.87	18.13
Medz_2	Slovakia	Non_metalliferous	6.67	92.93	25.96	32853.6	50.45	1.47	15.45	343.83	24938.7	2994.69	265.94	2.04	2511.45	3.6	14080.1	7113.65	12150	5.809	7388	1.785	14.31	127.3	29020	2089	4391	1742	30.52	511	64.52	459.2	230	619.3	2.041	7261	0.8479	0.1535	19.17	76.36	102.4	367.6	412.1	2.918	19.1	2.553	15.71	70.36	19.45
Medz_3	Slovakia	Non_metalliferous	6.75	109.31	25.96	38400.9	34.78	1.1	13.42	353.56	28718.5	3076.12	64.4	1.86	2730.01	3.18	17228.9	3904.71	14710	4.445	8428	1.359	19.18	90.57	27530	2604	4531	1381	25.9	528.3	67.64	486.7	211.8	656.5	2.299	9607	0.6241	0.1716	11.77	62.07	121.9	359.2	374.8	2.51	16.32	2.883	17.72	41.73	15.86
Medz_4	Slovakia	Non_metalliferous	6.27	106.01	23.67	23217.5	27.62	0.8	9.49	386.28	35298.3	3901.83	67.03	1.5	2975.11	2.21	15467.4	8229.22	11780	2.19	3839	4.031	14.89	244.1	36100	2274	4064	4703	45.71	588.8	77.74	485.2	548	485.2	1.276	3236	1.885	0.108	68.54	123.3	141.7	297.6	368.1	5.084	23.68	1.555	10.64	227.1	28.89
Medz_5	Slovakia	Non_metalliferous	5.97	107.57	24.99	22326	48.2	0.71	7.57	379.63	35662.8	4346.37	68.36	1.22	3054.85	1.52	14266.1	9400.71	16560	2.045	3802	2.983	21.22	162.9	35110	2739	4922	3196	59.61	579.6	88.72	481.5	387.2	705.8	1.095	3090	1.507	0.1108	40.77	78.09	134.6	311	307.4	4.758	13.69	4.133	9.424	152.1	65.17
Medz_6	Slovakia	Non_metalliferous	5.7	88.49	28.61	26395	162.61	0.63	15.59	388.49	34365.6	5462.18	107.77	2.77	2616.39	1.76	15058.8	21991.6	10610	1.5	2665	4.298	13.4	291.9	39390	2030	3608	6189	54.23	584.8	86.7	378.2	664.1	405.7	0.9278	5816	2.209	0.0899	78.4	144.4	95.2	228.7	320.4	6.774	15.22	1.014	9.006	289.1	20.64
Medz_7	Slovakia	Non_metalliferous	6.29	107.14	20.95	28544	90.11	0.89	9.07	284.62	28667.6	5515.11	54.74	0.96	2039.15	1.03	12596.1	16758.2	13840	5.235	4644	1.484	20.18	68.18	27550	2422	4085	1281	25.53	459.3	58.83	370.9	172.6	722	1.537	4557	0.7276	0.1381	15.32	63.41	98.63	260.4	289.6	2.524	18.7	3.811	12.75	47.53	35.2
Medz_8	Slovakia	Non_metalliferous	5.75	110.6	26.38	21756.3	58.39	0.79	7.28	448.18	33801.4	4106.01	80.58	0.95	2426.03	1.11	14679.6	13129	15900	2.423	3628	1.396	24.36	62.32	26010	2830	4396	1383	25.81	517.4	60.83	360.5	172.3	798	1.121	3252	0.7357	0.1171	14.68	61.52	95.8	261.9	223.1	2.89	16.69	5.089	11.06	56.77	20.01
Medz_9	Slovakia	Non_metalliferous	5.5	94.69	28.07	25065.9	42.89	0.59	8.92	377.86	34243.6	3837.61	85.43	1.01	2171.76	0.94	14122.1	13216.5	16710	2.192	3103	1.226	21.71	59.5	26560	2807	4344	1286	23.68	518.9	67.03	349.2	157	880.4	1.072	2923	0.5769	0.1211	15.2	65.74	100.8	260.8	201.4	2.954	13.71	4.887	10.65	43.72	30.98
Mias 1	Poland	Metalliferous	5.53	70.87	11.5	10988	843.95	1.43	30.1	255.96	25387.8	2624.65	112.88	1.94	1804.25	866.57	12987.1	37576.2	2968	2.434	473.8	41.45	6.339	55.03	7299	332.3	609.7	190.8	5.437	232.5	685.3	197.2	918.8	210.2	3.411	251.4	32.76	0.1904	8.208	102.4	46.84	2.996	28.99	0.2294	20.08	741.6	22.15	663.9	16.51
Mias 10	Poland	Metalliferous	5.74	58.09	18.36	13502.2	689.75	1.58	33.24	319.15	17993.7	3848.44	59.36	4.87	3279.38	1075.98	10118.7	32002.4	2624	2.332	505.6	45.13	5.112	57.25	5220	310.1	626.2	229.7	4.729	274.3	1428	344.6	1539	308.1	3.304	318.1	37.56	0.2871	8.612	162.5	49.43	22.4	36.91	0.2975	78.77	1420	31.07	933.4	17.56
Mias 11	Poland	Metalliferous	6.09	48.53	14.78	19335.3	868.68	1.97	38.69	329.64	17114.3	3512.56	68.44	1.73	2226.43	1710.89	11188.9	39502.8	2389	2.095	544.8	58.64	5.239	58.67	4483	271.3	600.4	172.8	4.593	197.2	1291	318.3	1650	307.5	3.491	389.1	58.61	0.3028	11.72	179.6	43.87	16.1	45.86	0.389	33.38	1513	37.18	1298	27.27
Mias 12	Poland	Metalliferous	6.15	50.55	18.14	15217.7	1354.41	1.63	35.44	269.78	23835.7	2836.43	76.03	2.5	2321.85	1273	13597.1	39379	2404	2.285	474.3	92.03	5.064	77.42	4025	285.6	640.5	180.3	4.109	214.3	1826	488.8	2239	599.7	3.806	484.2	127.9	0.5112	42.76	318.2	130.2	43.15	79.66	0.6716	97.88	3807	112.9	2669	29.68
Mias 2	Poland	Metalliferous	5.92	42.01	14.27	13015.8	785.78	1.07	29.79	250.65	21282.5	2128.25	82.71	1.77	1725.37	1060.41	5562.27	34014.9	3071	2.457	715.2	60.44	6.541	71.23	7306	358.7	738.2	264.8	5.564	254.7	1706	491.6	2168	275.3	3.535	456.7	35.9	0.2888	15.64	171.4	43.56	41.39	53.68	0.4823	32.12	1813	53.42	1331	16.64
Mias 3	Poland	Metalliferous	5.77	60.71	24.91	12402.6	321.47	1.72	28.53	271.57	18562.2	1578.39	42.49	3.15	1762.99	846.47	6062.15	21790.4	3230	3.286	1142	118.2	9.488	106.1	8856	416.5	869.2	325.1	7.623	433.3	5721	1443	4932	569.6	3.655	895.4	99.14	0.6076	34.05	371.2	81.75	70.41	106.5	1	130.8	6304	152.7	3224	12.44
Mias 4	Poland	Metalliferous	5.89	67.17	25.14	15796.6	523.35	1.62	36.01	344.15	13948.3	2057.97	121.83	2.55	1006.62	1461.08	8254.39	27280.6	3191	2.361	703.5	110.6	7.217	95.89	6008	362.7	816.7	281.5	6.005	253.7	2421	782.1	3272	294.7	2.989	427.9	68.24	0.3291	22.61	182.6	45.46	74.24	60.27	0.4783	41.12	2287	95.99	1668	37.67
Mias 5	Poland	Metalliferous	5.84	96.72	28.23	12361.8	869.44	2.16	43.53	364.03	20004.2	1918.09	82.2	1.83	1733.89	2030.35	9280.67	30365.9	2789	2.553	725.1	89.29	7.989	86.72	5142	304.5	723.3	210.4	6.38	223.1	2571	867.7	3256	352.7	3.168	480.3	53.19	0.3721	21.53	214.7	37.7	46.72	61.94	0.4675	53.61	2961	107.5	1912	15.76
Mias 6	Poland	Metalliferous	6.15	104.45	30	11245.5	450.59	3.45	58.64	618.64	15600	2084.09	65.86	1.95	2760.45	2025	5454.55	29395.5	3070	2.818	1200	106.2	8.17	104.9	6835	348.6	868	263.3	6.582	334.1	3912	1286	4488	528.5	3.544	801.8	56.7	0.6645	29.63	395.3	55.73	89.07	92.52	0.6903	100.4	4110	139.3	2396	15.36
Mias 7	Poland	Metalliferous	6.06	131.69	20.74	17658.2	723.95	2.53	44.99	451.17	17838.4	2345.67	53.85	2.29	2485.88	1515.58	9508.28	36027.3	3297	3.182	1106	140.7	8.747	108.4	11050	406.8	851.4	409.5	8.54	389.1	3752	897.9	4383	605.6	4.029	846.9	102.6	0.5507	30.71	344.3	86.87	55.59	100.8	0.9285	102.6	3836	112.8	2861	11.69
Mias 8	Poland	Metalliferous	5.97	64.69	22.99	11876.2	936.64	2.06	45.38	325.15	30903.7	1440.08	102.95	4.72	2906.19	1088.9	8133.6	16778	2611	2.691	737.5	59.65	5.712	69.46	4629	371.8	697.2	249.2	4.477	234.3	2081	595	2308	298.1	3.353	411.3	37	0.2885	13.69	184.3	80.27	27.69	59.77	0.3326	59.01	1975	60.4	1203	19.06
Mias 9	Poland	Metalliferous	6.15	63.51	17.27	11831.4	805.08	1.36	29.15	243.2	18173.2	2703.54	56.03	3.13	3889.39	1160.92	7243.88	31831.4	1579	1.593	426.6	54.19	2.718	55.85	2078	161.3	515.9	77.52	2.75	108.7	721.4	214.9	1176	275.4	3.332	238.8	44.15	0.2296	12.11	109.4	40.08	28.56	27.72	0.2972	37.72	936.7	40.94	1086	17.13
Mold_1	Romania	Non_metalliferous	7.02	75.14	17.21	19673.9	6.63	0.72	4.17	184.6	19456.5	3359.42	24.38	1.78	2742.75	1.2	9373.19	3836.96	9060	10.11	31050	1.398	47.98	45.99	26610	2286	10810	1398	42.89	1008	82.07	608	271.1	6.55	3.626	14730	0.1654	0.1634	0.7826	3.554	525.8	2229	118.8	1.111	18.38	0.5812	42.05	54.88	26.2
Mold_10	Romania	Non_metalliferous	7	139.24	16.82	29034.8	32.01	1	3.32	564.87	12827	6809.07	36.66	1.42	2087.55	1.37	11682.5	4191.98	8715	8.02	27100	1.231	17.73	38.5	21530	1919	10030	819.1	33.08	621.5	21.45	492.7	170.3	74.21	2.556	14780	0.3759	0.1486	0.5264	4.31	452.4	2333	163.8	3.247	2.974	2.485	62.8	42.8	16.89
Mold_11	Romania	Non_metalliferous	6.88	107.19	18.46	26104	23.97	0.76	4.69	384.75	16134.6	5854.16	40.54	1.94	2421.21	1.12	15905.1	7878.63	9409	6.26	20650	0.7838	17.72	22.23	18700	1798	10330	552.6	26.09	680.2	14.69	422.2	99.31	177.3	1.757	13480	0.1476	0.2421	0.3851	8.873	406	2466	107.8	2.078	21.35	3.905	80.1	19.44	19.81
Mold_12	Romania	Non_metalliferous	6.74	136.13	19.03	26100.9	18.31	1.03	6.3	442.83	24988.8	6529.7	36.09	1.74	3379.63	1.03	16753	7463.15	12150	8.385	10900	1.027	21.01	50.47	23500	2504	5736	630.6	38.93	462.3	23.16	443.1	157	321.5	1.944	9647	0.2304	0.3203	13.25	104.9	538	1761	192	4.832	8.058	1.02	45.26	50.59	7.866
Mold_2	Romania	Non_metalliferous	6.92	82.45	19.64	20531.2	7.45	0.73	4.32	197.92	26578.1	3804.17	34.17	1.72	3788.02	1.15	11932.3	3022.4	9182	11.08	38690	1.097	25.63	37.85	18520	2640	12540	1471	31.81	963	43.16	586.4	234.8	2.119	3.408	15360	0.1654	0.1225	0.82	1.94	577.5	2183	97.55	0.7967	34.38	1.125	47.1	33.5	25.65
Mold_3	Romania	Non_metalliferous	7.02	122.3	22.79	23430	10.53	1.12	4.86	370.79	28229.3	4491.53	42.15	1.83	3297.95	1.47	11975.9	1853.26	8812	9.708	49190	0.9035	18.71	40.22	17390	2588	16440	1233	26.14	893.2	30.3	506.6	221.7	3.165	3.372	15150	0.1133	0.1228	0.7686	2.491	684	2327	93.76	0.7198	32.1	0.6836	42.26	37.07	21.87
Mold_4	Romania	Non_metalliferous	6.97	106.14	17.61	21908.3	5.86	0.98	4.71	386.49	28136.8	4643.73	59.71	1.52	3623.67	1.15	12498	4000.82	9466	10.06	28700	1.18	37.26	36.28	19250	2524	8805	1527	27.93	914.5	171.5	510.2	438.1	56.47	3.181	15150	0.1866	0.2431	0.6475	3.914	687.4	2156	215.6	1.72	22.28	0.8577	66.88	89.02	17.1
Mold_5	Romania	Non_metalliferous	6.83	109	24.12	21752.6	8.8	1.03	3.99	497.25	27663.2	4274.91	51.07	1.17	2560.48	0.96	7752.58	2288.32	8456	10.21	41680	0.8881	18.02	29.34	17320	2777	15350	1430	33.86	979.3	24.03	472	169.2	4.091	3.246	14200	0.0655	0.0994	0.7972	2.697	930.6	2036	99.81	0.5769	72.96	0.9975	41.55	16.98	28.45
Mold_6	Romania	Non_metalliferous	6.88	69.65	25.34	23469.9	12.47	0.47	2.97	228.61	16337.9	5217.55	26.87	1.56	2476.43	0.58	12853.5	2472.08	8446	8.096	36810	0.8985	15.5	30.52	19060	2214	14110	1242	26.39	763.4	19.1	425.6	122.6	2.418	2.287	14300	0.075	0.0779	0.8555	2.335	500.8	2470	103	0.7923	7.142	0.4587	31.91	12.51	28.37
Mold_7	Romania	Non_metalliferous	6.37	95.6	26.46	24645.7	12.96	0.8	3.31	371.24	18545.1	6109.01	39.12	1.22	2276.31	0.96	13228.5	3527.04	9061	8.293	5419	1.055	15.96	31.26	22400	1629	3010	1914	38.29	573.2	25.32	509.7	141.5	386.5	2.427	5611	0.3073	0.1769	8.485	136.3	237.8	1043	305.6	6.689	14.87	0.72	35.77	51.75	19.2
Mold_8	Romania	Non_metalliferous	6.88	182.73	31.76	22487.2	15.01	1.44	5.76	476.26	17533.4	5421.38	32.17	2.88	2949.64	2.16	15488.2	7125.39	8918	10.83	16070	1.132	19.73	33.85	24180	2378	8110	581.4	37.12	577.9	21.01	493.6	164.8	293.6	2.736	10690	0.2708	0.2693	4.71	26.92	807.2	2352	215.4	6.14	9.099	0.8678	28.25	60.08	24.08
Mold_9	Romania	Non_metalliferous	7.03	89.58	20.5	29700.8	39.79	0.74	6.13	381.97	15275.2	7912.82	37.79	1.37	2731.44	1	15186.5	21980	7072	6.993	29170	1.08	13.64	37.85	18340	1790	11440	702.4	30.88	507.6	21.18	373.6	125.7	14.58	1.84	13100	0.2864	0.0873	0.6842	3.545	467.2	3095	158.7	2.59	1.404	1.941	45.82	29.66	22.11
Mort_1	France	Metalliferous	6.49	43.931	26.3448	25741.4	50.9655	0.55172	13.8965	79.8621	26472.4	2811.38	28.7586	1.06897	3479.31	17.1034	5672.41	3180.69	5919	17.83	1713	13.82	20.05	337.3	15930	1188	1454	852.1	14.23	580.6	2219	343.1	4524	567.325	5.005	2821.5	12.2375	0.88	247.417	913.275	97.2675	110.797	365.2	2.9425	107.498	1506.45	17.215	3753.75	6.565
Mort_10	France	Metalliferous	4.85	49.6221	23.1105	20159.9	529.651	0.49419	6.62791	114.797	27523.3	5767.44	55.5523	1.22093	3883.72	95.6977	6790.7	27982.6	3798	14.18	311.5	15.04	12.59	39.85	8009	764.5	1188	376.5	7.73	580.9	514	182.3	1715	310.475	2.9975	1087.35	15.6475	0.22	19.9375	151.8	63.47	64.9	46.145	0.605	107.058	333.025	11.1925	1212.47	10.55
Mort_11	France	Metalliferous	5.01	38.2198	24.8791	19386.8	128.176	0.3956	4.24176	81.055	20622	4470.33	27.3846	1.18681	3340.66	86.1099	6226.37	29120.9	3874	15.03	531.1	15.29	12.78	36.25	7956	784.8	1200	366.3	7.384	576	484.3	171.1	1633	820.325	3.08	2446.95	26.345	1.815	42.9275	358.875	128.232	115.088	63.3875	1.155	473.275	930.875	52.415	2524.78	9.209
Mort_12	France	Metalliferous	5.5	26.231	22.2188	14045.6	129.848	0.39514	5.0152	53.5562	26069.9	3863.22	17.1125	1.8845	2705.17	80.7599	6610.94	20142.9	4021	16.34	693.5	16	13.29	33.89	8134	830	1168	367.7	7.827	580.8	459.4	167.6	1593	2737.35	3.575	7389.25	59.1525	7.4525	117.205	1095.88	329.175	253.632	97.735	3.41	1968.17	3151.5	218.102	7100.5	6.784
Mort_2	France	Metalliferous	6.57	62.5887	23.5461	23680.9	40.6028	0.60284	8.79433	88.0851	30797.9	2824.47	13.0496	1.09929	3056.74	29.3617	5578.01	5741.13	7561	14.71	1196	1.562	19.65	33.06	11990	1149	1728	464.7	13.44	609.5	815.7	191.9	493.1	356.125	2.7225	1717.92	1.375	0.2475	17.9575	202.84	57.86	63.085	57.7225	1.1275	140.553	489.775	13.75	238.562	10.46
Mort_3	France	Metalliferous	5.46	21.5903	26.8464	35768.2	33.8814	0.45822	7.49326	67.5202	18320.8	3706.2	17.4663	2.02156	3145.55	78.0054	5840.97	10169.8	7681	14.24	1127	1.602	19.87	30.82	12220	1153	1733	464.5	14.27	623.4	741.7	205.2	423.9	412.225	2.75	1497.92	7.0125	0.44	112.2	411.125	116.903	54.9725	98.5325	1.76	118.36	942.15	13.86	1727.83	5.596
Mort_4	France	Metalliferous	5.73	36.1778	23.1333	23911.1	40.3111	0.4	5.64444	50.4222	27711.1	3202.22	14.6889	1.4	2680	115.933	4380	10540	5170	13.72	1057	6.888	15.06	132.7	11380	869.7	1378	578.4	11.85	606.8	1248	215.5	1999	384.175	2.915	579.425	13.2	0.33	59.73	276.65	105.188	46.8875	73.92	0.715	79.7775	707.85	9.845	1737.17	6.676
Mort_5	France	Metalliferous	5.29	47.6617	19.7015	14323.4	300.995	0.59701	6.46766	76.6169	19452.7	5801	36.6169	0.99502	2174.63	206.418	3468.66	24218.9	4279	14.8	344.4	14.42	13.86	102.6	9619	840.8	1242	516.4	8.97	578.6	1112	197.2	2463	280.775	2.97	613.25	9.5975	0.1925	36.1625	178.778	82.7475	46.035	47.41	0.495	59.345	370.425	9.9275	1378.58	8.814
Mort_6	France	Metalliferous	5.09	25.527	20.3342	10969.2	112.751	0.33419	4.29306	46.3496	40102.8	5285.35	29.8972	1.05398	3020.57	74.7815	5987.15	10439.6	4014	15.05	505.9	11.04	13.13	60.25	8037	792.7	1162	390.7	7.498	508.6	598	174.5	1898	297.275	2.9425	745.525	10.945	0.165	34.925	170.857	80.575	60.5825	50.545	0.55	71.5	400.95	12.815	1231.17	4.075
Mort_7	France	Metalliferous	4.92	31.811	22.8084	16829.4	69.1339	0.44619	3.67454	52.4672	24036.7	5125.98	76.6667	0.76115	2997.38	91.6011	3170.6	17545.9	4687	15.65	509.6	13.69	17.05	66.89	9571	929.3	1281	465.2	9.313	622.1	668.2	221.7	1917	472.45	3.2175	833.8	16.83	0.3575	71.1425	280.225	107.058	72.2975	120.203	1.21	108.075	1082.95	15.0425	3019.5	15.96
Mort_8	France	Metalliferous	5.1	30.9326	24.0933	16772	107.332	0.3886	4.74093	57.1503	17209.8	4238.34	51.2694	1.1658	2676.17	203.446	3608.81	24282.4	4494	15.32	673.3	20.03	14.53	129.4	10810	893.2	1261	597.8	10.4	724.9	1617	342.7	3986	262.24	2.4475	784.3	4.7575	0.165	4.785	122.843	61.9575	58.795	40.5075	0.5775	47.7125	90.3375	10.8625	586.3	8.492
Mort_9	France	Metalliferous	4.89	167.719	24.3726	17144.5	67.6426	0.72243	5.01901	183.156	28201.5	4106.46	98.0989	1.8251	4121.67	31.9392	4174.9	18581.7	4183	15.66	312.9	4.375	12.95	5.868	8012	826.3	1276	321	7.531	413.4	125.1	128.3	730.2	337.425	2.9975	710.325	16.06	0.1925	27.9125	175.202	88.88	60.7475	55	0.5775	89.76	454.575	10.6425	1427.25	11.22
Muse 1	Germany	Metalliferous	5.75	51.54	18.66	11710	1.64	0.68	11.41	142.05	17124.5	6027.23	139.05	1.8	1981.58	57.79	6559.87	19163	5533	3.911	4103	8.791	21.94	2688	183600	1107	7611	31600	109.3	290	16970	1964	17940	640.7	18.9	717.7	1.18	0.341	1041	4557	155.9	228.9	2688	18.13	12.63	5716	14.74	4976	2.143
Muse 10	Germany	Metalliferous	5.67	54.2	19.1	15730	47.28	0.51	34.34	112.39	49660.4	6332.77	264.39	7.64	2623.94	79.84	12508.5	19418.5	6126	5.994	5844	9.946	23.78	2124	189400	1321	6361	32600	112	454.9	21540	2383	28210	685.9	20.13	857.3	1.011	0.3406	636.1	5819	205.9	226.3	2839	15.02	34.25	6605	18.86	7971	10.89
Muse 11	Germany	Metalliferous	5.54	111.43	18.04	13208.2	1.96	0.94	27.14	872.65	33228.6	5367.35	204.82	6.53	2111.43	138.29	8285.71	19008.2	4335	4.161	4658	7.094	19.15	2254	166700	1022	6975	28650	108.4	322.9	13720	2265	17750	687.4	19.98	873.2	0.6462	0.3385	782.4	4958	216.2	214.7	2818	17	27.77	4885	19.91	5453	1.179
Muse 2	Germany	Metalliferous	5.62	118.49	13.74	10850.2	10.58	0.94	23.33	1298.07	32451.8	6460.7	257.09	2.08	1240.73	31.93	7780.52	9891.25	5833	4.577	4702	10.93	25.88	2711	197800	1214	5965	33300	111.5	405.1	17300	2108	20480	540	18.83	823.2	1.903	0.2664	746.6	4458	142.9	238.4	2939	19.84	12.12	4953	9.747	6401	1.202
Muse 3	Germany	Metalliferous	5.26	110.7	20.14	14484.4	4.56	0.72	49.59	145.23	27165.5	5558.75	93.33	11.8	3112.23	17.31	12191.9	18182.3	5145	2.947	3289	9.624	25.2	2573	185100	949.4	5650	33700	96.94	531.8	14090	1683	12520	427	18.61	877.3	1.502	0.2644	687.3	2033	112.3	132.6	1194	14.29	5.687	3072	6.274	2771	0.5725
Muse 4	Germany	Metalliferous	5.49	49.57	16.51	11374.3	3.59	0.5	14.36	148.33	24766.8	7082.13	69.5	2.39	862.15	49.77	3896.82	19067.3	6254	4.997	4858	8.788	24.24	2171	172500	1292	5916	29920	114.4	561.2	21350	1898	23820	581.3	18.93	666.2	1.362	0.274	786.6	4292	110.7	202.3	2263	14.17	7.418	5267	10.46	5827	4.219
Muse 5	Germany	Metalliferous	5.77	238.89	12.35	14805.8	29.39	1.22	60.97	2286.85	25643.4	7824.05	484.32	8.14	1284.98	212.07	7838.09	20889.1	3784	2.191	2378	9.807	19.9	2789	173400	864.1	4379	31890	102.2	293.2	10470	951.2	10790	337.2	19.49	548.6	1.991	0.2437	563.9	2994	117.7	211.3	2142	14.48	4.709	1858	8.722	4190	2.954
Muse 6	Germany	Metalliferous	5.3	58.13	20.23	16564.2	3.31	0.51	26.03	91.36	15245.1	5428.02	136.73	3.62	2061.87	16.77	5389.11	20735.4	5346	4.069	3785	8.196	24.07	2154	174800	949.1	7103	30110	102.4	565.1	16240	1864	17400	566.5	19.87	1030	1.135	0.2441	600.6	3565	136.3	188.4	1886	15.18	13.2	4206	12.85	5033	0.3017
Muse 7	Germany	Metalliferous	5.21	79.03	23.15	21176.8	101.55	0.68	13.95	132.54	15365.6	4871.67	203.05	2.37	2104.6	4.65	4876.51	13060.5	7871	2.062	3850	17.36	25.12	3313	133700	737.4	3137	24480	98.97	409.1	5554	1101	4780	648.2	19.86	2394	6.13	0.1582	1034	614.7	106.3	174	716.2	13.34	3.526	916	9.308	1358	3.769
Muse 8	Germany	Metalliferous	5.02	78.16	15.64	14760.4	6.65	0.77	19.94	122.2	9900.54	5149.19	320.07	4.29	1850.36	4.02	2435.8	16338.2	5769	4.671	4884	11.88	27.25	2200	186400	1004	5783	32750	101.6	629.2	19060	2458	20880	522.4	19.95	818.1	1.156	0.2581	477.6	3354	143.5	151.5	1968	10.83	17.19	3852	14.79	4064	11.76
Muse 9	Germany	Metalliferous	5.78	177.57	17.98	16256.5	32.65	1.04	33.79	1003.79	37643.2	5475.63	258.78	3.03	2617.13	187.36	8282.06	13426.4	6078	6.175	6172	9.361	21.68	2584	181200	1465	6993	31620	126.6	467.3	20050	2403	30690	784.3	20.04	845.4	1.595	0.3795	1117	6328	195.9	262.7	3301	20.5	32.63	7139	20.19	8985	13.12
Mutt_1	Austria	Non_metalliferous	6.16	114.33	13.22	28526.2	64.88	0.83	4.13	261.94	23025.7	8475.67	39.35	1.06	3312.21	0.55	9210.28	6097.34	14850	1.839	5551	1.112	32.96	35.1	29200	2168	8165	405.6	27.8	861.9	103.5	494.8	91.39	1061	1.967	3885	0.1916	0.2471	3.75	111.1	33.62	864.2	82.02	1.411	110.6	5.901	14.65	5.991	11.46
Mutt_2	Austria	Non_metalliferous	6.33	343.32	13.69	21689.8	55.4	1.44	4.17	694.65	33465.2	5427.81	41.34	1.87	2587.7	0.91	11711.2	1532.62	13650	1.501	4962	1.012	29.13	30.54	26490	1550	7686	362.3	25.07	778.6	98.27	405.4	83.74	1150	1.84	3550	0.151	0.2741	4.216	150.5	27.41	822.5	74.85	1.261	84.03	6.667	10.5	4.784	6.818
Mutt_3	Austria	Non_metalliferous	6.72	59.67	15.72	29436.3	57.24	0.5	3.67	140.88	23240.2	7227.31	65.44	0.73	3081.12	0.27	6631.53	3520.16	12810	2.583	7810	1.002	27.94	33.89	23570	1654	7629	363	23.52	937.1	100.2	578	102.5	951.1	2.774	6106	0.2105	0.2596	3.719	74.18	46.81	994.6	116.2	1.271	90.69	7.313	14.63	11.3	11.03
[truncated: 804 more rows]
[truncated: 14 more columns]

## Sheet: Notes S3
Supporting Information Notes S3 Results from Principal Component Analyses (PCA) to test for a possible influence of sampling date on leaf composition. Numbers are given for a joint PCA of all sites, as well as for separate PCAs of non-metalliferous and metalliferous sites.
[truncated: 111 more rows]

[truncated: 1 more sheets: Notes S5]
